# Supplementary material for: Global Responses of Autopolyploid Sugarcane Badila (Saccharum officinarum L.) to Drought Stress Based on Comparative Transcriptome and Metabolome Profiling
Source: Int J Mol Sci. 2023 Feb 14;24(4):3856. doi: 10.3390/ijms24043856 (PMC9966050; doi:10.3390/ijms24043856)
Supplement: Supplementary file 1 [file ijms-24-03856-s001.zip]

Archive with 10 entries (10 files):
- Table S9.xlsx
- ijms-2111851 Supplementary Figures.pdf
- Table S1.xlsx
- Table S2.xlsx
- Table S3.xlsx
- Table S4.xlsx
- Table S5.xlsx
- Table S6.xlsx
- Table S7.xlsx
- Table S8.xlsx
