# Supplementary material for: Global Responses of Autopolyploid Sugarcane Badila (Saccharum officinarum L.) to Drought Stress Based on Comparative Transcriptome and Metabolome Profiling
Source: Int J Mol Sci. 2023 Feb 14;24(4):3856. doi: 10.3390/ijms24043856 (PMC9966050; doi:10.3390/ijms24043856)
Supplement: Supplementary file 1 [file ijms-24-03856-s001.zip › Table S9.xlsx]

## Sheet: Sheet1
Table S9 Correlation of DEGs and SDMs in arginine and proline metabolism pathway for T_CG/DS and M_CG/DS groups.
Omics_1	Omics_2	Correlation	P-Value
novel.13464	Trans-4-Hydroxy-L-proline	0.998845	2.00199e-06
Sspon.01G0047030-1T	Trans-4-Hydroxy-L-proline	0.998727	2.42878e-06
novel.37619	L-Proline	0.998448	3.61e-06
Sspon.01G0047030-3D	L-Ornithine	0.998387	3.90091e-06
novel.37619	p-Coumaroylputrescine	0.997897	6.62796e-06
novel.13464	p-Coumaroylputrescine	0.997783	7.36759e-06
Sspon.05G0002950-3C	Pyruvic acid	0.997569	8.85812e-06
novel.37619	N-Feruloylputrescine	0.997476	9.54599e-06
novel.13464	L-Proline	0.997056	1.29908e-05
Sspon.01G0047030-1T	p-Coumaroylputrescine	0.996714	1.61825e-05
novel.13464	N-Feruloylputrescine	0.996457	1.8812e-05
novel.43551	Pyruvic acid	0.996151	2.21947e-05
novel.27260	γ-Aminobutyric acid	0.995941	2.46855e-05
Sspon.03G0002750-3D	N-Feruloylputrescine	0.995418	3.14482e-05
Sspon.01G0026110-1A	L-Proline	0.995404	3.16341e-05
novel.37619	Trans-4-Hydroxy-L-proline	0.995277	3.34062e-05
Sspon.01G0047030-1T	L-Proline	0.995149	3.52389e-05
novel.38824	L-Arginine	0.994996	3.74916e-05
Sspon.02G0056070-1D	Pyruvic acid	0.994958	3.80751e-05
Sspon.02G0013900-3D	Trans-4-Hydroxy-L-proline	0.994586	4.38815e-05
novel.66337	Pyruvic acid	0.994579	4.39934e-05
Sspon.01G0026110-1A	p-Coumaroylputrescine	0.994507	4.51786e-05
Sspon.03G0002750-3D	L-Proline	0.994308	4.85129e-05
Sspon.01G0047030-1T	N-Feruloylputrescine	0.994225	4.99354e-05
Sspon.03G0002750-3D	L-Arginine	0.994203	5.03025e-05
novel.39683	Pyruvic acid	0.994154	5.11614e-05
Sspon.05G0002950-1A	Pyruvic acid	0.993893	5.58225e-05
Sspon.01G0026110-1A	Trans-4-Hydroxy-L-proline	0.993638	6.05932e-05
Sspon.01G0026110-1A	L-Arginine	0.99362	6.09353e-05
novel.38824	N-Feruloylputrescine	0.993539	6.24831e-05
Sspon.01G0026110-1A	N-Feruloylputrescine	0.993392	6.535e-05
Sspon.04G0008470-2P	Pyruvic acid	0.992889	7.56752e-05
Sspon.02G0013900-3D	L-Ornithine	0.992742	7.88287e-05
novel.37619	L-Arginine	0.992654	8.07452e-05
novel.27260	L-Arginine	0.99243	8.57495e-05
Sspon.03G0002750-3D	p-Coumaroylputrescine	0.992272	8.9358e-05
Sspon.02G0013900-3D	p-Coumaroylputrescine	0.991761	0.000101554
novel.13464	L-Arginine	0.991385	0.000110997
novel.38824	γ-Aminobutyric acid	0.990966	0.000122043
Sspon.01G0047030-2C	N-Feruloylputrescine	0.990446	0.000136491
novel.38824	L-Proline	0.990062	0.000147661
Sspon.01G0014000-3D	Pyruvic acid	0.98966	0.000159834
novel.37754	Pyruvic acid	0.989565	0.00016275
novel.27260	N-Feruloylputrescine	0.989392	0.000168199
Sspon.05G0002950-2B	Pyruvic acid	0.989081	0.000178176
Sspon.02G0013900-3D	L-Proline	0.988731	0.000189765
novel.38824	p-Coumaroylputrescine	0.988321	0.000203808
Sspon.03G0002750-3D	Trans-4-Hydroxy-L-proline	0.988107	0.000211329
Sspon.07G0003260-3D	L-Ornithine	0.9879	0.000218717
novel.27260	L-Proline	0.987793	0.000222615
novel.37619	L-Ornithine	0.987777	0.000223189
Sspon.02G0013900-3D	N-Feruloylputrescine	0.987772	0.000223376
novel.42566	Pyruvic acid	0.987609	0.000229336
Sspon.01G0047030-2C	p-Coumaroylputrescine	0.987592	0.000229981
novel.38824	Trans-4-Hydroxy-L-proline	0.987452	0.000235186
Sspon.01G0047030-1T	L-Arginine	0.987387	0.000237614
Sspon.01G0047030-2C	Trans-4-Hydroxy-L-proline	0.987359	0.000238697
Sspon.01G0047030-2C	L-Proline	0.987139	0.000247032
Sspon.01G0026110-1A	γ-Aminobutyric acid	0.986782	0.000260919
Sspon.05G0009580-2B	L-Arginine	0.986467	0.000273468
Sspon.01G0047030-1T	L-Ornithine	0.986323	0.000279312
Sspon.05G0009580-2B	L-Proline	0.985868	0.000298147
novel.27260	p-Coumaroylputrescine	0.98537	0.000319498
Sspon.03G0002750-3D	γ-Aminobutyric acid	0.984449	0.000360873
Sspon.01G0047030-3D	Trans-4-Hydroxy-L-proline	0.984195	0.000372737
Sspon.05G0009580-2B	γ-Aminobutyric acid	0.98361	0.000400747
Sspon.05G0009580-2B	N-Feruloylputrescine	0.983376	0.000412228
novel.27260	Trans-4-Hydroxy-L-proline	0.983256	0.000418176
Sspon.01G0047030-3D	p-Coumaroylputrescine	0.983182	0.000421906
Sspon.01G0047030-2C	L-Ornithine	0.983144	0.000423801
novel.13464	L-Ornithine	0.982983	0.000431922
Sspon.05G0009580-2B	p-Coumaroylputrescine	0.98272	0.000445318
Sspon.01G0047030-2C	L-Arginine	0.982585	0.000452305
Sspon.05G0002950-4D	Pyruvic acid	0.98247	0.000458269
Sspon.01G0005170-2B	Pyruvic acid	0.982373	0.00046334
novel.37619	γ-Aminobutyric acid	0.979747	0.000611147
Sspon.02G0013900-1A	L-Arginine	0.979723	0.000612581
Sspon.01G0047030-3D	L-Proline	0.979329	0.000636495
novel.13464	γ-Aminobutyric acid	0.979087	0.000651451
Sspon.03G0002750-3D	L-Ornithine	0.978374	0.000696467
novel.31303	L-Ornithine	0.977961	0.000723241
Sspon.01G0047030-3D	N-Feruloylputrescine	0.977004	0.000787116
Sspon.05G0009580-2B	Trans-4-Hydroxy-L-proline	0.976979	0.000788839
novel.31303	Trans-4-Hydroxy-L-proline	0.976539	0.000819203
novel.31303	p-Coumaroylputrescine	0.975818	0.000870065
Sspon.02G0013900-3D	L-Arginine	0.97545	0.000896678
Sspon.05G0010310-2D	L-Ornithine	0.975107	0.000921791
Sspon.01G0014000-1A	Pyruvic acid	0.974599	0.000959589
Sspon.02G0013900-1A	γ-Aminobutyric acid	0.974378	0.000976319
novel.69046	L-Ornithine	0.973582	0.00103762
Sspon.08G0010120-2B	Pyruvic acid	0.97255	0.00111993
novel.31303	L-Proline	0.972493	0.00112458
Sspon.02G0013900-1A	N-Feruloylputrescine	0.971788	0.00118264
novel.8924	L-Ornithine	0.971332	0.00122098
Sspon.02G0013900-1A	L-Proline	0.97099	0.0012502
Sspon.01G0026110-1A	L-Ornithine	0.97027	0.00131264
Sspon.01G0047030-2C	γ-Aminobutyric acid	0.967975	0.00152202
Sspon.01G0047030-1T	γ-Aminobutyric acid	0.967938	0.00152548
Sspon.02G0038170-2D	Pyruvic acid	0.967573	0.0015602
Sspon.07G0003260-1A	L-Arginine	0.967153	0.00160071
Sspon.02G0013900-1A	p-Coumaroylputrescine	0.965897	0.00172465
Sspon.02G0049510-1C	L-Ornithine	0.965534	0.00176134
Sspon.07G0003260-1A	γ-Aminobutyric acid	0.965498	0.00176501
novel.31303	N-Feruloylputrescine	0.96548	0.00176687
Sspon.05G0007830-1A	Pyruvic acid	0.96525	0.00179034
novel.38824	L-Ornithine	0.964631	0.00185433
novel.69045	L-Ornithine	0.96315	0.0020119
Sspon.05G0010310-2D	p-Coumaroylputrescine	0.961031	0.0022483
Sspon.05G0010310-2D	Trans-4-Hydroxy-L-proline	0.959598	0.00241555
Sspon.05G0009580-2B	L-Ornithine	0.958731	0.0025195
Sspon.02G0013900-1A	Trans-4-Hydroxy-L-proline	0.957968	0.00261288
Sspon.01G0047030-3D	L-Arginine	0.957933	0.00261728
Sspon.05G0010310-2D	L-Proline	0.957405	0.00268285
novel.27260	L-Ornithine	0.956489	0.00279862
Sspon.07G0003260-1A	N-Feruloylputrescine	0.956456	0.00280283
Sspon.01G0014000-2B	Pyruvic acid	0.956128	0.00284493
Sspon.07G0003260-3D	Trans-4-Hydroxy-L-proline	0.955438	0.0029344
novel.8924	Trans-4-Hydroxy-L-proline	0.955048	0.00298559
Sspon.07G0003260-3D	p-Coumaroylputrescine	0.954595	0.00304557
novel.69046	Trans-4-Hydroxy-L-proline	0.951412	0.00348385
novel.42844	γ-Aminobutyric acid	0.951366	0.00349038
Sspon.01G0026110-2B	Trans-4-Hydroxy-L-proline	0.951158	0.00352008
Sspon.01G0026110-2B	p-Coumaroylputrescine	0.950919	0.00355427
Sspon.01G0026110-2B	L-Proline	0.950336	0.00363849
novel.8924	p-Coumaroylputrescine	0.950317	0.00364121
novel.31303	L-Arginine	0.950239	0.00365263
Sspon.07G0003260-3D	L-Proline	0.94899	0.00383666
Sspon.05G0010310-2D	N-Feruloylputrescine	0.948911	0.0038485
Sspon.02G0013900-3D	γ-Aminobutyric acid	0.948562	0.00390072
Sspon.01G0024190-1A	L-Ornithine	0.948369	0.00392979
Sspon.07G0003260-1A	L-Proline	0.947932	0.0039961
Sspon.07G0003260-3D	N-Feruloylputrescine	0.945831	0.004322
Sspon.02G0013900-2C	Trans-4-Hydroxy-L-proline	0.944886	0.00447269
novel.69046	p-Coumaroylputrescine	0.94477	0.00449136
novel.8924	L-Proline	0.943549	0.00469014
Sspon.07G0003260-1A	p-Coumaroylputrescine	0.942384	0.00488383
novel.42844	L-Arginine	0.941466	0.00503905
Sspon.01G0026110-2B	N-Feruloylputrescine	0.941145	0.00509394
Sspon.02G0013900-1A	L-Ornithine	0.940293	0.00524093
Sspon.01G0026110-2B	L-Arginine	0.939752	0.00533538
Sspon.02G0013900-2C	p-Coumaroylputrescine	0.937757	0.0056907
novel.69046	L-Proline	0.93724	0.00578466
Sspon.01G0024190-1A	Trans-4-Hydroxy-L-proline	0.937091	0.00581184
Sspon.07G0003260-1A	Trans-4-Hydroxy-L-proline	0.937059	0.00581764
novel.8924	N-Feruloylputrescine	0.936475	0.00592504
novel.69046	N-Feruloylputrescine	0.935893	0.00603278
Sspon.02G0013900-2C	L-Proline	0.93282	0.00661815
Sspon.01G0026110-2B	γ-Aminobutyric acid	0.932188	0.0067417
Sspon.02G0013900-2C	L-Ornithine	0.931857	0.00680693
novel.69045	Trans-4-Hydroxy-L-proline	0.931759	0.00682628
novel.31303	γ-Aminobutyric acid	0.931197	0.00693797
Sspon.01G0024190-1A	p-Coumaroylputrescine	0.931074	0.0069624
Sspon.02G0013900-2C	N-Feruloylputrescine	0.931016	0.00697411
novel.69045	N-Feruloylputrescine	0.930525	0.0070724
novel.69045	p-Coumaroylputrescine	0.930377	0.00710223
Sspon.05G0010310-2D	L-Arginine	0.929628	0.00725399
Sspon.01G0047030-3D	γ-Aminobutyric acid	0.928963	0.00739017
novel.42844	L-Proline	0.928613	0.00746235
Sspon.02G0049510-1C	Trans-4-Hydroxy-L-proline	0.926545	0.00789539
novel.69045	L-Proline	0.926002	0.00801103
Sspon.01G0026110-2B	L-Ornithine	0.924632	0.00830646
Sspon.04G0007280-3C	Pyruvic acid	0.924299	0.00837911
novel.42844	N-Feruloylputrescine	0.924206	0.00839933
Sspon.01G0024190-3C	p-Coumaroylputrescine	0.924086	0.00842566
Sspon.01G0024190-3C	L-Proline	0.923964	0.00845243
Sspon.02G0049510-1C	p-Coumaroylputrescine	0.923569	0.00853937
Sspon.01G0024190-1A	L-Proline	0.923459	0.00856353
Sspon.01G0024190-3C	Trans-4-Hydroxy-L-proline	0.9223	0.00882148
Sspon.01G0024190-3C	L-Ornithine	0.921936	0.00890321
novel.42844	p-Coumaroylputrescine	0.921753	0.00894437
Sspon.01G0024190-3C	N-Feruloylputrescine	0.92167	0.00896307
Sspon.01G0024190-3C	L-Arginine	0.918836	0.00961412
Sspon.07G0003260-3D	L-Arginine	0.918675	0.00965161
novel.69045	Pyruvic acid	-0.920063	0.00932953
Sspon.05G0007830-1A	γ-Aminobutyric acid	-0.921755	0.00894388
Sspon.04G0007280-1A	N-Feruloylputrescine	-0.9219	0.00891126
Sspon.04G0007280-3C	L-Proline	-0.923919	0.00846224
Sspon.01G0024190-3C	Pyruvic acid	-0.924627	0.00830744
Sspon.04G0007280-1A	L-Arginine	-0.925439	0.0081317
Sspon.04G0007280-3C	N-Feruloylputrescine	-0.925918	0.00802891
Sspon.01G0024190-1A	Pyruvic acid	-0.926776	0.00784638
novel.42844	Pyruvic acid	-0.929875	0.00720387
Sspon.04G0007280-1A	γ-Aminobutyric acid	-0.930389	0.00709979
Sspon.04G0007280-3C	p-Coumaroylputrescine	-0.930869	0.00700342
Sspon.08G0008390-3D	L-Ornithine	-0.935325	0.00613905
Sspon.02G0013900-2C	Pyruvic acid	-0.935706	0.00606765
novel.69046	Pyruvic acid	-0.937189	0.00579392
Sspon.04G0007280-3C	Trans-4-Hydroxy-L-proline	-0.939596	0.00536274
Sspon.01G0014000-2B	L-Ornithine	-0.940867	0.00514175
Sspon.01G0014000-2B	L-Arginine	-0.940999	0.00511898
Sspon.05G0002950-4D	L-Ornithine	-0.942461	0.0048708
Sspon.01G0014000-1A	γ-Aminobutyric acid	-0.943064	0.0047702
Sspon.01G0014000-2B	γ-Aminobutyric acid	-0.943219	0.00474459
Sspon.07G0003260-1A	Pyruvic acid	-0.943506	0.00469713
Sspon.07G0003260-3D	Pyruvic acid	-0.945648	0.004351
novel.8924	Pyruvic acid	-0.94596	0.00430157
Sspon.04G0007280-3C	L-Ornithine	-0.946885	0.00415688
Sspon.02G0038170-2D	γ-Aminobutyric acid	-0.948848	0.00385793
Sspon.05G0007830-1A	L-Arginine	-0.949002	0.00383494
Sspon.05G0007830-1A	L-Ornithine	-0.949904	0.00370156
Sspon.01G0014000-2B	N-Feruloylputrescine	-0.95024	0.00365248
Sspon.08G0010120-2B	L-Ornithine	-0.951015	0.00354054
novel.37754	γ-Aminobutyric acid	-0.952359	0.00335043
Sspon.01G0014000-3D	γ-Aminobutyric acid	-0.952619	0.00331425
Sspon.01G0005170-2B	γ-Aminobutyric acid	-0.953429	0.00320283
novel.42566	γ-Aminobutyric acid	-0.954027	0.00312163
Sspon.01G0014000-2B	L-Proline	-0.954463	0.00306324
Sspon.01G0026110-2B	Pyruvic acid	-0.955866	0.00287873
Sspon.01G0014000-2B	p-Coumaroylputrescine	-0.956227	0.0028322
Sspon.05G0007830-1A	N-Feruloylputrescine	-0.956644	0.00277887
Sspon.05G0010310-2D	Pyruvic acid	-0.957039	0.00272877
Sspon.01G0014000-2B	Trans-4-Hydroxy-L-proline	-0.957663	0.00265065
Sspon.01G0014000-1A	L-Arginine	-0.957851	0.00262735
Sspon.02G0038170-2D	L-Ornithine	-0.958484	0.00254957
Sspon.01G0014000-1A	L-Ornithine	-0.958769	0.00251489
Sspon.05G0007830-1A	L-Proline	-0.959401	0.00243897
novel.66337	γ-Aminobutyric acid	-0.96201	0.00213748
Sspon.05G0007830-1A	p-Coumaroylputrescine	-0.9633	0.00199566
Sspon.08G0010120-2B	Trans-4-Hydroxy-L-proline	-0.963897	0.00193165
Sspon.01G0014000-1A	N-Feruloylputrescine	-0.966944	0.00162098
Sspon.02G0013900-1A	Pyruvic acid	-0.968039	0.00151598
Sspon.01G0005170-2B	L-Ornithine	-0.968089	0.00151124
Sspon.02G0038170-2D	p-Coumaroylputrescine	-0.968796	0.00144536
Sspon.02G0038170-2D	L-Proline	-0.968993	0.00142721
novel.39683	L-Ornithine	-0.969731	0.00136047
Sspon.02G0038170-2D	Trans-4-Hydroxy-L-proline	-0.969944	0.00134145
Sspon.01G0014000-1A	L-Proline	-0.969999	0.00133656
Sspon.05G0007830-1A	Trans-4-Hydroxy-L-proline	-0.970518	0.00129095
Sspon.08G0010120-2B	p-Coumaroylputrescine	-0.971965	0.0011679
Sspon.04G0008470-2P	L-Ornithine	-0.972529	0.00112165
Sspon.02G0038170-2D	L-Arginine	-0.972644	0.0011123
Sspon.01G0014000-1A	p-Coumaroylputrescine	-0.973526	0.00104204
novel.31303	Pyruvic acid	-0.973855	0.00101638
Sspon.02G0038170-2D	N-Feruloylputrescine	-0.974772	0.000946682
Sspon.05G0002950-4D	γ-Aminobutyric acid	-0.974929	0.000934951
Sspon.08G0010120-2B	N-Feruloylputrescine	-0.975652	0.000882044
Sspon.05G0002950-2B	γ-Aminobutyric acid	-0.97611	0.000849267
Sspon.08G0010120-2B	L-Proline	-0.976211	0.000842128
novel.37754	L-Arginine	-0.976412	0.000828048
Sspon.02G0056070-1D	L-Ornithine	-0.976452	0.000825263
novel.42566	L-Ornithine	-0.976659	0.000810828
Sspon.01G0005170-2B	L-Arginine	-0.976878	0.000795754
novel.42566	L-Arginine	-0.977376	0.000762003
Sspon.05G0002950-4D	p-Coumaroylputrescine	-0.977403	0.000760142
Sspon.01G0047030-3D	Pyruvic acid	-0.977662	0.000742925
Sspon.05G0002950-1A	γ-Aminobutyric acid	-0.978215	0.000706705
Sspon.05G0002950-2B	L-Ornithine	-0.978355	0.00069772
Sspon.01G0005170-2B	N-Feruloylputrescine	-0.978503	0.000688231
Sspon.01G0014000-3D	L-Arginine	-0.978514	0.000687504
Sspon.05G0002950-4D	L-Proline	-0.97856	0.000684612
novel.43551	L-Ornithine	-0.978596	0.000682266
novel.37754	L-Ornithine	-0.978606	0.000681674
Sspon.01G0005170-2B	Trans-4-Hydroxy-L-proline	-0.978792	0.000669868
Sspon.05G0002950-4D	N-Feruloylputrescine	-0.978853	0.000666047
Sspon.08G0010120-2B	L-Arginine	-0.978871	0.00066495
Sspon.05G0002950-4D	Trans-4-Hydroxy-L-proline	-0.979396	0.000632417
Sspon.01G0014000-1A	Trans-4-Hydroxy-L-proline	-0.979535	0.000623938
Sspon.08G0010120-2B	γ-Aminobutyric acid	-0.979801	0.000607891
Sspon.05G0002950-3C	γ-Aminobutyric acid	-0.980106	0.000589745
Sspon.05G0002950-1A	L-Ornithine	-0.980575	0.00056235
Sspon.01G0005170-2B	p-Coumaroylputrescine	-0.980941	0.000541419
Sspon.01G0005170-2B	L-Proline	-0.981497	0.000510368
Sspon.05G0002950-2B	L-Arginine	-0.981862	0.000490496
novel.43551	γ-Aminobutyric acid	-0.981993	0.000483463
novel.42566	N-Feruloylputrescine	-0.982116	0.000476908
Sspon.01G0014000-3D	L-Ornithine	-0.982978	0.000432168
novel.37754	N-Feruloylputrescine	-0.983598	0.000401345
Sspon.04G0008470-2P	γ-Aminobutyric acid	-0.98378	0.000392521
novel.39683	γ-Aminobutyric acid	-0.984019	0.000381066
Sspon.01G0047030-2C	Pyruvic acid	-0.984407	0.000362807
novel.66337	L-Ornithine	-0.984811	0.00034429
Sspon.05G0009580-2B	Pyruvic acid	-0.984872	0.000341576
Sspon.05G0002950-4D	L-Arginine	-0.984926	0.000339104
novel.66337	L-Arginine	-0.985023	0.000334791
novel.42566	Trans-4-Hydroxy-L-proline	-0.985729	0.000304041
Sspon.05G0002950-3C	L-Ornithine	-0.985873	0.000297938
novel.42566	L-Proline	-0.986167	0.000285684
novel.37754	L-Proline	-0.986598	0.000268219
Sspon.01G0014000-3D	N-Feruloylputrescine	-0.986697	0.000264281
novel.42566	p-Coumaroylputrescine	-0.986705	0.000263969
novel.27260	Pyruvic acid	-0.98716	0.000246224
Sspon.01G0014000-3D	L-Proline	-0.987653	0.000227721
Sspon.02G0056070-1D	γ-Aminobutyric acid	-0.988183	0.000208629
novel.37754	p-Coumaroylputrescine	-0.988821	0.000186755
Sspon.05G0002950-2B	N-Feruloylputrescine	-0.988905	0.000183973
novel.39683	Trans-4-Hydroxy-L-proline	-0.988933	0.000183029
novel.38824	Pyruvic acid	-0.989052	0.000179136
Sspon.02G0013900-3D	Pyruvic acid	-0.98937	0.000168899
Sspon.05G0002950-2B	Trans-4-Hydroxy-L-proline	-0.98973	0.000157673
Sspon.05G0002950-2B	L-Proline	-0.989783	0.000156036
Sspon.01G0014000-3D	p-Coumaroylputrescine	-0.990043	0.000148213
Sspon.05G0002950-2B	p-Coumaroylputrescine	-0.99024	0.000142421
Sspon.05G0002950-1A	Trans-4-Hydroxy-L-proline	-0.990246	0.000142238
Sspon.02G0056070-1D	Trans-4-Hydroxy-L-proline	-0.99085	0.000125204
novel.66337	N-Feruloylputrescine	-0.991122	0.000117875
Sspon.03G0002750-3D	Pyruvic acid	-0.991577	0.000106127
novel.37754	Trans-4-Hydroxy-L-proline	-0.991646	0.000104381
novel.39683	p-Coumaroylputrescine	-0.991994	9.58906e-05
Sspon.04G0008470-2P	p-Coumaroylputrescine	-0.992361	8.73049e-05
novel.39683	N-Feruloylputrescine	-0.992631	8.12566e-05
Sspon.04G0008470-2P	L-Proline	-0.992698	7.97853e-05
novel.43551	Trans-4-Hydroxy-L-proline	-0.992823	7.7087e-05
Sspon.05G0002950-1A	L-Arginine	-0.99306	7.20703e-05
novel.66337	L-Proline	-0.993089	7.14839e-05
Sspon.01G0014000-3D	Trans-4-Hydroxy-L-proline	-0.993313	6.69174e-05
Sspon.04G0008470-2P	Trans-4-Hydroxy-L-proline	-0.993424	6.47183e-05
Sspon.05G0002950-1A	p-Coumaroylputrescine	-0.99383	5.69903e-05
Sspon.04G0008470-2P	L-Arginine	-0.993942	5.49329e-05
novel.39683	L-Proline	-0.993986	5.41436e-05
novel.66337	p-Coumaroylputrescine	-0.994375	4.73674e-05
Sspon.02G0056070-1D	L-Arginine	-0.994404	4.68891e-05
Sspon.02G0056070-1D	p-Coumaroylputrescine	-0.994467	4.58391e-05
Sspon.05G0002950-3C	L-Arginine	-0.994607	4.35553e-05
Sspon.05G0002950-1A	N-Feruloylputrescine	-0.994632	4.31475e-05
novel.39683	L-Arginine	-0.994682	4.2349e-05
Sspon.04G0008470-2P	N-Feruloylputrescine	-0.995269	3.35267e-05
Sspon.02G0056070-1D	N-Feruloylputrescine	-0.99531	3.29359e-05
Sspon.05G0002950-1A	L-Proline	-0.995314	3.28911e-05
novel.43551	p-Coumaroylputrescine	-0.995359	3.22524e-05
Sspon.05G0002950-3C	Trans-4-Hydroxy-L-proline	-0.995385	3.19043e-05
novel.66337	Trans-4-Hydroxy-L-proline	-0.995474	3.06854e-05
novel.43551	L-Arginine	-0.996132	2.24124e-05
Sspon.02G0056070-1D	L-Proline	-0.996232	2.1268e-05
Sspon.01G0047030-1T	Pyruvic acid	-0.996512	1.82249e-05
novel.43551	N-Feruloylputrescine	-0.996521	1.8129e-05
novel.43551	L-Proline	-0.996761	1.57182e-05
Sspon.01G0026110-1A	Pyruvic acid	-0.99693	1.41235e-05
novel.37619	Pyruvic acid	-0.996991	1.35691e-05
Sspon.05G0002950-3C	p-Coumaroylputrescine	-0.997882	6.72219e-06
novel.13464	Pyruvic acid	-0.997934	6.39949e-06
Sspon.05G0002950-3C	N-Feruloylputrescine	-0.997947	6.32053e-06
Sspon.05G0002950-3C	L-Proline	-0.998663	2.67816e-06
