# Supplementary material for: Global Responses of Autopolyploid Sugarcane Badila (Saccharum officinarum L.) to Drought Stress Based on Comparative Transcriptome and Metabolome Profiling
Source: Int J Mol Sci. 2023 Feb 14;24(4):3856. doi: 10.3390/ijms24043856 (PMC9966050; doi:10.3390/ijms24043856)
Supplement: Supplementary file 1 [file ijms-24-03856-s001.zip › Table S1.xlsx]

## Sheet: Sheet1
Table S1 RNA-seq data quality.
Sample	Raw Reads	Clean Reads	Q20(%)	Q30(%)	GC	Reads mapped
					Content(%)
Rs_Ba1-1	47169024	45417808	97.29	92.59	53.83	37649821(82.90%)
Rs_Ba1-2	44852954	43551490	97.13	92.22	54.39	36052649(82.78%)
Rs_Ba1-3	47136202	45140404	97.38	92.73	51.76	37056246(82.09%)
Rs_Ba2-1	45529570	43433616	96.58	90.89	55.2	36376139(83.75%)
Rs_Ba2-2	47166190	45604324	97.46	93	56.54	38761906(85.00%)
Rs_Ba2-3	46695656	44001812	97.18	92.18	54.52	37132786(84.39%)
