# Supplementary material for: Global Responses of Autopolyploid Sugarcane Badila (Saccharum officinarum L.) to Drought Stress Based on Comparative Transcriptome and Metabolome Profiling
Source: Int J Mol Sci. 2023 Feb 14;24(4):3856. doi: 10.3390/ijms24043856 (PMC9966050; doi:10.3390/ijms24043856)
Supplement: Supplementary file 1 [file ijms-24-03856-s001.zip › Table S2.xlsx]

## Sheet: Sheet1
Table S2 Primers used for RT-qPCR.
Gene ID	Forward（5'→3'）	Reverse（5'→3'）
Sspon.04G0008040-11P	CGGTGCTCTTTGAGGCGAAC	AGCTTGTGGGTCAGGTGGTC
Sspon.05G0007010-4D	GCCAACAGGATCAAGGAGAG	AGGAACACCTTGTTGCACTC
Sspon.03G0006020-2B	CCGACCGCAGGTTAAGTACG	GTTGTAGGCGACGGTCACTC
novel.49300	ATGTTCGAGGACAGTGTCAG	TTGATCCTGAAGCACACGAG
novel.54281	CCATGCTCTGCACCATCGTC	GTATCTCGCGGCAGTTTCCC
novel.43551	CCGTACTACGCCGTCAAGTG	GCGTACCGGATGTGTGACTC
Sspon.01G0026110-1A	CGCTTAGTGACGTGCTGGAG	CTGTCGCAGACTGGCTTCTC
Sspon.03G0002750-2C	TTGTCACTGGGCAGAATGGC	CTCTGCCTCCCAACACCAAC
Sspon.07G0003260-1A	CGGAATTCGAGCGAGGACCA	TCTCCCTGTGGCAGGACCAA
Sspon.01G0014000-2B	CCGGGTTCCAGGTGAGCAAG	TCGAAGGAGGAGGCGGAGAG
Sspon.01G0008350-4D	CAAGGCTTTGCGAGTGGAAG	ACACGCTCTCCGTACAATCC
Sspon.05G0002950-2B	CTGCTGCAGATGCGCTCAGA	TGTGCGGTACAGTGGAAGCC
GAPDH (control gene)	CACGGCCACTGGAAGCA	TCCTCAGGGTTCCTGATGCC
