# Supplementary material for: Global Responses of Autopolyploid Sugarcane Badila (Saccharum officinarum L.) to Drought Stress Based on Comparative Transcriptome and Metabolome Profiling
Source: Int J Mol Sci. 2023 Feb 14;24(4):3856. doi: 10.3390/ijms24043856 (PMC9966050; doi:10.3390/ijms24043856)
Supplement: Supplementary file 1 [file ijms-24-03856-s001.zip › Table S3.xlsx]

## Sheet: Sheet 1
Table S3 GO enrichment in T_CG/DS.
Ontology	ID	Description	GeneRatio	BgRatio	pvalue	p.adjust	geneID	Count	up	down
Cellular component	GO:0009521	photosystem	128/8407	293/74202	9.9017e-45	5.07957e-42	novel.13051/Sspon.02G0019880-2B/Sspon.02G0006040-1A/Sspon.02G0042610-1B/Sspon.02G0036200-2D/novel.70023/Sspon.01G0029400-1T/novel.10235/Sspon.02G0011900-1A/Sspon.02G0006040-4D/Sspon.02G0004520-3C/Sspon.05G0011800-1P/Sspon.04G0032490-2D/Sspon.01G0022760-3C/novel.13358/novel.13359/Sspon.07G0002040-2B/Sspon.02G0006040-3C/novel.8815/novel.6259/novel.15756/Sspon.05G0016910-4D/Sspon.05G0016910-3C/Sspon…	128	4	124
Cellular component	GO:0009522	photosystem I	75/8407	112/74202	6.495e-44	1.66597e-41	Sspon.02G0019880-2B/Sspon.02G0036200-2D/Sspon.01G0029400-1T/novel.10235/Sspon.02G0011900-1A/Sspon.02G0004520-3C/Sspon.05G0011800-1P/Sspon.01G0022760-3C/novel.13358/novel.13359/Sspon.07G0002040-2B/novel.8815/novel.15756/Sspon.05G0016910-4D/Sspon.05G0016910-3C/Sspon.01G0029400-2B/Sspon.02G0035910-1B/Sspon.07G0002040-1A/Sspon.05G0016910-1A/Sspon.08G0006010-1T/Sspon.02G0035910-2D/Sspon.02G0011900-2C/…	75	0	75
Cellular component	GO:0010287	plastoglobule	111/8407	294/74202	5.05234e-32	8.63951e-30	Sspon.05G0018310-3C/novel.13299/Sspon.05G0018310-1P/novel.18797/novel.34813/novel.69172/Sspon.08G0010350-1P/Sspon.02G0004520-3C/Sspon.07G0019260-2C/Sspon.02G0010590-3C/novel.66500/novel.59082/Sspon.01G0022760-3C/Sspon.08G0010350-2B/novel.8815/Sspon.02G0010590-1A/Sspon.05G0007440-2B/novel.15756/Sspon.05G0016910-4D/Sspon.05G0016910-3C/Sspon.05G0001060-3D/novel.32829/Sspon.05G0016910-1A/Sspon.08G000…	111	13	98
Cellular component	GO:0009523	photosystem II	88/8407	232/74202	7.04218e-26	9.03159e-24	novel.13051/Sspon.02G0006040-1A/Sspon.02G0042610-1B/Sspon.02G0036200-2D/novel.70023/novel.10235/Sspon.02G0006040-4D/Sspon.02G0004520-3C/Sspon.04G0032490-2D/Sspon.01G0022760-3C/Sspon.07G0002040-2B/Sspon.02G0006040-3C/novel.8815/novel.6259/novel.15756/Sspon.05G0016910-4D/Sspon.05G0016910-3C/Sspon.05G0001060-3D/Sspon.03G0002090-1P/Sspon.07G0002040-1A/Sspon.02G0001200-2D/Sspon.05G0016910-1A/Sspon.08G…	88	4	84
Biological process	GO:0015977	carbon fixation	62/7963	130/69448	1.00738e-24	2.73783e-21	novel.69257/Sspon.05G0029850-2C/novel.532/Sspon.01G0051520-1C/novel.29378/Sspon.07G0011900-1A/novel.31097/Sspon.03G0004290-3C/Sspon.05G0032580-1C/Sspon.05G0032580-2D/Sspon.03G0004290-4D/novel.7587/Sspon.03G0004290-2P/Sspon.05G0029850-3D/Sspon.01G0001790-1P/novel.3142/Sspon.03G0037730-1C/Sspon.08G0020640-2D/Sspon.02G0037250-1B/Sspon.01G0001790-1A/novel.60806/novel.60060/novel.60062/novel.43396/Ssp…	62	19	43
Biological process	GO:0019253	reductive pentose-phosphate cycle	52/7963	96/69448	2.66585e-24	2.73783e-21	novel.69257/Sspon.05G0029850-2C/novel.532/Sspon.01G0051520-1C/novel.29378/Sspon.07G0011900-1A/novel.31097/Sspon.03G0004290-3C/Sspon.05G0032580-1C/Sspon.05G0032580-2D/Sspon.03G0004290-4D/novel.7587/Sspon.03G0004290-2P/Sspon.05G0029850-3D/Sspon.01G0001790-1P/novel.3142/Sspon.03G0037730-1C/Sspon.02G0037250-1B/Sspon.01G0001790-1A/novel.60806/novel.43396/Sspon.05G0029850-1B/novel.66002/Sspon.03G000429…	52	14	38
Biological process	GO:0019685	photosynthesis, dark reaction	52/7963	96/69448	2.66585e-24	2.73783e-21	novel.69257/Sspon.05G0029850-2C/novel.532/Sspon.01G0051520-1C/novel.29378/Sspon.07G0011900-1A/novel.31097/Sspon.03G0004290-3C/Sspon.05G0032580-1C/Sspon.05G0032580-2D/Sspon.03G0004290-4D/novel.7587/Sspon.03G0004290-2P/Sspon.05G0029850-3D/Sspon.01G0001790-1P/novel.3142/Sspon.03G0037730-1C/Sspon.02G0037250-1B/Sspon.01G0001790-1A/novel.60806/novel.43396/Sspon.05G0029850-1B/novel.66002/Sspon.03G000429…	52	14	38
Biological process	GO:0009768	photosynthesis, light harvesting in photosystem I	39/7963	57/69448	7.10067e-24	5.46929e-21	Sspon.02G0004520-3C/Sspon.05G0011800-1P/Sspon.01G0022760-3C/novel.8815/novel.15756/Sspon.05G0016910-4D/Sspon.05G0016910-3C/Sspon.05G0001060-3D/Sspon.05G0016910-1A/Sspon.08G0006010-1T/Sspon.06G0005960-1A/Sspon.05G0011800-4D/Sspon.05G0016910-2B/novel.70612/novel.70095/Sspon.08G0006010-2B/Sspon.03G0032740-1B/Sspon.02G0004520-1A/Sspon.05G0011800-2B/Sspon.02G0035090-2D/Sspon.05G0001060-1T/Sspon.01G002…	39	0	39
Molecular function	GO:0016168	chlorophyll binding	54/8753	110/76768	1.35362e-22	1.9641e-19	Sspon.02G0036200-2D/novel.10235/Sspon.02G0011900-1A/Sspon.02G0004520-3C/Sspon.01G0022760-3C/novel.13358/novel.13359/Sspon.07G0002040-2B/novel.8815/novel.15756/Sspon.05G0016910-4D/Sspon.05G0016910-3C/Sspon.05G0001060-3D/Sspon.07G0002040-1A/Sspon.05G0016910-1A/Sspon.08G0006010-1T/Sspon.02G0011900-2C/Sspon.06G0005960-1A/Sspon.05G0016910-2B/novel.70612/novel.32205/novel.70095/Sspon.08G0006010-2B/Sspo…	54	0	54
Biological process	GO:0009765	photosynthesis, light harvesting	58/7963	130/69448	2.03417e-21	1.25346e-18	Sspon.02G0036200-2D/novel.10235/Sspon.02G0004520-3C/Sspon.05G0011800-1P/Sspon.08G0011150-1A/Sspon.01G0022760-3C/Sspon.07G0002040-2B/novel.8815/Sspon.08G0000050-1A/Sspon.08G0011150-3C/novel.15756/Sspon.05G0016910-4D/Sspon.05G0016910-3C/Sspon.05G0001060-3D/Sspon.07G0002040-1A/Sspon.05G0016910-1A/Sspon.08G0006010-1T/Sspon.08G0011150-4D/Sspon.06G0005960-1A/Sspon.05G0011800-4D/Sspon.05G0016910-2B/nove…	58	4	54
Molecular function	GO:0016838	carbon-oxygen lyase activity, acting on phosphates	56/8753	127/76768	1.52422e-20	1.10582e-17	novel.32417/novel.36274/Sspon.04G0020000-1A/novel.30598/Sspon.04G0020000-2B/novel.28014/Sspon.04G0020000-3D/novel.45244/novel.34364/novel.36277/novel.30599/novel.45228/novel.68772/Sspon.04G0037850-1D/Sspon.04G0020000-1P/novel.40494/novel.36737/novel.34363/novel.7920/novel.64937/novel.3418/novel.44913/Sspon.05G0030980-1P/Sspon.04G0020000-4P/novel.36275/novel.36736/novel.30607/Sspon.05G0030980-1C/n…	56	2	54
Cellular component	GO:0098807	chloroplast thylakoid membrane protein complex	29/8407	38/74202	2.06279e-20	2.11642e-18	novel.29933/Sspon.02G0011900-1A/novel.13358/novel.13359/Sspon.05G0016910-4D/Sspon.05G0016910-3C/Sspon.02G0035910-1B/novel.33837/Sspon.05G0016910-1A/Sspon.02G0035910-2D/Sspon.02G0011900-2C/Sspon.05G0016910-2B/novel.18632/Sspon.03G0018130-1P/Sspon.03G0018130-1A/Sspon.08G0024420-1P/Sspon.03G0018130-3C/Sspon.03G0026180-2C/novel.29495/novel.26696/Sspon.08G0024420-2D/novel.17361/novel.28550/Sspon.03G00…	29	6	23
Molecular function	GO:0031409	pigment binding	34/8753	52/76768	4.25696e-20	1.69985e-17	Sspon.02G0004520-3C/Sspon.01G0022760-3C/novel.8815/novel.15756/Sspon.05G0016910-4D/Sspon.05G0016910-3C/Sspon.05G0001060-3D/Sspon.05G0016910-1A/Sspon.08G0006010-1T/Sspon.06G0005960-1A/Sspon.05G0016910-2B/novel.70612/novel.70095/Sspon.08G0006010-2B/Sspon.03G0032740-1B/Sspon.02G0004520-1A/Sspon.02G0035090-2D/Sspon.05G0001060-1T/Sspon.01G0022760-4D/Sspon.02G0004520-2B/Sspon.02G0035090-1P/Sspon.05G000…	34	0	34
Molecular function	GO:0010334	sesquiterpene synthase activity	24/8753	27/76768	4.68601e-20	1.69985e-17	novel.32417/novel.36274/Sspon.04G0020000-1A/novel.30598/Sspon.04G0020000-2B/Sspon.04G0020000-3D/novel.36277/novel.30599/Sspon.04G0037850-1D/Sspon.04G0020000-1P/novel.34363/novel.7920/novel.64937/Sspon.04G0020000-4P/novel.36275/novel.30607/Sspon.04G0020000-2P/novel.34366/Sspon.04G0020000-3P/Sspon.04G0019970-2B/novel.49278/novel.49293/Sspon.04G0019960-2C/novel.34365	24	1	23
Biological process	GO:0019684	photosynthesis, light reaction	107/7963	376/69448	2.25878e-19	1.15988e-16	novel.65427/novel.532/Sspon.02G0036200-2D/Sspon.01G0051520-1C/novel.10235/Sspon.02G0011900-1A/Sspon.02G0004520-3C/Sspon.05G0011800-1P/Sspon.08G0011150-1A/Sspon.01G0022760-3C/novel.13358/novel.13359/Sspon.07G0002040-2B/novel.69808/novel.8815/Sspon.08G0000050-1A/Sspon.08G0011150-3C/novel.15756/Sspon.01G0011230-2C/Sspon.05G0010670-2C/Sspon.05G0016910-4D/Sspon.05G0016910-3C/Sspon.05G0001060-3D/Sspon.…	107	9	98
Biological process	GO:0051761	sesquiterpene metabolic process	23/7963	26/69448	4.15067e-19	1.59853e-16	novel.32417/novel.36274/Sspon.04G0020000-1A/novel.30598/Sspon.04G0020000-2B/Sspon.04G0020000-3D/novel.36277/novel.30599/Sspon.04G0037850-1D/Sspon.04G0020000-1P/novel.34363/novel.64937/Sspon.04G0020000-4P/novel.36275/novel.30607/Sspon.04G0020000-2P/novel.34366/Sspon.04G0020000-3P/Sspon.04G0019970-2B/novel.49278/novel.49293/Sspon.04G0019960-2C/novel.34365	23	0	23
Biological process	GO:0051762	sesquiterpene biosynthetic process	23/7963	26/69448	4.15067e-19	1.59853e-16	novel.32417/novel.36274/Sspon.04G0020000-1A/novel.30598/Sspon.04G0020000-2B/Sspon.04G0020000-3D/novel.36277/novel.30599/Sspon.04G0037850-1D/Sspon.04G0020000-1P/novel.34363/novel.64937/Sspon.04G0020000-4P/novel.36275/novel.30607/Sspon.04G0020000-2P/novel.34366/Sspon.04G0020000-3P/Sspon.04G0019970-2B/novel.49278/novel.49293/Sspon.04G0019960-2C/novel.34365	23	0	23
Biological process	GO:1901606	alpha-amino acid catabolic process	80/7963	244/69448	8.01881e-19	2.74511e-16	novel.31261/Sspon.04G0008060-2B/Sspon.04G0008060-1A/novel.1356/Sspon.04G0008060-3C/novel.35164/novel.55324/novel.55626/novel.29523/Sspon.01G0026110-1A/novel.31262/novel.31734/Sspon.07G0018610-3D/Sspon.04G0032220-1C/Sspon.01G0014000-3D/Sspon.07G0018610-1A/novel.8393/Sspon.05G0013130-3D/novel.58680/Sspon.01G0021330-3C/Sspon.04G0002100-2B/Sspon.04G0017250-1A/novel.70102/Sspon.02G0030710-2B/Sspon.01G…	80	31	49
Molecular function	GO:0016759	cellulose synthase activity	66/8753	181/76768	1.32881e-18	2.78396e-16	novel.19348/novel.14039/Sspon.07G0025770-2D/Sspon.01G0030830-2P/Sspon.02G0005560-1A/Sspon.06G0010820-1A/Sspon.02G0012300-3C/Sspon.02G0005540-3C/Sspon.02G0005560-3C/novel.15741/Sspon.02G0012300-4D/novel.15939/Sspon.02G0040540-3D/Sspon.02G0005690-1A/Sspon.07G0011830-2C/Sspon.02G0005550-1A/novel.15943/Sspon.02G0022430-2D/Sspon.06G0010820-4D/Sspon.02G0035110-1B/novel.11402/novel.15932/novel.10255/nov…	66	5	61
Molecular function	GO:0016760	cellulose synthase (UDP-forming) activity	66/8753	181/76768	1.32881e-18	2.78396e-16	novel.19348/novel.14039/Sspon.07G0025770-2D/Sspon.01G0030830-2P/Sspon.02G0005560-1A/Sspon.06G0010820-1A/Sspon.02G0012300-3C/Sspon.02G0005540-3C/Sspon.02G0005560-3C/novel.15741/Sspon.02G0012300-4D/novel.15939/Sspon.02G0040540-3D/Sspon.02G0005690-1A/Sspon.07G0011830-2C/Sspon.02G0005550-1A/novel.15943/Sspon.02G0022430-2D/Sspon.06G0010820-4D/Sspon.02G0035110-1B/novel.11402/novel.15932/novel.10255/nov…	66	5	61
Molecular function	GO:0010333	terpene synthase activity	49/8753	109/76768	1.34306e-18	2.78396e-16	novel.32417/novel.36274/Sspon.04G0020000-1A/novel.30598/Sspon.04G0020000-2B/Sspon.04G0020000-3D/novel.45244/novel.34364/novel.36277/novel.30599/novel.45228/Sspon.04G0037850-1D/Sspon.04G0020000-1P/novel.40494/novel.36737/novel.34363/novel.7920/novel.64937/novel.3418/novel.44913/Sspon.05G0030980-1P/Sspon.04G0020000-4P/novel.36275/novel.36736/novel.30607/Sspon.05G0030980-1C/novel.45229/Sspon.04G0020…	49	2	47
Biological process	GO:0009063	cellular amino acid catabolic process	82/7963	256/69448	1.47655e-18	4.54926e-16	novel.31261/Sspon.04G0008060-2B/Sspon.04G0008060-1A/novel.1356/Sspon.04G0008060-3C/novel.35164/novel.55324/novel.55626/novel.29523/Sspon.01G0026110-1A/novel.31262/novel.31734/Sspon.07G0018610-3D/Sspon.04G0032220-1C/Sspon.01G0014000-3D/Sspon.07G0018610-1A/novel.8393/Sspon.05G0013130-3D/novel.58680/Sspon.01G0021330-3C/Sspon.04G0002100-2B/Sspon.04G0017250-1A/novel.70102/Sspon.02G0030710-2B/Sspon.01G…	82	33	49
Molecular function	GO:0034007	S-linalool synthase activity	22/8753	26/76768	1.65158e-17	2.99555e-15	novel.32417/novel.36274/Sspon.04G0020000-1A/novel.30598/Sspon.04G0020000-2B/Sspon.04G0020000-3D/novel.36277/novel.30599/Sspon.04G0037850-1D/Sspon.04G0020000-1P/novel.34363/novel.64937/Sspon.04G0020000-4P/novel.36275/novel.30607/Sspon.04G0020000-2P/novel.34366/Sspon.04G0020000-3P/Sspon.04G0019970-2B/Sspon.04G0020060-1A/Sspon.04G0019960-2C/novel.34365	22	0	22
Molecular function	GO:0080013	(E,E)-geranyllinalool synthase activity	21/8753	24/76768	2.20664e-17	3.55759e-15	novel.32417/novel.36274/Sspon.04G0020000-1A/novel.30598/Sspon.04G0020000-2B/Sspon.04G0020000-3D/novel.36277/novel.30599/Sspon.04G0037850-1D/Sspon.04G0020000-1P/novel.34363/novel.64937/Sspon.04G0020000-4P/novel.36275/novel.30607/Sspon.04G0020000-2P/novel.34366/Sspon.04G0020000-3P/Sspon.04G0019970-2B/Sspon.04G0019960-2C/novel.34365	21	0	21
Biological process	GO:0043692	monoterpene metabolic process	24/7963	31/69448	3.01467e-17	7.74016e-15	novel.32417/novel.36274/Sspon.04G0020000-1A/novel.30598/Sspon.04G0020000-2B/Sspon.04G0020000-3D/novel.36277/novel.30599/Sspon.04G0037850-1D/Sspon.04G0020000-1P/novel.34363/novel.64937/Sspon.04G0020000-4P/novel.36275/novel.30607/Sspon.04G0020000-2P/novel.34366/Sspon.04G0020000-3P/Sspon.04G0012160-1A/Sspon.04G0019970-2B/Sspon.04G0020060-1A/Sspon.04G0019960-2C/novel.34365/Sspon.04G0012160-2D	24	2	22
Biological process	GO:0043693	monoterpene biosynthetic process	24/7963	31/69448	3.01467e-17	7.74016e-15	novel.32417/novel.36274/Sspon.04G0020000-1A/novel.30598/Sspon.04G0020000-2B/Sspon.04G0020000-3D/novel.36277/novel.30599/Sspon.04G0037850-1D/Sspon.04G0020000-1P/novel.34363/novel.64937/Sspon.04G0020000-4P/novel.36275/novel.30607/Sspon.04G0020000-2P/novel.34366/Sspon.04G0020000-3P/Sspon.04G0012160-1A/Sspon.04G0019970-2B/Sspon.04G0020060-1A/Sspon.04G0019960-2C/novel.34365/Sspon.04G0012160-2D	24	2	22
Biological process	GO:0046246	terpene biosynthetic process	28/7963	44/69448	2.8415e-16	6.44728e-14	novel.32417/novel.36274/Sspon.04G0020000-1A/novel.30598/Sspon.04G0020000-2B/Sspon.04G0020000-3D/novel.36277/novel.30599/Sspon.04G0037850-1D/Sspon.04G0020000-1P/novel.34363/novel.64937/Sspon.04G0020000-4P/novel.36275/novel.30607/Sspon.04G0020000-2P/novel.34366/Sspon.04G0020000-3P/Sspon.04G0012160-1A/Sspon.04G0019970-2B/Sspon.04G0020060-1A/novel.49278/novel.49293/Sspon.04G0019960-2C/novel.34365/Ssp…	28	2	26
Biological process	GO:0009064	glutamine family amino acid metabolic process	92/7963	330/69448	2.92963e-16	6.44728e-14	Sspon.07G0016690-1A/Sspon.01G0040630-1B/novel.42285/novel.3274/Sspon.01G0026110-1A/Sspon.07G0002560-2D/Sspon.01G0014000-3D/Sspon.01G0013010-1P/Sspon.01G0026870-1A/Sspon.03G0002750-3D/Sspon.04G0018720-1A/Sspon.07G0015110-2B/Sspon.04G0017250-1A/Sspon.06G0021350-3D/Sspon.07G0001680-1A/novel.8341/Sspon.03G0009080-1A/Sspon.05G0009740-3C/Sspon.01G0037840-1P/novel.61392/Sspon.02G0012630-2B/Sspon.07G0000…	92	61	31
Molecular function	GO:0016767	geranylgeranyl-diphosphate geranylgeranyltransferase activity	16/8753	16/76768	8.06025e-16	1.16954e-13	Sspon.08G0000480-4D/Sspon.02G0032110-3C/Sspon.08G0000480-2B/novel.13189/novel.68544/Sspon.08G0000480-3C/Sspon.08G0000480-1A/novel.13198/Sspon.02G0032110-2B/Sspon.02G0032110-4D/Sspon.02G0032110-1A/novel.13190/novel.13193/novel.13196/Sspon.02G0032110-1P/novel.13197	16	7	9
Biological process	GO:0030244	cellulose biosynthetic process	79/7963	268/69448	1.22195e-15	2.50988e-13	novel.19348/novel.14039/Sspon.07G0025770-2D/Sspon.01G0030830-2P/Sspon.02G0005560-1A/Sspon.06G0010820-1A/Sspon.02G0012300-3C/Sspon.02G0005540-3C/Sspon.02G0005560-3C/novel.15741/Sspon.02G0012300-4D/novel.15939/Sspon.02G0040540-3D/Sspon.02G0005690-1A/Sspon.07G0011830-2C/Sspon.02G0005550-1A/novel.15943/Sspon.02G0022430-2D/Sspon.06G0010820-4D/Sspon.02G0035110-1B/novel.11402/novel.15932/novel.10255/nov…	79	7	72
Molecular function	GO:0004310	farnesyl-diphosphate farnesyltransferase activity	18/8753	20/76768	1.57952e-15	1.8467e-13	Sspon.08G0000480-4D/Sspon.02G0032110-3C/Sspon.08G0000480-2B/novel.13189/novel.68544/Sspon.08G0000480-3C/Sspon.08G0000480-1A/novel.13198/Sspon.02G0032110-2B/Sspon.02G0032110-4D/Sspon.02G0032110-1A/novel.13190/novel.13193/Sspon.01G0030500-2D/novel.13196/novel.52132/Sspon.02G0032110-1P/novel.13197	18	8	10
Molecular function	GO:0051996	squalene synthase activity	18/8753	20/76768	1.57952e-15	1.8467e-13	Sspon.08G0000480-4D/Sspon.02G0032110-3C/Sspon.08G0000480-2B/novel.13189/novel.68544/Sspon.08G0000480-3C/Sspon.08G0000480-1A/novel.13198/Sspon.02G0032110-2B/Sspon.02G0032110-4D/Sspon.02G0032110-1A/novel.13190/novel.13193/Sspon.01G0030500-2D/novel.13196/novel.52132/Sspon.02G0032110-1P/novel.13197	18	8	10
Molecular function	GO:0030170	pyridoxal phosphate binding	109/8753	436/76768	1.7818e-15	1.8467e-13	novel.57122/novel.1356/novel.9229/novel.58775/novel.45460/novel.57121/novel.5557/novel.28014/Sspon.06G0011630-2C/novel.4964/Sspon.01G0026110-1A/novel.45667/novel.57982/novel.68772/Sspon.07G0016280-1A/novel.62064/Sspon.01G0049600-1P/novel.21154/novel.55298/Sspon.04G0010630-2B/Sspon.02G0007850-1P/novel.8393/Sspon.02G0007850-1A/Sspon.06G0011640-1A/Sspon.07G0015110-2B/Sspon.01G0021330-3C/Sspon.01G004…	109	53	56
Molecular function	GO:0070279	vitamin B6 binding	109/8753	436/76768	1.7818e-15	1.8467e-13	novel.57122/novel.1356/novel.9229/novel.58775/novel.45460/novel.57121/novel.5557/novel.28014/Sspon.06G0011630-2C/novel.4964/Sspon.01G0026110-1A/novel.45667/novel.57982/novel.68772/Sspon.07G0016280-1A/novel.62064/Sspon.01G0049600-1P/novel.21154/novel.55298/Sspon.04G0010630-2B/Sspon.02G0007850-1P/novel.8393/Sspon.02G0007850-1A/Sspon.06G0011640-1A/Sspon.07G0015110-2B/Sspon.01G0021330-3C/Sspon.01G004…	109	53	56
Biological process	GO:0015994	chlorophyll metabolic process	89/7963	325/69448	2.86088e-15	5.50899e-13	novel.68807/novel.57444/Sspon.03G0016540-3D/Sspon.07G0018500-2B/Sspon.05G0022610-2D/Sspon.01G0020530-1A/Sspon.05G0022610-1B/Sspon.05G0001100-1A/Sspon.04G0003530-1A/novel.68886/Sspon.03G0016540-2C/Sspon.07G0019210-4D/novel.6998/Sspon.06G0004350-1A/Sspon.06G0004350-3C/Sspon.01G0020530-1P/Sspon.06G0004350-1P/novel.6373/novel.62058/novel.62057/Sspon.01G0002710-1P/Sspon.01G0020840-3D/Sspon.03G0038650-…	89	21	68
Biological process	GO:0018298	protein-chromophore linkage	70/7963	230/69448	8.41043e-15	1.52427e-12	Sspon.02G0036200-2D/novel.10235/Sspon.02G0004520-3C/Sspon.01G0022760-3C/Sspon.07G0002040-2B/novel.8815/novel.15756/Sspon.05G0016910-4D/Sspon.05G0016910-3C/Sspon.05G0001060-3D/Sspon.07G0002040-1A/Sspon.05G0016910-1A/Sspon.08G0006010-1T/Sspon.06G0005960-1A/novel.27921/Sspon.05G0016910-2B/novel.70612/novel.32205/novel.70095/Sspon.08G0006010-2B/Sspon.03G0032740-1B/Sspon.05G0011080-2B/Sspon.05G0011080…	70	8	62
Biological process	GO:0051274	beta-glucan biosynthetic process	94/7963	364/69448	2.48513e-14	4.25371e-12	novel.19348/novel.14039/Sspon.07G0025770-2D/Sspon.01G0030830-2P/Sspon.02G0005560-1A/Sspon.06G0010820-1A/Sspon.02G0012300-3C/Sspon.02G0005540-3C/Sspon.02G0005560-3C/novel.15741/Sspon.02G0012300-4D/novel.15939/Sspon.02G0040540-3D/Sspon.02G0005690-1A/Sspon.07G0011830-2C/Sspon.02G0005550-1A/novel.15943/Sspon.02G0022430-2D/novel.153/novel.59502/Sspon.06G0010820-4D/Sspon.02G0035110-1B/novel.11402/novel…	94	12	82
Biological process	GO:0016128	phytosteroid metabolic process	55/7963	164/69448	6.94221e-14	1.12573e-11	Sspon.08G0000480-4D/Sspon.02G0032110-3C/Sspon.08G0000480-2B/novel.13189/novel.1783/novel.68544/Sspon.08G0000480-3C/Sspon.02G0051010-1C/novel.64309/Sspon.08G0000480-1A/novel.64223/novel.59874/novel.13198/Sspon.02G0032110-2B/novel.64224/novel.11328/Sspon.01G0023630-4D/novel.61756/Sspon.03G0022010-3C/novel.11329/Sspon.02G0032110-4D/Sspon.02G0032110-1A/Sspon.08G0000430-3C/Sspon.02G0013240-2P/Sspon.03…	55	32	23
Biological process	GO:0016129	phytosteroid biosynthetic process	44/7963	120/69448	6.28678e-13	9.68478e-11	Sspon.08G0000480-4D/Sspon.02G0032110-3C/Sspon.08G0000480-2B/novel.13189/novel.1783/novel.68544/Sspon.08G0000480-3C/Sspon.02G0051010-1C/Sspon.08G0000480-1A/novel.59874/novel.13198/Sspon.02G0032110-2B/novel.11328/Sspon.01G0023630-4D/novel.11329/Sspon.02G0032110-4D/Sspon.02G0032110-1A/Sspon.08G0000430-3C/Sspon.02G0013240-2P/novel.13190/Sspon.02G0051010-2D/novel.70569/Sspon.01G0023630-3C/Sspon.08G000…	44	26	18
Cellular component	GO:0009538	photosystem I reaction center	15/8407	17/74202	6.99452e-13	5.98032e-11	Sspon.02G0019880-2B/Sspon.01G0029400-1T/Sspon.01G0029400-2B/Sspon.03G0021760-2B/Sspon.02G0019880-4D/Sspon.03G0021760-4D/Sspon.01G0029400-1A/Sspon.07G0002330-1P/Sspon.03G0021760-3C/Sspon.03G0021760-1A/Sspon.02G0019880-3C/Sspon.01G0048320-1B/Sspon.07G0002330-2B/Sspon.01G0048320-2D/Sspon.02G0019880-1A	15	0	15
Biological process	GO:0030243	cellulose metabolic process	89/7963	355/69448	7.24134e-13	1.06241e-10	novel.19348/novel.14039/Sspon.07G0025770-2D/Sspon.01G0030830-2P/Sspon.02G0005560-1A/Sspon.06G0010820-1A/Sspon.02G0012300-3C/Sspon.02G0005540-3C/Sspon.02G0005560-3C/novel.15741/Sspon.02G0012300-4D/novel.1907/novel.15939/Sspon.02G0040540-3D/Sspon.02G0005690-1A/Sspon.07G0011830-2C/Sspon.02G0005550-1A/novel.15943/Sspon.02G0022430-2D/Sspon.06G0010820-4D/Sspon.02G0035110-1B/novel.11402/novel.15932/nove…	89	11	78
Biological process	GO:0009833	plant-type primary cell wall biogenesis	41/7963	112/69448	4.02147e-12	5.63188e-10	novel.14039/Sspon.07G0025770-2D/Sspon.01G0030830-2P/Sspon.02G0012300-3C/Sspon.02G0012300-4D/Sspon.02G0040540-3D/Sspon.07G0011830-2C/Sspon.02G0022430-2D/novel.11402/Sspon.02G0012300-2B/novel.27840/Sspon.07G0011830-1A/Sspon.01G0030860-3D/Sspon.07G0025770-1B/novel.25060/Sspon.05G0011400-2B/Sspon.01G0030830-1P/novel.21731/Sspon.02G0019920-3D/novel.4767/Sspon.05G0011400-1T/Sspon.02G0019920-1A/Sspon.01…	41	5	36
Molecular function	GO:0015171	amino acid transmembrane transporter activity	96/8753	409/76768	4.30852e-12	4.16777e-10	novel.29440/novel.63148/Sspon.05G0029030-3D/novel.21593/novel.24224/novel.22707/novel.4495/novel.7588/novel.61763/novel.27361/novel.51252/Sspon.04G0018720-1A/novel.38497/novel.5683/novel.29494/novel.38038/Sspon.05G0005210-1P/Sspon.05G0029030-2C/novel.67909/Sspon.03G0000700-1A/Sspon.01G0038520-2C/Sspon.05G0005210-2P/novel.473/Sspon.02G0012630-2B/novel.9398/Sspon.04G0002610-3D/Sspon.03G0032880-2C/n…	96	42	54
Biological process	GO:0043648	dicarboxylic acid metabolic process	90/7963	372/69448	4.53695e-12	6.07754e-10	novel.10091/Sspon.01G0039980-1P/Sspon.01G0039980-1B/Sspon.01G0026110-1A/Sspon.07G0002560-2D/Sspon.01G0014000-3D/novel.26969/Sspon.01G0039980-3P/Sspon.01G0060040-1D/Sspon.01G0039980-2C/novel.56686/novel.54905/Sspon.04G0018720-1A/Sspon.07G0015110-2B/Sspon.01G0039980-2P/Sspon.04G0017250-1A/Sspon.03G0006680-1A/Sspon.06G0021350-3D/Sspon.03G0009080-1A/novel.16489/Sspon.01G0032840-2D/Sspon.02G0012630-2B…	90	42	48
Biological process	GO:0015995	chlorophyll biosynthetic process	64/7963	227/69448	5.13817e-12	6.59612e-10	novel.68807/novel.57444/Sspon.03G0016540-3D/Sspon.07G0018500-2B/Sspon.05G0022610-2D/Sspon.01G0020530-1A/Sspon.05G0022610-1B/Sspon.05G0001100-1A/Sspon.04G0003530-1A/novel.68886/Sspon.03G0016540-2C/Sspon.07G0019210-4D/novel.6998/Sspon.01G0020530-1P/novel.62058/novel.62057/Sspon.01G0020840-3D/Sspon.03G0038650-2D/Sspon.03G0016540-2T/Sspon.03G0034570-3D/Sspon.05G0001100-1P/Sspon.08G0001950-4D/Sspon.05…	64	6	58
Biological process	GO:2000022	regulation of jasmonic acid mediated signaling pathway	44/7963	127/69448	5.93758e-12	7.31748e-10	Sspon.01G0004480-2B/novel.39297/Sspon.02G0038070-2C/Sspon.02G0038070-1T/novel.4036/Sspon.02G0038070-1B/Sspon.02G0056670-1D/Sspon.07G0006790-2P/novel.43277/Sspon.01G0004480-1A/Sspon.01G0042730-3D/novel.8403/novel.10823/Sspon.01G0004480-3C/Sspon.05G0012360-1A/novel.10727/Sspon.02G0034020-2C/novel.30388/Sspon.01G0011920-1A/Sspon.02G0034020-3D/Sspon.01G0017230-1A/novel.20825/Sspon.02G0034020-1P/novel…	44	7	37
Molecular function	GO:0045548	phenylalanine ammonia-lyase activity	23/8753	43/76768	1.91173e-11	1.7337e-09	novel.31261/Sspon.04G0008060-2B/Sspon.04G0008060-1A/Sspon.04G0008060-3C/novel.35164/novel.29523/novel.31262/Sspon.04G0032220-1C/novel.70102/Sspon.04G0008050-1A/Sspon.04G0008040-10P/novel.66963/Sspon.05G0007010-4D/Sspon.04G0008040-9P/Sspon.04G0008040-5P/Sspon.04G0008040-7P/Sspon.04G0008040-11P/Sspon.04G0008040-4P/Sspon.05G0007010-3C/Sspon.04G0008070-3C/novel.31263/novel.38906/Sspon.05G0007010-1A	23	0	23
Biological process	GO:0051273	beta-glucan metabolic process	105/7963	472/69448	1.95289e-11	2.31418e-09	novel.19348/novel.14039/Sspon.07G0025770-2D/Sspon.01G0030830-2P/Sspon.02G0005560-1A/Sspon.06G0010820-1A/Sspon.02G0012300-3C/Sspon.02G0005540-3C/Sspon.02G0005560-3C/novel.15741/Sspon.02G0012300-4D/novel.1907/novel.15939/Sspon.02G0040540-3D/Sspon.02G0005690-1A/Sspon.07G0011830-2C/Sspon.02G0005550-1A/novel.15943/Sspon.02G0022430-2D/novel.153/novel.59502/Sspon.06G0010820-4D/Sspon.02G0035110-1B/novel.…	105	17	88
Biological process	GO:0006778	porphyrin-containing compound metabolic process	90/7963	384/69448	2.84041e-11	3.24123e-09	novel.68807/novel.57444/Sspon.03G0016540-3D/Sspon.07G0018500-2B/Sspon.05G0022610-2D/Sspon.01G0020530-1A/Sspon.05G0022610-1B/Sspon.05G0001100-1A/Sspon.04G0003530-1A/novel.68886/Sspon.03G0016540-2C/Sspon.07G0019210-4D/novel.6998/Sspon.06G0004350-1A/Sspon.06G0004350-3C/Sspon.01G0020530-1P/Sspon.06G0004350-1P/novel.6373/novel.62058/novel.62057/Sspon.01G0002710-1P/Sspon.01G0020840-3D/Sspon.03G0038650-…	90	22	68
Biological process	GO:0009800	cinnamic acid biosynthetic process	23/7963	44/69448	3.9974e-11	4.38312e-09	novel.31261/Sspon.04G0008060-2B/Sspon.04G0008060-1A/Sspon.04G0008060-3C/novel.35164/novel.29523/novel.31262/Sspon.04G0032220-1C/novel.70102/Sspon.04G0008050-1A/Sspon.04G0008040-10P/novel.66963/Sspon.05G0007010-4D/Sspon.04G0008040-9P/Sspon.04G0008040-5P/Sspon.04G0008040-7P/Sspon.04G0008040-11P/Sspon.04G0008040-4P/Sspon.05G0007010-3C/Sspon.04G0008070-3C/novel.31263/novel.38906/Sspon.05G0007010-1A	23	0	23
Molecular function	GO:0004337	geranyltranstransferase activity	19/8753	31/76768	4.26003e-11	3.63606e-09	Sspon.08G0000480-4D/Sspon.02G0032110-3C/Sspon.08G0000480-2B/novel.13189/novel.68544/Sspon.08G0000480-3C/Sspon.08G0000480-1A/novel.13198/Sspon.02G0032110-2B/Sspon.02G0032110-4D/Sspon.02G0032110-1A/novel.13190/Sspon.03G0008130-3D/novel.13193/Sspon.03G0008130-1P/Sspon.03G0008130-2B/novel.13196/Sspon.02G0032110-1P/novel.13197	19	7	12
Biological process	GO:0006696	ergosterol biosynthetic process	19/7963	31/69448	4.69468e-11	4.38312e-09	Sspon.08G0000480-4D/Sspon.02G0032110-3C/Sspon.08G0000480-2B/novel.13189/novel.68544/Sspon.08G0000480-3C/Sspon.08G0000480-1A/novel.13198/Sspon.02G0032110-2B/Sspon.02G0032110-4D/Sspon.02G0032110-1A/novel.13190/novel.20288/novel.13193/Sspon.01G0030500-2D/novel.13196/novel.52132/Sspon.02G0032110-1P/novel.13197	19	9	10
Biological process	GO:0008204	ergosterol metabolic process	19/7963	31/69448	4.69468e-11	4.38312e-09	Sspon.08G0000480-4D/Sspon.02G0032110-3C/Sspon.08G0000480-2B/novel.13189/novel.68544/Sspon.08G0000480-3C/Sspon.08G0000480-1A/novel.13198/Sspon.02G0032110-2B/Sspon.02G0032110-4D/Sspon.02G0032110-1A/novel.13190/novel.20288/novel.13193/Sspon.01G0030500-2D/novel.13196/novel.52132/Sspon.02G0032110-1P/novel.13197	19	9	10
Biological process	GO:0044107	cellular alcohol metabolic process	19/7963	31/69448	4.69468e-11	4.38312e-09	Sspon.08G0000480-4D/Sspon.02G0032110-3C/Sspon.08G0000480-2B/novel.13189/novel.68544/Sspon.08G0000480-3C/Sspon.08G0000480-1A/novel.13198/Sspon.02G0032110-2B/Sspon.02G0032110-4D/Sspon.02G0032110-1A/novel.13190/novel.20288/novel.13193/Sspon.01G0030500-2D/novel.13196/novel.52132/Sspon.02G0032110-1P/novel.13197	19	9	10
Biological process	GO:0044108	cellular alcohol biosynthetic process	19/7963	31/69448	4.69468e-11	4.38312e-09	Sspon.08G0000480-4D/Sspon.02G0032110-3C/Sspon.08G0000480-2B/novel.13189/novel.68544/Sspon.08G0000480-3C/Sspon.08G0000480-1A/novel.13198/Sspon.02G0032110-2B/Sspon.02G0032110-4D/Sspon.02G0032110-1A/novel.13190/novel.20288/novel.13193/Sspon.01G0030500-2D/novel.13196/novel.52132/Sspon.02G0032110-1P/novel.13197	19	9	10
Biological process	GO:0097384	cellular lipid biosynthetic process	19/7963	31/69448	4.69468e-11	4.38312e-09	Sspon.08G0000480-4D/Sspon.02G0032110-3C/Sspon.08G0000480-2B/novel.13189/novel.68544/Sspon.08G0000480-3C/Sspon.08G0000480-1A/novel.13198/Sspon.02G0032110-2B/Sspon.02G0032110-4D/Sspon.02G0032110-1A/novel.13190/novel.20288/novel.13193/Sspon.01G0030500-2D/novel.13196/novel.52132/Sspon.02G0032110-1P/novel.13197	19	9	10
Biological process	GO:0008202	steroid metabolic process	97/7963	430/69448	4.92381e-11	4.46184e-09	novel.3308/Sspon.08G0000480-4D/Sspon.03G0010420-2B/Sspon.02G0032110-3C/Sspon.08G0000480-2B/novel.13189/novel.1783/novel.68544/novel.3373/Sspon.08G0000480-3C/Sspon.02G0051010-1C/novel.64309/Sspon.01G0036320-1B/novel.3307/Sspon.08G0000480-1A/novel.64223/Sspon.05G0012720-2B/novel.59874/novel.45129/novel.26092/novel.13198/novel.7896/novel.24555/Sspon.02G0032110-2B/Sspon.05G0012720-1A/novel.28164/nove…	97	48	49
Biological process	GO:0016109	tetraterpenoid biosynthetic process	45/7963	140/69448	6.22848e-11	5.33054e-09	Sspon.08G0000480-4D/Sspon.02G0032110-3C/Sspon.08G0000480-2B/novel.13189/novel.68544/novel.31997/Sspon.08G0000480-3C/novel.24454/Sspon.08G0000480-1A/novel.66535/Sspon.01G0001470-2B/novel.13198/Sspon.05G0001360-1A/novel.2/Sspon.02G0032110-2B/Sspon.05G0004830-2B/Sspon.02G0032110-4D/Sspon.05G0001360-2P/Sspon.05G0004830-3D/Sspon.04G0034600-2D/Sspon.01G0032360-1A/Sspon.02G0032110-1A/Sspon.01G0001470-3C…	45	18	27
Biological process	GO:0016117	carotenoid biosynthetic process	45/7963	140/69448	6.22848e-11	5.33054e-09	Sspon.08G0000480-4D/Sspon.02G0032110-3C/Sspon.08G0000480-2B/novel.13189/novel.68544/novel.31997/Sspon.08G0000480-3C/novel.24454/Sspon.08G0000480-1A/novel.66535/Sspon.01G0001470-2B/novel.13198/Sspon.05G0001360-1A/novel.2/Sspon.02G0032110-2B/Sspon.05G0004830-2B/Sspon.02G0032110-4D/Sspon.05G0001360-2P/Sspon.05G0004830-3D/Sspon.04G0034600-2D/Sspon.01G0032360-1A/Sspon.02G0032110-1A/Sspon.01G0001470-3C…	45	18	27
Biological process	GO:0009803	cinnamic acid metabolic process	23/7963	45/69448	7.2845e-11	6.06583e-09	novel.31261/Sspon.04G0008060-2B/Sspon.04G0008060-1A/Sspon.04G0008060-3C/novel.35164/novel.29523/novel.31262/Sspon.04G0032220-1C/novel.70102/Sspon.04G0008050-1A/Sspon.04G0008040-10P/novel.66963/Sspon.05G0007010-4D/Sspon.04G0008040-9P/Sspon.04G0008040-5P/Sspon.04G0008040-7P/Sspon.04G0008040-11P/Sspon.04G0008040-4P/Sspon.05G0007010-3C/Sspon.04G0008070-3C/novel.31263/novel.38906/Sspon.05G0007010-1A	23	0	23
Molecular function	GO:0004144	diacylglycerol O-acyltransferase activity	29/8753	69/76768	9.84138e-11	7.93324e-09	novel.13299/novel.18797/Sspon.02G0010590-3C/Sspon.02G0010590-1A/novel.25762/novel.21142/Sspon.02G0010590-2B/Sspon.03G0009030-3C/novel.54895/novel.12620/Sspon.03G0040650-2D/novel.21141/Sspon.03G0009030-1A/Sspon.03G0014240-2B/Sspon.04G0004970-1A/Sspon.08G0021200-2C/novel.55851/novel.65301/novel.59990/novel.58637/novel.26436/Sspon.03G0009030-2B/novel.26435/Sspon.04G0004970-2B/novel.31028/Sspon.03G00…	29	19	10
Biological process	GO:0006865	amino acid transport	81/7963	339/69448	9.87439e-11	8.00605e-09	novel.29440/novel.63148/novel.42409/Sspon.05G0029030-3D/novel.21593/novel.49357/novel.22707/novel.61763/novel.27361/novel.51252/Sspon.04G0018720-1A/novel.38497/novel.29494/novel.38038/Sspon.05G0005210-1P/Sspon.05G0029030-2C/novel.67909/Sspon.03G0000700-1A/Sspon.05G0005210-2P/novel.473/Sspon.02G0012630-2B/Sspon.04G0002610-3D/Sspon.03G0032880-2C/novel.49364/Sspon.07G0019650-1A/novel.47492/Sspon.05G…	81	29	52
Biological process	GO:0006022	aminoglycan metabolic process	39/7963	114/69448	1.4146e-10	1.11754e-08	novel.66652/Sspon.08G0024690-1C/novel.62224/Sspon.01G0049620-1P/novel.63268/novel.63269/novel.11996/novel.14377/Sspon.01G0049620-2D/Sspon.02G0041800-1P/Sspon.04G0008670-4P/Sspon.02G0041800-2C/Sspon.08G0024680-1P/Sspon.02G0011310-4D/novel.34624/Sspon.02G0040250-1T/Sspon.02G0041800-3D/Sspon.05G0017040-1A/Sspon.07G0008410-3C/Sspon.02G0011310-3C/Sspon.02G0041800-1B/Sspon.08G0024680-2P/Sspon.01G000605…	39	22	17
Biological process	GO:0033013	tetrapyrrole metabolic process	90/7963	397/69448	1.82224e-10	1.40358e-08	novel.68807/novel.57444/Sspon.03G0016540-3D/Sspon.07G0018500-2B/Sspon.05G0022610-2D/Sspon.01G0020530-1A/Sspon.05G0022610-1B/Sspon.05G0001100-1A/Sspon.04G0003530-1A/novel.68886/Sspon.03G0016540-2C/Sspon.07G0019210-4D/novel.6998/Sspon.06G0004350-1A/Sspon.06G0004350-3C/Sspon.01G0020530-1P/Sspon.06G0004350-1P/novel.6373/novel.62058/novel.62057/Sspon.01G0002710-1P/Sspon.01G0020840-3D/Sspon.03G0038650-…	90	22	68
Biological process	GO:0005982	starch metabolic process	74/7963	303/69448	2.14388e-10	1.55862e-08	novel.21152/novel.70369/novel.25899/novel.56254/Sspon.04G0003570-1A/novel.67079/novel.54573/novel.52764/Sspon.01G0014860-3C/Sspon.06G0007590-2T/Sspon.02G0012610-3D/novel.46946/novel.13774/Sspon.05G0003010-1A/Sspon.04G0026400-1B/novel.69448/Sspon.04G0003570-2C/novel.35441/Sspon.01G0014860-1A/Sspon.06G0009780-3C/Sspon.02G0020140-3C/Sspon.06G0007590-3C/novel.19599/Sspon.02G0013220-1T/Sspon.07G000346…	74	22	52
Biological process	GO:0042133	neurotransmitter metabolic process	48/7963	160/69448	2.16758e-10	1.55862e-08	novel.29157/novel.55324/Sspon.06G0004940-2B/novel.55626/novel.31202/Sspon.07G0002560-2D/Sspon.07G0018610-3D/Sspon.04G0024040-3D/Sspon.06G0004940-3C/novel.50556/Sspon.06G0004940-1A/Sspon.07G0018610-1A/Sspon.05G0013130-3D/Sspon.04G0024040-2C/Sspon.04G0017250-1A/Sspon.05G0002990-2B/Sspon.03G0009080-1A/novel.27997/novel.37189/Sspon.02G0001660-1P/novel.57436/Sspon.06G0013830-2B/Sspon.07G0027890-1B/Ssp…	48	17	31
Biological process	GO:0016108	tetraterpenoid metabolic process	47/7963	155/69448	2.22587e-10	1.55862e-08	Sspon.08G0000480-4D/Sspon.02G0032110-3C/Sspon.08G0000480-2B/novel.13189/novel.68544/novel.31997/Sspon.08G0000480-3C/novel.24454/Sspon.08G0000480-1A/novel.66535/Sspon.01G0001470-2B/novel.13198/Sspon.05G0001360-1A/novel.2/Sspon.02G0032110-2B/Sspon.05G0004830-2B/Sspon.02G0032110-4D/Sspon.05G0001360-2P/Sspon.05G0004830-3D/Sspon.04G0034600-2D/Sspon.01G0032360-1A/Sspon.02G0032110-1A/Sspon.01G0001470-3C…	47	18	29
Biological process	GO:0016116	carotenoid metabolic process	47/7963	155/69448	2.22587e-10	1.55862e-08	Sspon.08G0000480-4D/Sspon.02G0032110-3C/Sspon.08G0000480-2B/novel.13189/novel.68544/novel.31997/Sspon.08G0000480-3C/novel.24454/Sspon.08G0000480-1A/novel.66535/Sspon.01G0001470-2B/novel.13198/Sspon.05G0001360-1A/novel.2/Sspon.02G0032110-2B/Sspon.05G0004830-2B/Sspon.02G0032110-4D/Sspon.05G0001360-2P/Sspon.05G0004830-3D/Sspon.04G0034600-2D/Sspon.01G0032360-1A/Sspon.02G0032110-1A/Sspon.01G0001470-3C…	47	18	29
Molecular function	GO:0004311	farnesyltranstransferase activity	18/8753	30/76768	2.30367e-10	1.75927e-08	Sspon.08G0000480-4D/Sspon.02G0032110-3C/Sspon.08G0000480-2B/novel.13189/novel.68544/Sspon.08G0000480-3C/Sspon.08G0000480-1A/novel.13198/Sspon.02G0032110-2B/Sspon.02G0032110-4D/Sspon.02G0032110-1A/novel.13190/novel.13193/Sspon.01G0030500-2D/novel.13196/novel.52132/Sspon.02G0032110-1P/novel.13197	18	8	10
Molecular function	GO:0016841	ammonia-lyase activity	24/8753	52/76768	3.82891e-10	2.77787e-08	novel.31261/Sspon.04G0008060-2B/Sspon.04G0008060-1A/Sspon.04G0008060-3C/novel.35164/novel.29523/novel.31262/Sspon.04G0032220-1C/novel.70102/Sspon.04G0008050-1A/Sspon.04G0008040-10P/novel.66963/Sspon.05G0007010-4D/Sspon.04G0008040-9P/Sspon.04G0008040-5P/Sspon.04G0008040-7P/Sspon.04G0008040-11P/Sspon.04G0008040-4P/Sspon.05G0007010-3C/Sspon.04G0008070-3C/novel.31263/novel.38906/Sspon.01G0026890-2C/S…	24	0	24
Biological process	GO:0006536	glutamate metabolic process	34/7963	94/69448	3.83816e-10	2.587e-08	Sspon.01G0026110-1A/Sspon.07G0002560-2D/Sspon.01G0014000-3D/Sspon.04G0018720-1A/Sspon.07G0015110-2B/Sspon.04G0017250-1A/Sspon.06G0021350-3D/Sspon.03G0009080-1A/Sspon.02G0012630-2B/Sspon.02G0001660-1P/Sspon.06G0021350-1B/Sspon.06G0021350-2C/Sspon.07G0015110-4D/Sspon.02G0012630-3P/Sspon.03G0009080-3C/Sspon.04G0018720-3D/Sspon.01G0014000-1A/novel.40542/Sspon.01G0014000-2B/novel.8924/Sspon.01G0026110…	34	24	10
Biological process	GO:0009644	response to high light intensity	62/7963	238/69448	3.86245e-10	2.587e-08	Sspon.01G0027760-2B/Sspon.08G0011150-1A/Sspon.04G0002270-1A/Sspon.08G0000050-1A/Sspon.08G0011150-3C/novel.64893/Sspon.08G0025040-1C/Sspon.04G0013810-2B/Sspon.04G0013810-1A/Sspon.08G0002130-3D/Sspon.08G0011150-4D/Sspon.06G0005960-1A/novel.70612/Sspon.04G0000800-2D/Sspon.08G0011150-2B/Sspon.08G0002130-2B/novel.31217/novel.27761/novel.32609/Sspon.06G0001160-1A/novel.33333/novel.27123/Sspon.07G001026…	62	29	33
Biological process	GO:1903825	organic acid transmembrane transport	73/7963	307/69448	1.00574e-09	6.45562e-08	novel.15798/novel.15800/novel.29440/novel.63148/Sspon.02G0023660-2B/novel.42409/Sspon.01G0015410-3D/Sspon.05G0029030-3D/novel.21593/novel.22707/Sspon.01G0015410-2B/novel.61763/Sspon.04G0018720-1A/Sspon.06G0004750-3C/novel.29494/novel.38038/Sspon.05G0005210-1P/Sspon.05G0029030-2C/novel.67909/Sspon.05G0005210-2P/Sspon.06G0004750-2B/novel.473/Sspon.02G0012630-2B/Sspon.04G0002610-3D/Sspon.03G0032880-…	73	25	48
Biological process	GO:1905039	carboxylic acid transmembrane transport	73/7963	307/69448	1.00574e-09	6.45562e-08	novel.15798/novel.15800/novel.29440/novel.63148/Sspon.02G0023660-2B/novel.42409/Sspon.01G0015410-3D/Sspon.05G0029030-3D/novel.21593/novel.22707/Sspon.01G0015410-2B/novel.61763/Sspon.04G0018720-1A/Sspon.06G0004750-3C/novel.29494/novel.38038/Sspon.05G0005210-1P/Sspon.05G0029030-2C/novel.67909/Sspon.05G0005210-2P/Sspon.06G0004750-2B/novel.473/Sspon.02G0012630-2B/Sspon.04G0002610-3D/Sspon.03G0032880-…	73	25	48
Biological process	GO:0006026	aminoglycan catabolic process	36/7963	107/69448	1.19555e-09	6.94999e-08	novel.66652/Sspon.08G0024690-1C/novel.62224/novel.63268/novel.63269/novel.11996/novel.14377/Sspon.02G0041800-1P/Sspon.04G0008670-4P/Sspon.02G0041800-2C/Sspon.08G0024680-1P/Sspon.02G0011310-4D/novel.34624/Sspon.02G0040250-1T/Sspon.02G0041800-3D/Sspon.05G0017040-1A/Sspon.07G0008410-3C/Sspon.02G0011310-3C/Sspon.02G0041800-1B/Sspon.08G0024680-2P/Sspon.04G0008670-3P/Sspon.04G0008670-1P/Sspon.02G001131…	36	22	14
Biological process	GO:0006030	chitin metabolic process	36/7963	107/69448	1.19555e-09	6.94999e-08	novel.66652/Sspon.08G0024690-1C/novel.62224/novel.63268/novel.63269/novel.11996/novel.14377/Sspon.02G0041800-1P/Sspon.04G0008670-4P/Sspon.02G0041800-2C/Sspon.08G0024680-1P/Sspon.02G0011310-4D/novel.34624/Sspon.02G0040250-1T/Sspon.02G0041800-3D/Sspon.05G0017040-1A/Sspon.07G0008410-3C/Sspon.02G0011310-3C/Sspon.02G0041800-1B/Sspon.08G0024680-2P/Sspon.04G0008670-3P/Sspon.04G0008670-1P/Sspon.02G001131…	36	22	14
Biological process	GO:0006032	chitin catabolic process	36/7963	107/69448	1.19555e-09	6.94999e-08	novel.66652/Sspon.08G0024690-1C/novel.62224/novel.63268/novel.63269/novel.11996/novel.14377/Sspon.02G0041800-1P/Sspon.04G0008670-4P/Sspon.02G0041800-2C/Sspon.08G0024680-1P/Sspon.02G0011310-4D/novel.34624/Sspon.02G0040250-1T/Sspon.02G0041800-3D/Sspon.05G0017040-1A/Sspon.07G0008410-3C/Sspon.02G0011310-3C/Sspon.02G0041800-1B/Sspon.08G0024680-2P/Sspon.04G0008670-3P/Sspon.04G0008670-1P/Sspon.02G001131…	36	22	14
Biological process	GO:0046348	amino sugar catabolic process	36/7963	107/69448	1.19555e-09	6.94999e-08	novel.66652/Sspon.08G0024690-1C/novel.62224/novel.63268/novel.63269/novel.11996/novel.14377/Sspon.02G0041800-1P/Sspon.04G0008670-4P/Sspon.02G0041800-2C/Sspon.08G0024680-1P/Sspon.02G0011310-4D/novel.34624/Sspon.02G0040250-1T/Sspon.02G0041800-3D/Sspon.05G0017040-1A/Sspon.07G0008410-3C/Sspon.02G0011310-3C/Sspon.02G0041800-1B/Sspon.08G0024680-2P/Sspon.04G0008670-3P/Sspon.04G0008670-1P/Sspon.02G001131…	36	22	14
Biological process	GO:1901072	glucosamine-containing compound catabolic process	36/7963	107/69448	1.19555e-09	6.94999e-08	novel.66652/Sspon.08G0024690-1C/novel.62224/novel.63268/novel.63269/novel.11996/novel.14377/Sspon.02G0041800-1P/Sspon.04G0008670-4P/Sspon.02G0041800-2C/Sspon.08G0024680-1P/Sspon.02G0011310-4D/novel.34624/Sspon.02G0040250-1T/Sspon.02G0041800-3D/Sspon.05G0017040-1A/Sspon.07G0008410-3C/Sspon.02G0011310-3C/Sspon.02G0041800-1B/Sspon.08G0024680-2P/Sspon.04G0008670-3P/Sspon.04G0008670-1P/Sspon.02G001131…	36	22	14
Molecular function	GO:0009044	xylan 1,4-beta-xylosidase activity	23/8753	51/76768	1.56357e-09	1.03124e-07	Sspon.05G0006550-4D/Sspon.05G0020400-4P/novel.28529/Sspon.03G0019530-1P/Sspon.05G0006550-1A/Sspon.05G0020400-3C/novel.40302/Sspon.05G0020400-3P/novel.15303/Sspon.05G0020400-1P/Sspon.05G0006550-2B/Sspon.03G0019530-2B/novel.69760/Sspon.05G0020400-1A/Sspon.05G0020400-2P/Sspon.03G0019530-1A/Sspon.05G0006550-3C/novel.28528/Sspon.05G0020400-4D/Sspon.01G0008520-3D/Sspon.01G0008520-2P/Sspon.05G0020400-2B…	23	17	6
Molecular function	GO:0097599	xylanase activity	23/8753	51/76768	1.56357e-09	1.03124e-07	Sspon.05G0006550-4D/Sspon.05G0020400-4P/novel.28529/Sspon.03G0019530-1P/Sspon.05G0006550-1A/Sspon.05G0020400-3C/novel.40302/Sspon.05G0020400-3P/novel.15303/Sspon.05G0020400-1P/Sspon.05G0006550-2B/Sspon.03G0019530-2B/novel.69760/Sspon.05G0020400-1A/Sspon.05G0020400-2P/Sspon.03G0019530-1A/Sspon.05G0006550-3C/novel.28528/Sspon.05G0020400-4D/Sspon.01G0008520-3D/Sspon.01G0008520-2P/Sspon.05G0020400-2B…	23	17	6
Biological process	GO:0042214	terpene metabolic process	29/7963	77/69448	2.47186e-09	1.41033e-07	novel.32417/novel.36274/Sspon.04G0020000-1A/novel.30598/Sspon.04G0020000-2B/Sspon.04G0020000-3D/novel.36277/novel.30599/Sspon.04G0037850-1D/Sspon.04G0020000-1P/novel.34363/novel.64937/Sspon.04G0020000-4P/novel.36275/novel.30607/Sspon.04G0020000-2P/novel.70171/novel.34366/Sspon.04G0020000-3P/Sspon.04G0012160-1A/Sspon.04G0019970-2B/Sspon.04G0020060-1A/novel.49278/novel.49293/Sspon.04G0019960-2C/nov…	29	2	27
Molecular function	GO:0046857	oxidoreductase activity, acting on other nitrogenous compounds as donors, with NAD or NADP as acceptor	11/8753	13/76768	2.63443e-09	1.66198e-07	novel.29157/Sspon.06G0004940-2B/novel.31202/Sspon.04G0024040-3D/Sspon.06G0004940-3C/novel.50556/Sspon.06G0004940-1A/Sspon.04G0024040-2C/Sspon.04G0024040-1B/Sspon.06G0004940-1T/Sspon.03G0000170-3D	11	0	11
Biological process	GO:0001505	regulation of neurotransmitter levels	49/7963	177/69448	2.90193e-09	1.62561e-07	novel.29157/novel.55324/Sspon.06G0004940-2B/novel.55626/novel.31202/Sspon.07G0002560-2D/Sspon.07G0018610-3D/Sspon.04G0024040-3D/Sspon.06G0004940-3C/novel.50556/Sspon.06G0004940-1A/Sspon.07G0018610-1A/Sspon.05G0013130-3D/Sspon.04G0024040-2C/Sspon.04G0017250-1A/Sspon.05G0002990-2B/Sspon.03G0009080-1A/novel.27997/novel.37189/Sspon.02G0001660-1P/novel.57436/Sspon.06G0013830-2B/Sspon.07G0027890-1B/Ssp…	49	17	32
Biological process	GO:1901071	glucosamine-containing compound metabolic process	36/7963	111/69448	3.6914e-09	1.99948e-07	novel.66652/Sspon.08G0024690-1C/novel.62224/novel.63268/novel.63269/novel.11996/novel.14377/Sspon.02G0041800-1P/Sspon.04G0008670-4P/Sspon.02G0041800-2C/Sspon.08G0024680-1P/Sspon.02G0011310-4D/novel.34624/Sspon.02G0040250-1T/Sspon.02G0041800-3D/Sspon.05G0017040-1A/Sspon.07G0008410-3C/Sspon.02G0011310-3C/Sspon.02G0041800-1B/Sspon.08G0024680-2P/Sspon.04G0008670-3P/Sspon.04G0008670-1P/Sspon.02G001131…	36	22	14
Biological process	GO:0003333	amino acid transmembrane transport	62/7963	251/69448	3.69914e-09	1.99948e-07	novel.29440/novel.63148/novel.42409/Sspon.05G0029030-3D/novel.21593/novel.22707/novel.61763/Sspon.04G0018720-1A/novel.29494/novel.38038/Sspon.05G0005210-1P/Sspon.05G0029030-2C/novel.67909/Sspon.05G0005210-2P/novel.473/Sspon.02G0012630-2B/Sspon.04G0002610-3D/Sspon.03G0032880-2C/Sspon.07G0019650-1A/Sspon.05G0029030-1B/novel.66329/Sspon.02G0012630-3P/novel.66688/Sspon.02G0026380-1A/Sspon.04G0018720-…	62	23	39
Biological process	GO:1902652	secondary alcohol metabolic process	22/7963	49/69448	4.34674e-09	2.26988e-07	Sspon.08G0000480-4D/Sspon.02G0032110-3C/Sspon.08G0000480-2B/novel.13189/novel.68544/Sspon.08G0000480-3C/Sspon.08G0000480-1A/novel.13198/Sspon.02G0032110-2B/Sspon.02G0032110-4D/Sspon.02G0032110-1A/novel.13190/Sspon.03G0008130-3D/novel.20288/novel.13193/Sspon.03G0008130-1P/Sspon.01G0030500-2D/Sspon.03G0008130-2B/novel.13196/novel.52132/Sspon.02G0032110-1P/novel.13197	22	9	13
Biological process	GO:1902653	secondary alcohol biosynthetic process	22/7963	49/69448	4.34674e-09	2.26988e-07	Sspon.08G0000480-4D/Sspon.02G0032110-3C/Sspon.08G0000480-2B/novel.13189/novel.68544/Sspon.08G0000480-3C/Sspon.08G0000480-1A/novel.13198/Sspon.02G0032110-2B/Sspon.02G0032110-4D/Sspon.02G0032110-1A/novel.13190/Sspon.03G0008130-3D/novel.20288/novel.13193/Sspon.03G0008130-1P/Sspon.01G0030500-2D/Sspon.03G0008130-2B/novel.13196/novel.52132/Sspon.02G0032110-1P/novel.13197	22	9	13
Biological process	GO:0006694	steroid biosynthetic process	79/7963	354/69448	4.78312e-09	2.45613e-07	novel.3308/Sspon.08G0000480-4D/Sspon.03G0010420-2B/Sspon.02G0032110-3C/Sspon.08G0000480-2B/novel.13189/novel.1783/novel.68544/Sspon.08G0000480-3C/Sspon.02G0051010-1C/novel.3307/Sspon.08G0000480-1A/Sspon.05G0012720-2B/novel.59874/novel.45129/novel.26092/novel.13198/novel.7896/Sspon.02G0032110-2B/Sspon.05G0012720-1A/novel.28164/novel.7879/novel.11328/Sspon.01G0023630-4D/novel.9701/novel.64760/novel…	79	39	40
Biological process	GO:0019252	starch biosynthetic process	49/7963	180/69448	5.32413e-09	2.68912e-07	novel.21152/novel.70369/novel.56254/Sspon.04G0003570-1A/novel.54573/novel.52764/Sspon.06G0007590-2T/novel.46946/novel.13774/Sspon.05G0003010-1A/novel.69448/Sspon.04G0003570-2C/novel.35441/Sspon.06G0009780-3C/Sspon.02G0020140-3C/Sspon.06G0007590-3C/novel.19599/Sspon.07G0003460-1P/novel.32344/Sspon.05G0012010-2C/novel.57879/Sspon.01G0018500-1A/novel.33466/Sspon.04G0003570-1P/novel.35444/Sspon.02G00…	49	11	38
Molecular function	GO:0016851	magnesium chelatase activity	12/8753	16/76768	5.59964e-09	3.12503e-07	Sspon.05G0001100-1A/Sspon.07G0019210-4D/Sspon.05G0001100-1P/Sspon.05G0001100-3P/Sspon.07G0019210-1A/Sspon.07G0019210-2B/Sspon.01G0047530-1B/novel.9759/Sspon.05G0001100-2P/Sspon.05G0001100-2D/novel.36532/Sspon.07G0019210-3C	12	0	12
Molecular function	GO:0051002	ligase activity, forming nitrogen-metal bonds	12/8753	16/76768	5.59964e-09	3.12503e-07	Sspon.05G0001100-1A/Sspon.07G0019210-4D/Sspon.05G0001100-1P/Sspon.05G0001100-3P/Sspon.07G0019210-1A/Sspon.07G0019210-2B/Sspon.01G0047530-1B/novel.9759/Sspon.05G0001100-2P/Sspon.05G0001100-2D/novel.36532/Sspon.07G0019210-3C	12	0	12
Molecular function	GO:0051003	ligase activity, forming nitrogen-metal bonds, forming coordination complexes	12/8753	16/76768	5.59964e-09	3.12503e-07	Sspon.05G0001100-1A/Sspon.07G0019210-4D/Sspon.05G0001100-1P/Sspon.05G0001100-3P/Sspon.07G0019210-1A/Sspon.07G0019210-2B/Sspon.01G0047530-1B/novel.9759/Sspon.05G0001100-2P/Sspon.05G0001100-2D/novel.36532/Sspon.07G0019210-3C	12	0	12
Biological process	GO:0000272	polysaccharide catabolic process	97/7963	468/69448	5.60561e-09	2.78562e-07	novel.66652/novel.13055/Sspon.08G0024690-1C/novel.62224/Sspon.05G0020400-4P/novel.63268/novel.28529/novel.25899/Sspon.03G0019530-1P/novel.56254/Sspon.01G0055050-2D/novel.63269/Sspon.05G0020400-3C/novel.1907/novel.4079/novel.54573/novel.52764/Sspon.01G0014860-3C/novel.4083/novel.40302/Sspon.05G0020400-3P/novel.7213/novel.26388/Sspon.04G0008670-4P/Sspon.01G0014860-1A/Sspon.08G0024680-1P/novel.9157/…	97	59	38
Biological process	GO:0006779	porphyrin-containing compound biosynthetic process	65/7963	273/69448	7.56338e-09	3.69885e-07	novel.68807/novel.57444/Sspon.03G0016540-3D/Sspon.07G0018500-2B/Sspon.05G0022610-2D/Sspon.01G0020530-1A/Sspon.05G0022610-1B/Sspon.05G0001100-1A/Sspon.04G0003530-1A/novel.68886/Sspon.03G0016540-2C/Sspon.07G0019210-4D/novel.6998/Sspon.01G0020530-1P/novel.62058/novel.62057/Sspon.01G0020840-3D/Sspon.03G0038650-2D/Sspon.03G0016540-2T/Sspon.03G0034570-3D/Sspon.05G0001100-1P/Sspon.08G0001950-4D/Sspon.05…	65	7	58
Biological process	GO:1901136	carbohydrate derivative catabolic process	54/7963	210/69448	8.19618e-09	3.94569e-07	novel.66652/Sspon.08G0024690-1C/novel.62224/novel.63268/novel.63269/novel.11996/novel.14377/Sspon.08G0012490-4D/novel.4156/Sspon.02G0041800-1P/Sspon.03G0017850-2B/Sspon.04G0008670-4P/Sspon.02G0041800-2C/Sspon.08G0024680-1P/Sspon.08G0012490-3C/Sspon.08G0012490-1A/Sspon.02G0011310-4D/novel.34624/Sspon.02G0040250-1T/Sspon.02G0041800-3D/Sspon.05G0017040-1A/Sspon.07G0008410-3C/Sspon.02G0011310-3C/Sspo…	54	30	24
Molecular function	GO:0008061	chitin binding	35/8753	110/76768	9.17565e-09	4.93106e-07	novel.66652/Sspon.08G0024690-1C/novel.62224/novel.63268/novel.63269/novel.11996/novel.14377/Sspon.02G0041800-1P/Sspon.04G0008670-4P/Sspon.02G0041800-2C/Sspon.08G0024680-1P/novel.34624/Sspon.02G0041800-3D/Sspon.05G0017040-1A/Sspon.07G0008410-3C/novel.29330/Sspon.02G0041800-1B/Sspon.08G0024680-2P/Sspon.04G0008670-3P/Sspon.04G0008670-1P/Sspon.04G0026940-3D/Sspon.08G0000910-1A/Sspon.05G0017050-2C/Ssp…	35	22	13
Biological process	GO:0042126	nitrate metabolic process	45/7963	162/69448	1.11729e-08	5.21569e-07	novel.29157/Sspon.06G0004940-2B/novel.31202/Sspon.04G0024040-3D/Sspon.06G0004940-3C/novel.50556/Sspon.06G0004940-1A/novel.29648/novel.52928/Sspon.04G0024040-2C/Sspon.03G0010600-2B/Sspon.01G0000230-3C/Sspon.07G0005230-2B/Sspon.04G0009620-1P/Sspon.04G0009640-2B/novel.33312/novel.35287/Sspon.05G0013010-4D/novel.37127/Sspon.08G0010370-1T/novel.27972/Sspon.03G0018550-1A/novel.23742/Sspon.01G0000230-3P…	45	20	25
Biological process	GO:0042128	nitrate assimilation	45/7963	162/69448	1.11729e-08	5.21569e-07	novel.29157/Sspon.06G0004940-2B/novel.31202/Sspon.04G0024040-3D/Sspon.06G0004940-3C/novel.50556/Sspon.06G0004940-1A/novel.29648/novel.52928/Sspon.04G0024040-2C/Sspon.03G0010600-2B/Sspon.01G0000230-3C/Sspon.07G0005230-2B/Sspon.04G0009620-1P/Sspon.04G0009640-2B/novel.33312/novel.35287/Sspon.05G0013010-4D/novel.37127/Sspon.08G0010370-1T/novel.27972/Sspon.03G0018550-1A/novel.23742/Sspon.01G0000230-3P…	45	20	25
Biological process	GO:0071941	nitrogen cycle metabolic process	49/7963	184/69448	1.16207e-08	5.3438e-07	novel.29157/Sspon.06G0004940-2B/novel.31202/Sspon.04G0024040-3D/Sspon.06G0004940-3C/novel.50556/Sspon.06G0004940-1A/novel.29648/novel.52928/Sspon.04G0024040-2C/Sspon.03G0010600-2B/Sspon.01G0000230-3C/Sspon.07G0005230-2B/Sspon.04G0009620-1P/Sspon.04G0009640-2B/novel.33312/novel.35287/Sspon.05G0013010-4D/novel.37127/Sspon.08G0010370-1T/novel.27972/Sspon.03G0018550-1A/novel.23742/Sspon.01G0000230-3P…	49	23	26
Biological process	GO:0006559	L-phenylalanine catabolic process	23/7963	56/69448	1.57614e-08	7.03779e-07	novel.31261/Sspon.04G0008060-2B/Sspon.04G0008060-1A/Sspon.04G0008060-3C/novel.35164/novel.29523/novel.31262/Sspon.04G0032220-1C/novel.70102/Sspon.04G0008050-1A/Sspon.04G0008040-10P/novel.66963/Sspon.05G0007010-4D/Sspon.04G0008040-9P/Sspon.04G0008040-5P/Sspon.04G0008040-7P/Sspon.04G0008040-11P/Sspon.04G0008040-4P/Sspon.05G0007010-3C/Sspon.04G0008070-3C/novel.31263/novel.38906/Sspon.05G0007010-1A	23	0	23
Biological process	GO:1902222	erythrose 4-phosphate/phosphoenolpyruvate family amino acid catabolic process	23/7963	56/69448	1.57614e-08	7.03779e-07	novel.31261/Sspon.04G0008060-2B/Sspon.04G0008060-1A/Sspon.04G0008060-3C/novel.35164/novel.29523/novel.31262/Sspon.04G0032220-1C/novel.70102/Sspon.04G0008050-1A/Sspon.04G0008040-10P/novel.66963/Sspon.05G0007010-4D/Sspon.04G0008040-9P/Sspon.04G0008040-5P/Sspon.04G0008040-7P/Sspon.04G0008040-11P/Sspon.04G0008040-4P/Sspon.05G0007010-3C/Sspon.04G0008070-3C/novel.31263/novel.38906/Sspon.05G0007010-1A	23	0	23
Biological process	GO:0031669	cellular response to nutrient levels	100/7963	497/69448	1.6173e-08	7.11842e-07	Sspon.03G0007560-2B/Sspon.02G0045920-1B/novel.68322/novel.12535/novel.31723/Sspon.05G0024530-3D/novel.25403/novel.64209/novel.25404/novel.6183/Sspon.04G0000800-2D/novel.3793/novel.63123/Sspon.01G0021330-3C/Sspon.05G0015670-4D/Sspon.01G0021330-1A/novel.32609/Sspon.03G0035380-3D/Sspon.03G0007560-1A/Sspon.03G0035900-3D/novel.52783/novel.61392/Sspon.03G0044420-1C/Sspon.03G0015310-3C/novel.27123/Sspon…	100	46	54
Cellular component	GO:0009654	photosystem II oxygen evolving complex	32/8407	98/74202	1.6614e-08	1.21757e-06	novel.13051/Sspon.02G0006040-1A/Sspon.02G0042610-1B/novel.70023/Sspon.02G0006040-4D/Sspon.02G0006040-3C/novel.6259/Sspon.02G0042610-2C/Sspon.06G0001860-4D/novel.70677/Sspon.03G0027070-2C/Sspon.02G0042610-1P/Sspon.08G0003020-3C/Sspon.01G0001300-1A/Sspon.08G0003020-2B/novel.63423/Sspon.02G0006040-2B/novel.44360/novel.50321/Sspon.05G0032020-2D/Sspon.06G0001860-3C/Sspon.08G0003020-1P/Sspon.05G0006960…	32	3	29
Biological process	GO:0009642	response to light intensity	94/7963	462/69448	2.44447e-08	1.06076e-06	novel.15798/novel.15800/Sspon.01G0027760-2B/Sspon.08G0011150-1A/Sspon.04G0002270-1A/Sspon.08G0000050-1A/Sspon.08G0011150-3C/novel.64893/Sspon.08G0025040-1C/Sspon.04G0013810-2B/Sspon.04G0013810-1A/Sspon.08G0002130-3D/Sspon.08G0011150-4D/Sspon.06G0005960-1A/novel.70612/Sspon.07G0002890-1A/Sspon.04G0000800-2D/Sspon.08G0011150-2B/Sspon.08G0002130-2B/novel.31217/novel.27761/Sspon.01G0012880-1A/novel.2…	94	45	49
Molecular function	GO:0061634	alpha-D-xyloside xylohydrolase	9/8753	10/76768	2.91226e-08	1.50918e-06	novel.28529/Sspon.03G0019530-1P/novel.26388/novel.28351/Sspon.03G0019530-2B/Sspon.03G0016860-2B/Sspon.03G0019530-1A/novel.28528/novel.19566	9	4	5
Biological process	GO:0042542	response to hydrogen peroxide	62/7963	265/69448	3.30218e-08	1.41306e-06	Sspon.01G0027760-2B/Sspon.01G0038620-1P/Sspon.04G0002270-1A/novel.64893/Sspon.08G0025040-1C/Sspon.04G0013810-2B/Sspon.04G0013810-1A/Sspon.08G0002130-3D/Sspon.05G0008540-3D/novel.39002/Sspon.01G0038620-2C/Sspon.08G0002130-2B/novel.31217/Sspon.01G0012880-1A/Sspon.07G0018120-3C/Sspon.06G0001160-1A/novel.33333/novel.7423/Sspon.07G0018120-2B/Sspon.07G0018120-4D/Sspon.04G0009860-1T/Sspon.04G0009860-2B/…	62	38	24
Molecular function	GO:0004568	chitinase activity	32/8753	100/76768	3.33738e-08	1.66984e-06	novel.66652/Sspon.08G0024690-1C/novel.62224/novel.63268/novel.63269/novel.11996/novel.14377/Sspon.02G0041800-1P/Sspon.04G0008670-4P/Sspon.02G0041800-2C/Sspon.08G0024680-1P/novel.34624/Sspon.02G0040250-1T/Sspon.02G0041800-3D/Sspon.05G0017040-1A/Sspon.07G0008410-3C/Sspon.02G0041800-1B/Sspon.08G0024680-2P/Sspon.04G0008670-3P/Sspon.04G0008670-1P/Sspon.04G0026940-3D/Sspon.08G0000910-1A/Sspon.05G001705…	32	22	10
Molecular function	GO:0016620	oxidoreductase activity, acting on the aldehyde or oxo group of donors, NAD or NADP as acceptor	66/8753	291/76768	3.55177e-08	1.71787e-06	novel.68807/novel.13464/Sspon.05G0022610-2D/Sspon.06G0005620-4D/Sspon.05G0022610-1B/Sspon.05G0032580-1C/Sspon.05G0032580-2D/novel.32616/Sspon.01G0001790-1P/novel.68886/Sspon.02G0013900-3D/novel.32617/Sspon.06G0005620-1A/Sspon.08G0010120-2B/Sspon.03G0002750-3D/Sspon.01G0001790-1A/Sspon.04G0000970-2C/novel.38824/Sspon.02G0011470-2B/Sspon.04G0017250-1A/Sspon.02G0041560-1B/Sspon.01G0020840-3D/novel.3…	66	36	30
Biological process	GO:0006006	glucose metabolic process	53/7963	213/69448	3.6918e-08	1.53904e-06	Sspon.05G0018310-3C/Sspon.05G0018310-1P/novel.532/Sspon.01G0051520-1C/Sspon.07G0019260-2C/novel.66500/Sspon.07G0020070-1A/novel.59082/Sspon.05G0032580-1C/Sspon.05G0032580-2D/Sspon.01G0001790-1P/novel.66548/novel.67079/novel.3142/Sspon.01G0026860-2D/novel.23679/Sspon.01G0001790-1A/Sspon.03G0029970-1B/Sspon.02G0012610-3D/Sspon.08G0006060-3C/Sspon.08G0006060-2B/Sspon.03G0018970-3D/Sspon.07G0019260-3…	53	5	48
Biological process	GO:0006090	pyruvate metabolic process	90/7963	440/69448	3.69649e-08	1.53904e-06	Sspon.05G0018310-3C/Sspon.05G0018310-1P/Sspon.07G0019260-2C/novel.66500/Sspon.03G0004290-3C/novel.59082/Sspon.03G0004290-4D/Sspon.03G0004290-2P/novel.26969/novel.56185/novel.66548/novel.67079/novel.25373/Sspon.08G0016040-3D/novel.56686/Sspon.01G0061240-1D/Sspon.02G0037250-1B/novel.54905/Sspon.08G0016040-2B/Sspon.03G0029970-1B/Sspon.02G0012610-3D/Sspon.01G0046630-1B/novel.22889/Sspon.08G0006060-3C…	90	14	76
Molecular function	GO:0004802	transketolase activity	11/8753	15/76768	3.69963e-08	1.73167e-06	Sspon.07G0011900-1A/novel.60806/novel.43396/novel.43395/Sspon.08G0016220-1T/novel.39526/Sspon.08G0016220-1A/Sspon.05G0013470-1A/Sspon.07G0011900-4D/Sspon.07G0011900-1T/novel.39522	11	8	3
Biological process	GO:0009267	cellular response to starvation	86/7963	415/69448	3.97414e-08	1.63257e-06	Sspon.03G0007560-2B/Sspon.02G0045920-1B/novel.68322/novel.12535/novel.31723/Sspon.05G0024530-3D/novel.25403/novel.25404/novel.6183/Sspon.04G0000800-2D/novel.3793/Sspon.01G0021330-3C/Sspon.05G0015670-4D/Sspon.01G0021330-1A/novel.32609/Sspon.03G0035380-3D/Sspon.03G0007560-1A/Sspon.03G0035900-3D/novel.52783/novel.61392/Sspon.03G0044420-1C/Sspon.03G0015310-3C/novel.27123/Sspon.05G0015670-1T/novel.269…	86	35	51
Biological process	GO:0010109	regulation of photosynthesis	41/7963	147/69448	4.30954e-08	1.74706e-06	novel.15798/novel.15800/Sspon.02G0011900-1A/Sspon.08G0011150-1A/novel.13358/novel.13359/Sspon.08G0000050-1A/Sspon.08G0011150-3C/novel.7587/Sspon.08G0011150-4D/Sspon.02G0011900-2C/Sspon.07G0002890-1A/Sspon.08G0011150-2B/Sspon.07G0002890-3D/Sspon.08G0003020-3C/Sspon.08G0003020-2B/novel.63423/Sspon.06G0001920-4D/novel.16174/Sspon.05G0000450-1A/novel.68436/Sspon.07G0000840-2D/Sspon.07G0000840-1A/nove…	41	16	25
Biological process	GO:0009084	glutamine family amino acid biosynthetic process	40/7963	142/69448	4.64163e-08	1.85725e-06	Sspon.01G0040630-1B/novel.3274/Sspon.01G0026110-1A/Sspon.07G0002560-2D/Sspon.01G0013010-1P/Sspon.01G0026870-1A/Sspon.03G0002750-3D/novel.8341/Sspon.03G0009080-1A/Sspon.01G0013010-3C/Sspon.02G0001660-1P/novel.70022/Sspon.01G0026870-2D/Sspon.01G0013010-1A/novel.27260/Sspon.03G0037340-1B/Sspon.03G0009080-3C/novel.7585/novel.3275/Sspon.03G0002750-2C/novel.69046/novel.8924/Sspon.01G0026110-2B/Sspon.07…	40	26	14
Molecular function	GO:0003714	transcription corepressor activity	34/8753	112/76768	5.4878e-08	2.48838e-06	Sspon.01G0004480-2B/novel.39297/Sspon.02G0038070-2C/Sspon.02G0038070-1T/novel.4036/Sspon.02G0038070-1B/Sspon.02G0056670-1D/novel.43277/Sspon.01G0004480-1A/Sspon.01G0042730-3D/novel.8403/novel.10823/Sspon.01G0004480-3C/Sspon.05G0012360-1A/novel.10727/Sspon.02G0034020-2C/novel.30388/Sspon.01G0011920-1A/Sspon.02G0034020-3D/Sspon.01G0017230-1A/novel.20825/Sspon.02G0034020-1P/novel.1363/Sspon.01G00044…	34	1	33
Biological process	GO:0006081	cellular aldehyde metabolic process	71/7963	327/69448	8.77053e-08	3.46436e-06	novel.13464/Sspon.02G0013900-3D/Sspon.04G0014600-1A/novel.15815/novel.38993/Sspon.01G0061240-1D/novel.38824/Sspon.01G0046630-1B/novel.47377/Sspon.04G0008730-4D/Sspon.02G0026110-2B/Sspon.02G0026110-4D/Sspon.02G0013900-1A/Sspon.06G0012620-2B/novel.18774/Sspon.03G0018420-2C/Sspon.05G0008290-2B/novel.2127/Sspon.06G0012620-1A/novel.28460/Sspon.01G0012230-2B/Sspon.02G0046580-1C/novel.10135/Sspon.04G000…	71	30	41
Biological process	GO:0033014	tetrapyrrole biosynthetic process	65/7963	291/69448	1.00305e-07	3.91191e-06	novel.68807/novel.57444/Sspon.03G0016540-3D/Sspon.07G0018500-2B/Sspon.05G0022610-2D/Sspon.01G0020530-1A/Sspon.05G0022610-1B/Sspon.05G0001100-1A/Sspon.04G0003530-1A/novel.68886/Sspon.03G0016540-2C/Sspon.07G0019210-4D/novel.6998/Sspon.01G0020530-1P/novel.62058/novel.62057/Sspon.01G0020840-3D/Sspon.03G0038650-2D/Sspon.03G0016540-2T/Sspon.03G0034570-3D/Sspon.05G0001100-1P/Sspon.08G0001950-4D/Sspon.05…	65	7	58
Biological process	GO:2001057	reactive nitrogen species metabolic process	46/7963	179/69448	1.01889e-07	3.92399e-06	novel.29157/Sspon.06G0004940-2B/novel.31202/Sspon.04G0024040-3D/Sspon.06G0004940-3C/novel.50556/Sspon.06G0004940-1A/novel.29648/novel.52928/Sspon.04G0024040-2C/Sspon.03G0010600-2B/Sspon.01G0000230-3C/Sspon.07G0005230-2B/Sspon.04G0009620-1P/Sspon.04G0009640-2B/novel.33312/novel.35287/Sspon.05G0013010-4D/novel.37127/Sspon.08G0010370-1T/novel.27972/Sspon.03G0018550-1A/novel.23742/Sspon.01G0000230-3P…	46	20	26
Biological process	GO:0045493	xylan catabolic process	19/7963	44/69448	1.05974e-07	4.03095e-06	Sspon.05G0020400-4P/novel.28529/Sspon.03G0019530-1P/Sspon.05G0020400-3C/novel.40302/Sspon.05G0020400-3P/novel.15303/Sspon.05G0020400-1P/Sspon.03G0019530-2B/novel.69760/Sspon.05G0020400-1A/Sspon.05G0020400-2P/Sspon.03G0019530-1A/novel.28528/Sspon.05G0020400-4D/Sspon.01G0008520-3D/Sspon.01G0008520-2P/Sspon.05G0020400-2B/Sspon.02G0055550-1D	19	13	6
Molecular function	GO:0008184	glycogen phosphorylase activity	12/8753	19/76768	1.11238e-07	4.61159e-06	novel.9229/novel.4964/Sspon.01G0049600-1P/novel.21154/novel.4991/novel.65933/Sspon.01G0049600-1B/Sspon.01G0049600-2D/novel.27547/Sspon.03G0037710-1C/novel.69664/Sspon.03G0004650-1A	12	0	12
Molecular function	GO:0102250	linear malto-oligosaccharide phosphorylase activity	12/8753	19/76768	1.11238e-07	4.61159e-06	novel.9229/novel.4964/Sspon.01G0049600-1P/novel.21154/novel.4991/novel.65933/Sspon.01G0049600-1B/Sspon.01G0049600-2D/novel.27547/Sspon.03G0037710-1C/novel.69664/Sspon.03G0004650-1A	12	0	12
Molecular function	GO:0102499	SHG alpha-glucan phosphorylase activity	12/8753	19/76768	1.11238e-07	4.61159e-06	novel.9229/novel.4964/Sspon.01G0049600-1P/novel.21154/novel.4991/novel.65933/Sspon.01G0049600-1B/Sspon.01G0049600-2D/novel.27547/Sspon.03G0037710-1C/novel.69664/Sspon.03G0004650-1A	12	0	12
Biological process	GO:0009767	photosynthetic electron transport chain	43/7963	164/69448	1.42018e-07	5.33605e-06	novel.65427/novel.532/Sspon.01G0051520-1C/Sspon.02G0011900-1A/Sspon.05G0011800-1P/Sspon.08G0011150-1A/novel.13358/novel.13359/novel.69808/Sspon.08G0000050-1A/Sspon.08G0011150-3C/Sspon.01G0011230-2C/Sspon.05G0010670-2C/Sspon.02G0035910-1B/Sspon.05G0010670-3D/Sspon.08G0011150-4D/Sspon.02G0035910-2D/Sspon.02G0011900-2C/Sspon.05G0011800-4D/novel.3142/novel.18632/Sspon.08G0011150-2B/novel.771/Sspon.05…	43	7	36
Molecular function	GO:0016832	aldehyde-lyase activity	33/8753	111/76768	1.48113e-07	5.96979e-06	Sspon.05G0018310-3C/Sspon.06G0031920-2D/novel.9376/Sspon.05G0018310-1P/Sspon.07G0019260-2C/novel.66500/novel.59082/novel.49950/novel.66548/Sspon.05G0013130-3D/novel.22889/Sspon.08G0006060-3C/novel.9402/Sspon.08G0006060-2B/Sspon.03G0018970-3D/Sspon.06G0017450-1A/Sspon.07G0019260-3D/Sspon.05G0018310-2B/novel.69616/Sspon.08G0006070-2D/novel.38912/Sspon.05G0018310-1A/Sspon.05G0013130-1A/Sspon.03G0004…	33	7	26
Biological process	GO:0005984	disaccharide metabolic process	62/7963	281/69448	3.06933e-07	1.13935e-05	novel.22840/novel.532/Sspon.01G0051520-1C/Sspon.07G0004130-2B/Sspon.07G0004130-1A/novel.68483/Sspon.02G0015060-1A/novel.26485/novel.67476/novel.3142/novel.7683/Sspon.01G0014860-3C/Sspon.03G0014890-1T/novel.22889/novel.70639/Sspon.03G0028140-1B/novel.31180/Sspon.02G0015500-1A/Sspon.03G0028140-2C/Sspon.04G0001910-2B/Sspon.03G0028140-3D/Sspon.01G0051520-2D/novel.60810/Sspon.01G0014860-1A/Sspon.02G00…	62	31	31
Molecular function	GO:0016903	oxidoreductase activity, acting on the aldehyde or oxo group of donors	79/8753	393/76768	4.04293e-07	1.58548e-05	novel.68807/novel.13464/Sspon.05G0022610-2D/Sspon.06G0005620-4D/Sspon.05G0022610-1B/Sspon.05G0032580-1C/Sspon.05G0032580-2D/Sspon.01G0029940-1P/novel.32616/Sspon.01G0001790-1P/novel.68886/Sspon.02G0013900-3D/novel.32617/Sspon.06G0005620-1A/Sspon.08G0010120-2B/Sspon.03G0002750-3D/Sspon.01G0001790-1A/Sspon.04G0000970-2C/novel.38824/Sspon.02G0011470-2B/Sspon.04G0017250-1A/Sspon.02G0041560-1B/Sspon.0…	79	44	35
Biological process	GO:0009068	aspartate family amino acid catabolic process	16/7963	35/69448	4.13788e-07	1.51771e-05	novel.31734/Sspon.05G0013130-3D/Sspon.01G0021330-3C/Sspon.04G0002100-2B/Sspon.01G0021330-1A/Sspon.04G0002100-1A/novel.70096/novel.38912/Sspon.01G0046880-2D/Sspon.05G0013130-1A/novel.38913/Sspon.05G0032060-1C/novel.38914/Sspon.01G0046880-1B/Sspon.05G0013130-2B/Sspon.01G0021330-2B	16	5	11
Molecular function	GO:0016161	beta-amylase activity	20/8753	52/76768	4.41727e-07	1.6867e-05	novel.13055/Sspon.01G0055050-2D/novel.4079/Sspon.01G0014860-3C/novel.4083/novel.7213/Sspon.01G0014860-1A/Sspon.02G0006060-1T/novel.10290/Sspon.02G0055770-1D/Sspon.01G0014860-4D/novel.5767/Sspon.02G0006060-4D/Sspon.01G0055050-1C/novel.7217/Sspon.02G0006060-1P/Sspon.01G0009810-3C/Sspon.01G0014860-2B/novel.185/Sspon.02G0006060-3C	20	13	7
Biological process	GO:0046351	disaccharide biosynthetic process	42/7963	166/69448	5.60541e-07	2.0318e-05	novel.22840/novel.532/Sspon.01G0051520-1C/Sspon.07G0004130-2B/Sspon.07G0004130-1A/novel.68483/Sspon.02G0015060-1A/novel.3142/Sspon.01G0014860-3C/novel.22889/novel.70639/Sspon.03G0028140-1B/novel.31180/Sspon.02G0015500-1A/Sspon.03G0028140-2C/Sspon.04G0001910-2B/Sspon.03G0028140-3D/Sspon.01G0051520-2D/Sspon.01G0014860-1A/Sspon.02G0015060-3D/Sspon.04G0001910-3C/novel.54097/Sspon.02G0015060-1P/Sspon.…	42	23	19
Molecular function	GO:0102229	amylopectin maltohydrolase activity	18/8753	44/76768	5.61432e-07	2.08881e-05	novel.13055/Sspon.01G0055050-2D/novel.4079/Sspon.01G0014860-3C/novel.4083/novel.7213/Sspon.01G0014860-1A/Sspon.02G0006060-1T/novel.10290/Sspon.02G0055770-1D/Sspon.01G0014860-4D/Sspon.02G0006060-4D/Sspon.01G0055050-1C/novel.7217/Sspon.02G0006060-1P/Sspon.01G0014860-2B/novel.185/Sspon.02G0006060-3C	18	11	7
Molecular function	GO:0004332	fructose-bisphosphate aldolase activity	15/8753	32/76768	5.92618e-07	2.14972e-05	Sspon.05G0018310-3C/Sspon.05G0018310-1P/Sspon.07G0019260-2C/novel.66500/novel.59082/novel.66548/novel.22889/Sspon.08G0006060-3C/Sspon.08G0006060-2B/Sspon.03G0018970-3D/Sspon.07G0019260-3D/Sspon.05G0018310-2B/Sspon.08G0006070-2D/Sspon.05G0018310-1A/Sspon.08G0006070-1A	15	1	14
Biological process	GO:0006541	glutamine metabolic process	40/7963	155/69448	5.93678e-07	2.12689e-05	Sspon.07G0016690-1A/novel.42285/Sspon.07G0002560-2D/Sspon.01G0026870-1A/Sspon.04G0018720-1A/Sspon.07G0001680-1A/Sspon.03G0009080-1A/Sspon.05G0009740-3C/Sspon.01G0037840-1P/novel.61392/Sspon.02G0012630-2B/Sspon.07G0000040-1P/Sspon.05G0009740-2B/Sspon.01G0037840-1B/Sspon.07G0001680-2B/Sspon.02G0001660-1P/novel.70022/novel.67251/Sspon.01G0026870-2D/Sspon.05G0019820-2B/novel.65504/Sspon.02G0012630-3P…	40	22	18
Biological process	GO:0016131	brassinosteroid metabolic process	36/7963	133/69448	6.17446e-07	2.18661e-05	novel.1783/Sspon.02G0051010-1C/novel.64309/novel.64223/novel.59874/novel.64224/novel.11328/Sspon.01G0023630-4D/novel.61756/Sspon.03G0022010-3C/novel.11329/Sspon.08G0000430-3C/Sspon.02G0013240-2P/Sspon.03G0022010-1T/Sspon.02G0051010-2D/novel.70569/novel.61755/Sspon.01G0023630-3C/Sspon.08G0000430-1A/Sspon.07G0016500-1A/Sspon.01G0036630-1P/Sspon.03G0022010-4D/Sspon.07G0016500-2C/Sspon.08G0000430-2B/…	36	23	13
Biological process	GO:0016125	sterol metabolic process	66/7963	313/69448	7.35356e-07	2.57458e-05	novel.3308/Sspon.08G0000480-4D/Sspon.02G0032110-3C/Sspon.08G0000480-2B/novel.13189/novel.1783/novel.68544/novel.3373/Sspon.08G0000480-3C/Sspon.02G0051010-1C/Sspon.01G0036320-1B/novel.3307/Sspon.08G0000480-1A/novel.45129/novel.13198/novel.7896/novel.24555/Sspon.02G0032110-2B/novel.7879/novel.11328/Sspon.01G0023630-4D/novel.24558/novel.11329/novel.68740/Sspon.02G0032110-4D/novel.67545/Sspon.02G0032…	66	29	37
Molecular function	GO:0016831	carboxy-lyase activity	75/8753	373/76768	7.71469e-07	2.73025e-05	novel.69257/Sspon.05G0029850-2C/novel.43551/novel.5557/novel.66337/novel.39683/novel.3226/novel.37754/Sspon.05G0029850-3D/novel.26969/Sspon.04G0010630-2B/novel.25810/Sspon.08G0020640-2D/novel.56686/novel.54905/Sspon.05G0012350-2B/Sspon.07G0015110-2B/novel.60060/Sspon.03G0006680-1A/Sspon.06G0021350-3D/novel.60062/Sspon.01G0009450-1A/novel.24710/Sspon.05G0029850-1B/Sspon.03G0044110-1C/Sspon.01G0009…	75	37	38
Biological process	GO:0042548	regulation of photosynthesis, light reaction	22/7963	63/69448	9.24428e-07	3.20018e-05	Sspon.02G0011900-1A/Sspon.08G0011150-1A/novel.13358/novel.13359/Sspon.08G0000050-1A/Sspon.08G0011150-3C/Sspon.08G0011150-4D/Sspon.02G0011900-2C/Sspon.07G0002890-1A/Sspon.08G0011150-2B/Sspon.07G0002890-3D/Sspon.08G0003020-3C/Sspon.08G0003020-2B/novel.63423/Sspon.07G0000840-2D/Sspon.07G0000840-1A/novel.29345/novel.29641/Sspon.04G0005030-1A/Sspon.08G0003020-1P/Sspon.07G0005640-2C/Sspon.08G0003020-1A	22	5	17
Biological process	GO:1901031	regulation of response to reactive oxygen species	16/7963	37/69448	1.04704e-06	3.58437e-05	Sspon.02G0013970-2C/Sspon.08G0025040-1C/Sspon.08G0002130-3D/Sspon.08G0002130-2B/novel.31217/novel.6141/novel.33333/Sspon.04G0009860-1T/Sspon.04G0009860-2B/Sspon.08G0002130-1A/Sspon.01G0041540-1B/Sspon.01G0015600-2C/Sspon.08G0022480-2C/Sspon.08G0002130-1P/Sspon.04G0017470-1A/Sspon.02G0013970-1T	16	4	12
Biological process	GO:0010162	seed dormancy process	33/7963	120/69448	1.20759e-06	4.04413e-05	Sspon.02G0014130-2B/Sspon.02G0014130-1P/Sspon.02G0014130-1A/novel.5861/Sspon.08G0001420-4D/Sspon.01G0004600-1A/Sspon.03G0007670-3C/Sspon.05G0023710-1B/Sspon.01G0004600-2B/Sspon.03G0007670-2B/Sspon.01G0004600-4D/Sspon.08G0001420-2B/Sspon.04G0009340-4D/Sspon.03G0007670-4D/Sspon.05G0004520-1A/Sspon.05G0004530-2B/Sspon.01G0020560-1P/Sspon.01G0020560-2B/Sspon.01G0020560-4D/Sspon.02G0014130-3C/Sspon.03…	33	18	15
Biological process	GO:0022611	dormancy process	33/7963	120/69448	1.20759e-06	4.04413e-05	Sspon.02G0014130-2B/Sspon.02G0014130-1P/Sspon.02G0014130-1A/novel.5861/Sspon.08G0001420-4D/Sspon.01G0004600-1A/Sspon.03G0007670-3C/Sspon.05G0023710-1B/Sspon.01G0004600-2B/Sspon.03G0007670-2B/Sspon.01G0004600-4D/Sspon.08G0001420-2B/Sspon.04G0009340-4D/Sspon.03G0007670-4D/Sspon.05G0004520-1A/Sspon.05G0004530-2B/Sspon.01G0020560-1P/Sspon.01G0020560-2B/Sspon.01G0020560-4D/Sspon.02G0014130-3C/Sspon.03…	33	18	15
Biological process	GO:0006040	amino sugar metabolic process	38/7963	149/69448	1.5306e-06	5.07075e-05	novel.66652/Sspon.08G0024690-1C/novel.62224/novel.63268/novel.63269/novel.11996/novel.14377/Sspon.02G0041800-1P/Sspon.04G0008670-4P/Sspon.02G0041800-2C/Sspon.08G0024680-1P/Sspon.02G0011310-4D/novel.34624/Sspon.02G0040250-1T/Sspon.02G0041800-3D/Sspon.05G0017040-1A/Sspon.07G0008410-3C/Sspon.02G0011310-3C/Sspon.02G0041800-1B/Sspon.08G0024680-2P/Sspon.04G0008670-3P/Sspon.04G0008670-1P/Sspon.02G001131…	38	23	15
Biological process	GO:0034599	cellular response to oxidative stress	57/7963	263/69448	1.63174e-06	5.34829e-05	Sspon.02G0013970-2C/novel.42694/novel.38637/Sspon.08G0025040-1C/novel.37001/Sspon.08G0002130-3D/novel.42875/Sspon.06G0018160-1A/Sspon.08G0002130-2B/novel.31217/Sspon.05G0024210-1B/novel.6141/novel.33333/novel.43161/Sspon.07G0013190-2B/Sspon.07G0013190-1P/novel.40718/novel.38871/Sspon.04G0009860-1T/novel.44735/Sspon.05G0025780-2C/novel.25302/Sspon.04G0009860-2B/Sspon.06G0003940-3D/Sspon.05G0024210…	57	25	32
Biological process	GO:0006636	unsaturated fatty acid biosynthetic process	22/7963	65/69448	1.6936e-06	5.43539e-05	novel.5601/Sspon.01G0039210-3D/Sspon.04G0004910-1T/Sspon.01G0039210-1B/Sspon.01G0012880-1A/novel.32965/Sspon.02G0033980-1P/Sspon.01G0039210-2C/Sspon.06G0005660-3C/Sspon.04G0004910-3C/novel.57308/novel.50637/Sspon.01G0012880-2B/Sspon.06G0005660-2B/Sspon.04G0004910-2B/novel.65499/Sspon.04G0004910-4D/novel.55340/novel.32964/novel.65500/novel.47548/Sspon.01G0054380-1C	22	1	21
Biological process	GO:0033559	unsaturated fatty acid metabolic process	22/7963	65/69448	1.6936e-06	5.43539e-05	novel.5601/Sspon.01G0039210-3D/Sspon.04G0004910-1T/Sspon.01G0039210-1B/Sspon.01G0012880-1A/novel.32965/Sspon.02G0033980-1P/Sspon.01G0039210-2C/Sspon.06G0005660-3C/Sspon.04G0004910-3C/novel.57308/novel.50637/Sspon.01G0012880-2B/Sspon.06G0005660-2B/Sspon.04G0004910-2B/novel.65499/Sspon.04G0004910-4D/novel.55340/novel.32964/novel.65500/novel.47548/Sspon.01G0054380-1C	22	1	21
Biological process	GO:0019432	triglyceride biosynthetic process	27/7963	90/69448	1.76917e-06	5.61939e-05	novel.13299/novel.18797/Sspon.02G0010590-3C/Sspon.02G0010590-1A/novel.25762/Sspon.02G0010590-2B/Sspon.03G0009030-3C/novel.54895/novel.12620/Sspon.03G0040650-2D/novel.21141/Sspon.03G0009030-1A/Sspon.03G0014240-2B/Sspon.04G0004970-1A/Sspon.08G0021200-2C/novel.55851/novel.59990/novel.58637/novel.26436/Sspon.03G0009030-2B/novel.26435/Sspon.04G0004970-2B/novel.31028/Sspon.03G0014250-1A/Sspon.07G000258…	27	18	9
Cellular component	GO:0009501	amyloplast	42/8407	175/74202	1.82742e-06	0.000117183	novel.9229/novel.4964/novel.21152/novel.70369/Sspon.01G0049600-1P/Sspon.04G0003570-1A/Sspon.06G0007590-2T/novel.46946/novel.13774/Sspon.05G0003010-1A/novel.4991/novel.69448/Sspon.04G0003570-2C/novel.35441/Sspon.06G0009780-3C/Sspon.02G0020140-3C/Sspon.06G0007590-3C/novel.19599/Sspon.01G0049600-1B/Sspon.07G0003460-1P/Sspon.01G0000460-1P/Sspon.05G0012010-2C/novel.57879/Sspon.01G0018500-1A/novel.3346…	42	11	31
Biological process	GO:0046165	alcohol biosynthetic process	57/7963	265/69448	2.09632e-06	6.59058e-05	Sspon.01G0005150-1P/Sspon.08G0000480-4D/Sspon.02G0039900-1B/Sspon.02G0032110-3C/novel.11206/Sspon.08G0000480-2B/novel.13189/Sspon.01G0029940-1P/novel.68544/Sspon.08G0000480-3C/Sspon.06G0000750-3D/novel.24454/Sspon.06G0000750-1A/Sspon.02G0039900-3D/Sspon.06G0000750-2C/Sspon.02G0039900-2C/novel.11672/Sspon.08G0000480-1A/Sspon.01G0024170-2D/Sspon.02G0007910-1A/novel.13198/Sspon.07G0017580-3C/Sspon.0…	57	30	27
Molecular function	GO:0016717	oxidoreductase activity, acting on paired donors, with oxidation of a pair of donors resulting in the reduction of molecular oxygen to two molecules of water	19/8753	52/76768	2.12469e-06	7.34029e-05	novel.5601/Sspon.01G0039210-3D/novel.20857/Sspon.04G0004910-1T/Sspon.03G0028120-1B/Sspon.01G0039210-1B/novel.32965/Sspon.01G0039210-2C/Sspon.04G0004910-3C/Sspon.03G0028120-2D/Sspon.05G0013050-2P/novel.57308/Sspon.04G0004910-2B/novel.65499/Sspon.04G0004910-4D/novel.55340/novel.32964/novel.65500/novel.47548	19	1	18
Biological process	GO:0036294	cellular response to decreased oxygen levels	22/7963	66/69448	2.26573e-06	6.98072e-05	Sspon.05G0014320-3C/Sspon.05G0014320-4D/Sspon.05G0014320-2B/novel.37189/Sspon.05G0014320-1A/Sspon.06G0001920-4D/Sspon.02G0008510-2D/Sspon.02G0041920-3P/Sspon.02G0041920-1T/Sspon.02G0008510-1A/novel.67279/Sspon.06G0001920-2B/Sspon.02G0008510-1P/novel.7516/novel.48288/Sspon.06G0001920-3C/Sspon.05G0009730-3C/novel.523/Sspon.02G0041920-1P/novel.14399/Sspon.01G0039050-1B/Sspon.05G0009730-1A	22	15	7
Biological process	GO:0071453	cellular response to oxygen levels	22/7963	66/69448	2.26573e-06	6.98072e-05	Sspon.05G0014320-3C/Sspon.05G0014320-4D/Sspon.05G0014320-2B/novel.37189/Sspon.05G0014320-1A/Sspon.06G0001920-4D/Sspon.02G0008510-2D/Sspon.02G0041920-3P/Sspon.02G0041920-1T/Sspon.02G0008510-1A/novel.67279/Sspon.06G0001920-2B/Sspon.02G0008510-1P/novel.7516/novel.48288/Sspon.06G0001920-3C/Sspon.05G0009730-3C/novel.523/Sspon.02G0041920-1P/novel.14399/Sspon.01G0039050-1B/Sspon.05G0009730-1A	22	15	7
Molecular function	GO:0004645	phosphorylase activity	15/8753	35/76768	2.43308e-06	8.21023e-05	novel.9229/novel.4964/Sspon.07G0020070-1A/Sspon.01G0049600-1P/novel.21154/novel.4991/novel.65933/Sspon.01G0049600-1B/Sspon.01G0049600-2D/novel.20389/novel.27547/novel.17733/Sspon.03G0037710-1C/novel.69664/Sspon.03G0004650-1A	15	0	15
Molecular function	GO:0004351	glutamate decarboxylase activity	11/8753	20/76768	2.6307e-06	8.48253e-05	Sspon.07G0015110-2B/Sspon.06G0021350-3D/Sspon.06G0021350-1B/Sspon.06G0021350-2C/Sspon.07G0015110-4D/novel.40542/novel.44245/Sspon.07G0015110-3C/Sspon.07G0015110-1A/novel.69073/Sspon.05G0010440-3D	11	11	0
Molecular function	GO:0043546	molybdopterin cofactor binding	11/8753	20/76768	2.6307e-06	8.48253e-05	novel.29157/Sspon.06G0004940-2B/novel.31202/Sspon.01G0029940-1P/Sspon.04G0024040-3D/Sspon.06G0004940-3C/novel.50556/Sspon.06G0004940-1A/Sspon.04G0024040-2C/Sspon.04G0024040-1B/novel.2158	11	1	10
Molecular function	GO:0004373	glycogen (starch) synthase activity	19/8753	53/76768	2.95809e-06	9.33085e-05	novel.21152/novel.70369/Sspon.04G0003570-1A/Sspon.05G0003010-1A/Sspon.04G0003570-2C/Sspon.06G0009780-3C/Sspon.02G0020140-3C/novel.19599/Sspon.07G0003460-1P/novel.57879/Sspon.01G0018500-1A/Sspon.04G0003570-1P/Sspon.05G0023170-1B/Sspon.04G0003570-3D/Sspon.06G0009780-2B/novel.32812/Sspon.06G0009780-1A/Sspon.06G0030230-1C/Sspon.07G0003460-3D	19	4	15
Biological process	GO:0015996	chlorophyll catabolic process	27/7963	93/69448	3.5505e-06	0.000108308	Sspon.06G0004350-1A/Sspon.06G0004350-3C/Sspon.06G0004350-1P/novel.6373/Sspon.01G0002710-1P/Sspon.06G0004350-2B/novel.36203/Sspon.01G0042570-1B/novel.8954/Sspon.01G0042570-2C/Sspon.01G0042740-1B/Sspon.02G0004550-2B/novel.27313/Sspon.07G0007730-3C/novel.68670/Sspon.01G0042570-3D/Sspon.03G0037420-3D/novel.67981/Sspon.01G0002710-3C/Sspon.02G0009330-1A/novel.8950/Sspon.03G0037420-1T/Sspon.05G0016180-4…	27	17	10
Molecular function	GO:0000285	1-phosphatidylinositol-3-phosphate 5-kinase activity	22/8753	68/76768	3.62159e-06	0.000111807	novel.42344/novel.13555/novel.19080/novel.61594/novel.30907/novel.19081/Sspon.01G0040170-2C/Sspon.01G0040170-1B/novel.68610/novel.7875/Sspon.04G0027190-1B/novel.13556/Sspon.02G0014980-2P/novel.68609/novel.36422/Sspon.02G0014980-1P/Sspon.02G0014980-2B/Sspon.08G0010440-1A/novel.19079/novel.18179/novel.69812/novel.25455	22	8	14
Molecular function	GO:0004042	acetyl-CoA:L-glutamate N-acetyltransferase activity	9/8753	14/76768	3.78759e-06	0.000112159	Sspon.01G0040630-1B/novel.3274/Sspon.01G0013010-1P/novel.8341/Sspon.01G0013010-3C/Sspon.01G0013010-1A/novel.3275/novel.3488/Sspon.01G0007280-2C	9	1	8
Molecular function	GO:0103045	methione N-acyltransferase activity	9/8753	14/76768	3.78759e-06	0.000112159	Sspon.01G0040630-1B/novel.3274/Sspon.01G0013010-1P/novel.8341/Sspon.01G0013010-3C/Sspon.01G0013010-1A/novel.3275/novel.3488/Sspon.01G0007280-2C	9	1	8
Biological process	GO:0033306	phytol metabolic process	13/7963	28/69448	4.10398e-06	0.000122761	novel.13299/novel.18797/Sspon.02G0010590-3C/Sspon.02G0010590-1A/Sspon.02G0010590-2B/novel.12620/Sspon.03G0014240-2B/novel.65301/novel.26436/novel.26435/Sspon.04G0019460-2B/Sspon.03G0014250-1A/novel.26431	13	6	7
Biological process	GO:1903173	fatty alcohol metabolic process	13/7963	28/69448	4.10398e-06	0.000122761	novel.13299/novel.18797/Sspon.02G0010590-3C/Sspon.02G0010590-1A/Sspon.02G0010590-2B/novel.12620/Sspon.03G0014240-2B/novel.65301/novel.26436/novel.26435/Sspon.04G0019460-2B/Sspon.03G0014250-1A/novel.26431	13	6	7
Biological process	GO:0070413	trehalose metabolism in response to stress	19/7963	54/69448	4.42555e-06	0.000131107	Sspon.07G0004130-2B/Sspon.07G0004130-1A/novel.68483/Sspon.02G0015060-1A/novel.70639/Sspon.02G0015500-1A/Sspon.04G0001910-2B/Sspon.02G0015060-3D/Sspon.04G0001910-3C/Sspon.02G0015060-1P/Sspon.02G0015060-2B/Sspon.02G0015500-3C/Sspon.04G0001910-1A/Sspon.04G0001910-4D/novel.44725/novel.57906/Sspon.07G0004130-3C/Sspon.04G0001910-1P/Sspon.02G0015500-2P	19	15	4
Molecular function	GO:0016645	oxidoreductase activity, acting on the CH-NH group of donors	35/8753	139/76768	4.66686e-06	0.000135432	Sspon.05G0002950-3C/Sspon.05G0002950-1A/novel.27736/novel.42566/novel.31734/Sspon.01G0014000-3D/Sspon.01G0005170-2B/Sspon.05G0002950-2B/Sspon.04G0002100-2B/Sspon.01G0021590-1P/Sspon.03G0030700-1B/Sspon.05G0019320-3C/Sspon.05G0002950-4D/Sspon.05G0019320-1A/Sspon.04G0002100-1A/novel.25725/novel.21866/novel.27260/Sspon.03G0038680-1C/Sspon.05G0019320-4D/Sspon.01G0014000-1A/novel.70096/novel.7010/Sspo…	35	21	14
Biological process	GO:0006094	gluconeogenesis	25/7963	84/69448	4.93169e-06	0.000143345	Sspon.05G0018310-3C/Sspon.05G0018310-1P/novel.532/Sspon.01G0051520-1C/Sspon.07G0019260-2C/novel.66500/novel.59082/novel.66548/novel.67079/novel.3142/Sspon.02G0012610-3D/Sspon.08G0006060-3C/Sspon.08G0006060-2B/Sspon.03G0018970-3D/Sspon.07G0019260-3D/Sspon.05G0018310-2B/Sspon.01G0051520-2D/Sspon.08G0006070-2D/Sspon.01G0037420-2C/novel.18918/Sspon.02G0012610-1P/Sspon.05G0018310-1A/Sspon.02G0012610-1…	25	1	24
Biological process	GO:0009074	aromatic amino acid family catabolic process	25/7963	84/69448	4.93169e-06	0.000143345	novel.31261/Sspon.04G0008060-2B/Sspon.04G0008060-1A/Sspon.04G0008060-3C/novel.35164/novel.29523/novel.31262/Sspon.04G0032220-1C/novel.70102/Sspon.02G0039670-1B/Sspon.04G0008050-1A/Sspon.04G0008040-10P/novel.66963/Sspon.05G0007010-4D/Sspon.04G0008040-9P/novel.13933/Sspon.04G0008040-5P/Sspon.04G0008040-7P/Sspon.04G0008040-11P/Sspon.04G0008040-4P/Sspon.05G0007010-3C/Sspon.04G0008070-3C/novel.31263/n…	25	2	23
Biological process	GO:0046460	neutral lipid biosynthetic process	28/7963	100/69448	5.13484e-06	0.000146486	novel.13299/novel.18797/Sspon.02G0010590-3C/Sspon.02G0010590-1A/novel.25762/Sspon.02G0010590-2B/Sspon.03G0009030-3C/novel.54895/novel.12620/Sspon.03G0040650-2D/novel.21141/Sspon.03G0009030-1A/Sspon.03G0014240-2B/Sspon.04G0004970-1A/Sspon.08G0021200-2C/novel.55851/novel.59990/novel.58637/novel.26436/Sspon.03G0009030-2B/novel.26435/Sspon.04G0004970-2B/novel.31028/Sspon.03G0014250-1A/Sspon.07G000258…	28	19	9
Biological process	GO:0046463	acylglycerol biosynthetic process	28/7963	100/69448	5.13484e-06	0.000146486	novel.13299/novel.18797/Sspon.02G0010590-3C/Sspon.02G0010590-1A/novel.25762/Sspon.02G0010590-2B/Sspon.03G0009030-3C/novel.54895/novel.12620/Sspon.03G0040650-2D/novel.21141/Sspon.03G0009030-1A/Sspon.03G0014240-2B/Sspon.04G0004970-1A/Sspon.08G0021200-2C/novel.55851/novel.59990/novel.58637/novel.26436/Sspon.03G0009030-2B/novel.26435/Sspon.04G0004970-2B/novel.31028/Sspon.03G0014250-1A/Sspon.07G000258…	28	19	9
Cellular component	GO:0010319	stromule	23/8407	75/74202	5.47669e-06	0.000312171	novel.532/Sspon.01G0051520-1C/novel.3142/novel.66002/Sspon.01G0051520-2D/Sspon.06G0021590-3D/Sspon.07G0020110-1A/novel.64769/Sspon.04G0003380-1A/novel.15472/Sspon.06G0021590-2C/Sspon.04G0026540-2D/Sspon.01G0039800-1T/Sspon.01G0039800-2C/Sspon.06G0021590-1P/novel.31765/novel.32852/novel.18344/Sspon.06G0011470-3C/Sspon.04G0026540-1B/Sspon.06G0021590-1B/Sspon.04G0013240-2B/Sspon.01G0000160-2D	23	2	21
Molecular function	GO:0016411	acylglycerol O-acyltransferase activity	38/8753	158/76768	6.05851e-06	0.000172371	novel.13299/novel.18797/Sspon.02G0010590-3C/Sspon.02G0010590-1A/novel.25762/novel.21142/Sspon.02G0010590-2B/Sspon.03G0009030-3C/novel.54895/Sspon.05G0003040-2B/novel.12620/Sspon.03G0040650-2D/novel.21141/Sspon.03G0009030-1A/novel.9823/Sspon.05G0003040-1A/novel.10264/Sspon.03G0014240-2B/Sspon.04G0004970-1A/Sspon.08G0021200-2C/novel.55851/novel.65301/novel.59990/Sspon.03G0023340-3C/novel.58637/nove…	38	21	17
Biological process	GO:0006558	L-phenylalanine metabolic process	28/7963	101/69448	6.3309e-06	0.000177323	novel.31261/Sspon.04G0008060-2B/Sspon.04G0008060-1A/Sspon.04G0008060-3C/novel.35164/novel.29523/novel.31262/Sspon.05G0012090-2B/Sspon.04G0032220-1C/novel.70102/Sspon.05G0012090-1A/Sspon.04G0008050-1A/Sspon.04G0008040-10P/Sspon.05G0012090-4D/novel.66963/Sspon.05G0007010-4D/Sspon.04G0008040-9P/Sspon.05G0012090-3C/Sspon.04G0008040-5P/Sspon.04G0008040-7P/Sspon.04G0008040-11P/Sspon.04G0008040-4P/Sspon…	28	1	27
Biological process	GO:1902221	erythrose 4-phosphate/phosphoenolpyruvate family amino acid metabolic process	28/7963	101/69448	6.3309e-06	0.000177323	novel.31261/Sspon.04G0008060-2B/Sspon.04G0008060-1A/Sspon.04G0008060-3C/novel.35164/novel.29523/novel.31262/Sspon.05G0012090-2B/Sspon.04G0032220-1C/novel.70102/Sspon.05G0012090-1A/Sspon.04G0008050-1A/Sspon.04G0008040-10P/Sspon.05G0012090-4D/novel.66963/Sspon.05G0007010-4D/Sspon.04G0008040-9P/Sspon.05G0012090-3C/Sspon.04G0008040-5P/Sspon.04G0008040-7P/Sspon.04G0008040-11P/Sspon.04G0008040-4P/Sspon…	28	1	27
Biological process	GO:0042135	neurotransmitter catabolic process	13/7963	29/69448	6.65546e-06	0.000184734	novel.55324/novel.55626/Sspon.07G0018610-3D/Sspon.07G0018610-1A/Sspon.04G0017250-1A/Sspon.05G0002990-2B/novel.57436/Sspon.07G0027890-1B/Sspon.05G0002990-1A/Sspon.05G0002990-1P/novel.55629/Sspon.04G0017250-2B/Sspon.04G0017250-4D	13	3	10
Molecular function	GO:0008940	nitrate reductase activity	10/8753	18/76768	6.76766e-06	0.000185281	novel.29157/Sspon.06G0004940-2B/novel.31202/Sspon.04G0024040-3D/Sspon.06G0004940-3C/novel.50556/Sspon.06G0004940-1A/Sspon.04G0024040-2C/Sspon.04G0024040-1B/Sspon.06G0004940-1T	10	0	10
Molecular function	GO:0017096	acetylserotonin O-methyltransferase activity	10/8753	18/76768	6.76766e-06	0.000185281	novel.41246/novel.41250/novel.67310/Sspon.07G0037160-1D/novel.46233/novel.15231/novel.15232/Sspon.07G0017110-1A/Sspon.07G0017110-2C/novel.11214	10	3	7
Biological process	GO:0046149	pigment catabolic process	27/7963	96/69448	6.85415e-06	0.00018855	Sspon.06G0004350-1A/Sspon.06G0004350-3C/Sspon.06G0004350-1P/novel.6373/Sspon.01G0002710-1P/Sspon.06G0004350-2B/novel.36203/Sspon.01G0042570-1B/novel.8954/Sspon.01G0042570-2C/Sspon.01G0042740-1B/Sspon.02G0004550-2B/novel.27313/Sspon.07G0007730-3C/novel.68670/Sspon.01G0042570-3D/Sspon.03G0037420-3D/novel.67981/Sspon.01G0002710-3C/Sspon.02G0009330-1A/novel.8950/Sspon.03G0037420-1T/Sspon.05G0016180-4…	27	17	10
Biological process	GO:0010114	response to red light	39/7963	164/69448	7.00498e-06	0.000190994	novel.15756/Sspon.05G0016910-4D/Sspon.05G0016910-3C/Sspon.05G0016910-1A/Sspon.03G0010520-1P/novel.35208/Sspon.05G0016910-2B/Sspon.04G0000800-2D/Sspon.01G0012880-1A/novel.32609/Sspon.02G0035090-2D/novel.49576/novel.27123/Sspon.02G0035090-1P/novel.55769/Sspon.04G0000810-2D/Sspon.04G0008520-4D/novel.33668/novel.40138/novel.27124/novel.27122/Sspon.04G0008520-1A/Sspon.04G0000800-1A/Sspon.01G0012880-2B…	39	4	35
Cellular component	GO:0009543	chloroplast thylakoid lumen	46/8407	209/74202	7.49917e-06	0.000349734	Sspon.01G0029400-1T/novel.42694/Sspon.06G0007050-2B/Sspon.01G0029400-2B/novel.38637/Sspon.06G0001860-4D/novel.27761/novel.48830/Sspon.01G0029400-1A/Sspon.05G0005170-2C/novel.50760/Sspon.02G0023190-1P/Sspon.01G0001300-1A/Sspon.01G0008990-2B/Sspon.02G0023190-3D/novel.37145/novel.60238/novel.44360/novel.50321/novel.36077/Sspon.02G0005110-3D/Sspon.02G0023190-1A/Sspon.06G0007050-1A/Sspon.03G0018060-2B…	46	6	40
Cellular component	GO:0031978	plastid thylakoid lumen	46/8407	209/74202	7.49917e-06	0.000349734	Sspon.01G0029400-1T/novel.42694/Sspon.06G0007050-2B/Sspon.01G0029400-2B/novel.38637/Sspon.06G0001860-4D/novel.27761/novel.48830/Sspon.01G0029400-1A/Sspon.05G0005170-2C/novel.50760/Sspon.02G0023190-1P/Sspon.01G0001300-1A/Sspon.01G0008990-2B/Sspon.02G0023190-3D/novel.37145/novel.60238/novel.44360/novel.50321/novel.36077/Sspon.02G0005110-3D/Sspon.02G0023190-1A/Sspon.06G0007050-1A/Sspon.03G0018060-2B…	46	6	40
Biological process	GO:0051262	protein tetramerization	28/7963	102/69448	7.77656e-06	0.000210172	Sspon.03G0007560-2B/Sspon.02G0013970-2C/Sspon.04G0006710-1A/novel.33058/novel.26969/novel.25403/novel.25404/Sspon.01G0021330-3C/Sspon.01G0021330-1A/Sspon.03G0007560-1A/novel.68154/novel.67534/Sspon.08G0000830-2B/novel.27937/Sspon.04G0006710-3C/Sspon.08G0000830-1A/Sspon.08G0022480-2C/Sspon.01G0046880-2D/novel.67350/Sspon.04G0017470-1A/novel.3354/Sspon.01G0046880-1B/novel.54931/Sspon.08G0000830-4D/…	28	13	15
Molecular function	GO:0019904	protein domain specific binding	40/8753	172/76768	8.37351e-06	0.000224999	novel.42152/novel.15756/Sspon.05G0016910-4D/Sspon.05G0016910-3C/Sspon.04G0035060-1P/Sspon.02G0035910-1B/Sspon.05G0016910-1A/Sspon.02G0035910-2D/Sspon.06G0005960-1A/Sspon.01G0046090-3D/Sspon.05G0016910-2B/Sspon.03G0021760-2B/novel.70612/novel.18632/Sspon.03G0021760-4D/Sspon.01G0046090-1B/Sspon.03G0021760-3C/Sspon.03G0021760-1A/Sspon.02G0035090-2D/Sspon.08G0019620-1B/Sspon.02G0035090-1P/Sspon.04G00…	40	7	33
Molecular function	GO:0016160	amylase activity	25/8753	87/76768	8.89101e-06	0.000234561	novel.13055/novel.25899/Sspon.01G0055050-2D/novel.4079/Sspon.01G0014860-3C/novel.4083/novel.7213/Sspon.01G0014860-1A/Sspon.02G0006060-1T/novel.10290/Sspon.02G0055770-1D/Sspon.02G0013220-1T/Sspon.01G0014860-4D/novel.5767/Sspon.02G0006060-4D/Sspon.03G0031450-1B/Sspon.01G0055050-1C/Sspon.02G0015350-3C/novel.7217/Sspon.02G0006060-1P/Sspon.01G0009810-3C/Sspon.01G0014860-2B/Sspon.03G0031450-2C/novel.18…	25	18	7
Biological process	GO:0042136	neurotransmitter biosynthetic process	26/7963	92/69448	9.14605e-06	0.000245035	novel.29157/Sspon.06G0004940-2B/novel.31202/Sspon.04G0024040-3D/Sspon.06G0004940-3C/novel.50556/Sspon.06G0004940-1A/Sspon.05G0013130-3D/Sspon.04G0024040-2C/novel.27997/Sspon.06G0013830-2B/Sspon.03G0008370-1A/novel.38912/Sspon.04G0024040-1B/Sspon.05G0013130-1A/novel.38913/Sspon.05G0032060-1C/novel.38914/Sspon.03G0008370-4D/novel.51446/Sspon.05G0013130-2B/Sspon.05G0013460-2B/Sspon.03G0008370-1P/Ssp…	26	7	19
Molecular function	GO:0008172	S-methyltransferase activity	14/8753	34/76768	9.26791e-06	0.000240138	Sspon.02G0030730-1A/Sspon.02G0030730-4D/Sspon.02G0001940-2C/Sspon.02G0031860-4D/Sspon.02G0030730-2B/Sspon.01G0032500-2D/Sspon.02G0031860-1P/Sspon.01G0024520-1P/Sspon.02G0031860-1A/Sspon.08G0014720-1P/novel.39174/Sspon.08G0014720-3D/Sspon.01G0024520-2B/Sspon.08G0014720-1A	14	6	8
Molecular function	GO:0016840	carbon-nitrogen lyase activity	28/8753	104/76768	1.04635e-05	0.00026636	novel.31261/Sspon.04G0008060-2B/Sspon.04G0008060-1A/Sspon.04G0008060-3C/novel.35164/novel.29523/novel.31262/Sspon.04G0032220-1C/novel.70102/Sspon.04G0008050-1A/Sspon.04G0008040-10P/Sspon.02G0026110-2B/novel.66963/Sspon.05G0007010-4D/Sspon.02G0026110-4D/Sspon.04G0008040-9P/novel.7585/Sspon.02G0026110-1A/Sspon.04G0008040-5P/Sspon.04G0008040-7P/Sspon.04G0008040-11P/Sspon.04G0008040-4P/Sspon.05G00070…	28	1	27
Biological process	GO:0070981	L-asparagine biosynthetic process	13/7963	30/69448	1.05095e-05	0.000276751	Sspon.07G0016690-1A/novel.42285/Sspon.01G0037840-1P/novel.61392/Sspon.01G0037840-1B/novel.67251/novel.65504/Sspon.01G0037840-2C/Sspon.07G0016690-1P/Sspon.05G0036630-1C/Sspon.01G0057210-1D/Sspon.08G0021490-2D/Sspon.08G0021490-1B	13	11	2
Biological process	GO:0070982	L-asparagine metabolic process	13/7963	30/69448	1.05095e-05	0.000276751	Sspon.07G0016690-1A/novel.42285/Sspon.01G0037840-1P/novel.61392/Sspon.01G0037840-1B/novel.67251/novel.65504/Sspon.01G0037840-2C/Sspon.07G0016690-1P/Sspon.05G0036630-1C/Sspon.01G0057210-1D/Sspon.08G0021490-2D/Sspon.08G0021490-1B	13	11	2
Molecular function	GO:2001070	starch binding	24/8753	83/76768	1.18639e-05	0.000296802	novel.12785/novel.21152/Sspon.05G0003010-1A/novel.18207/Sspon.04G0026400-1B/Sspon.06G0009780-3C/novel.12784/novel.32344/Sspon.07G0018230-1A/Sspon.04G0026400-2D/Sspon.01G0025320-3D/Sspon.05G0023170-1B/Sspon.06G0009780-2B/novel.47880/novel.7043/novel.29959/Sspon.02G0033640-2C/Sspon.06G0009780-1A/novel.47974/Sspon.02G0033640-1B/Sspon.04G0018810-3C/Sspon.06G0016100-2C/Sspon.03G0029350-3D/Sspon.06G003…	24	6	18
Biological process	GO:0043650	dicarboxylic acid biosynthetic process	29/7963	110/69448	1.27023e-05	0.00033125	novel.10091/Sspon.01G0039980-1P/Sspon.01G0039980-1B/Sspon.07G0002560-2D/Sspon.01G0039980-3P/Sspon.01G0060040-1D/Sspon.01G0039980-2C/Sspon.01G0039980-2P/Sspon.03G0009080-1A/novel.16489/Sspon.02G0001660-1P/Sspon.02G0009080-2B/Sspon.03G0009080-3C/Sspon.02G0028020-1A/novel.66738/novel.3487/Sspon.06G0004320-1A/Sspon.01G0011400-1A/Sspon.02G0009080-3C/novel.9985/novel.42487/Sspon.02G0037480-2C/Sspon.02G…	29	12	17
Biological process	GO:0016036	cellular response to phosphate starvation	39/7963	168/69448	1.27941e-05	0.00033125	Sspon.03G0007560-2B/Sspon.02G0045920-1B/novel.12535/novel.31723/Sspon.05G0024530-3D/novel.25403/novel.25404/Sspon.03G0007560-1A/Sspon.03G0035900-3D/novel.52783/Sspon.03G0044420-1C/Sspon.06G0021580-1P/Sspon.05G0024530-1B/Sspon.06G0021580-2C/Sspon.06G0021580-3D/novel.29524/novel.27937/novel.27313/Sspon.05G0024530-2C/novel.5505/Sspon.04G0001030-3D/Sspon.03G0025350-4D/Sspon.03G0025350-2B/Sspon.02G002…	39	20	19
Molecular function	GO:0046556	alpha-L-arabinofuranosidase activity	19/8753	58/76768	1.33899e-05	0.000329301	Sspon.05G0020400-4P/novel.28529/Sspon.03G0019530-1P/Sspon.05G0020400-3C/novel.40302/Sspon.05G0020400-3P/novel.15303/Sspon.05G0020400-1P/Sspon.03G0019530-2B/novel.69760/Sspon.05G0020400-1A/Sspon.05G0020400-2P/Sspon.03G0019530-1A/novel.28528/Sspon.05G0020400-4D/Sspon.01G0008520-3D/Sspon.01G0008520-2P/Sspon.05G0020400-2B/Sspon.02G0055550-1D	19	13	6
Biological process	GO:0030643	cellular phosphate ion homeostasis	10/7963	19/69448	1.34775e-05	0.000340362	novel.39312/novel.37440/Sspon.05G0012590-1A/Sspon.05G0012590-2C/novel.7423/Sspon.04G0011490-1A/Sspon.04G0011490-2C/novel.43296/Sspon.06G0020040-1B/novel.43294	10	1	9
Biological process	GO:0072501	cellular divalent inorganic anion homeostasis	10/7963	19/69448	1.34775e-05	0.000340362	novel.39312/novel.37440/Sspon.05G0012590-1A/Sspon.05G0012590-2C/novel.7423/Sspon.04G0011490-1A/Sspon.04G0011490-2C/novel.43296/Sspon.06G0020040-1B/novel.43294	10	1	9
Biological process	GO:0072502	cellular trivalent inorganic anion homeostasis	10/7963	19/69448	1.34775e-05	0.000340362	novel.39312/novel.37440/Sspon.05G0012590-1A/Sspon.05G0012590-2C/novel.7423/Sspon.04G0011490-1A/Sspon.04G0011490-2C/novel.43296/Sspon.06G0020040-1B/novel.43294	10	1	9
Biological process	GO:0043467	regulation of generation of precursor metabolites and energy	22/7963	73/69448	1.43313e-05	0.000357379	Sspon.02G0011900-1A/Sspon.08G0011150-1A/novel.13358/novel.13359/Sspon.08G0000050-1A/Sspon.08G0011150-3C/Sspon.08G0011150-4D/Sspon.02G0011900-2C/Sspon.07G0002890-1A/Sspon.08G0011150-2B/Sspon.07G0002890-3D/Sspon.08G0003020-3C/Sspon.08G0003020-2B/novel.63423/Sspon.07G0000840-2D/Sspon.07G0000840-1A/novel.29345/novel.29641/Sspon.04G0005030-1A/Sspon.08G0003020-1P/Sspon.07G0005640-2C/Sspon.08G0003020-1A	22	5	17
Biological process	GO:0046898	response to cycloheximide	19/7963	58/69448	1.44993e-05	0.000357379	novel.31723/Sspon.05G0024530-3D/novel.70102/Sspon.04G0008050-1A/Sspon.03G0022030-1A/Sspon.05G0024530-1B/novel.66953/novel.29524/novel.26915/Sspon.05G0024530-2C/Sspon.03G0022030-2D/Sspon.04G0024430-3D/Sspon.04G0001030-3D/novel.37041/Sspon.04G0008070-3C/Sspon.04G0024430-1B/novel.38906/Sspon.04G0024430-2C/novel.28872	19	15	4
Biological process	GO:1901654	response to ketone	19/7963	58/69448	1.44993e-05	0.000357379	novel.31723/Sspon.05G0024530-3D/novel.70102/Sspon.04G0008050-1A/Sspon.03G0022030-1A/Sspon.05G0024530-1B/novel.66953/novel.29524/novel.26915/Sspon.05G0024530-2C/Sspon.03G0022030-2D/Sspon.04G0024430-3D/Sspon.04G0001030-3D/novel.37041/Sspon.04G0008070-3C/Sspon.04G0024430-1B/novel.38906/Sspon.04G0024430-2C/novel.28872	19	15	4
Biological process	GO:0016132	brassinosteroid biosynthetic process	25/7963	89/69448	1.51267e-05	0.000369885	novel.1783/Sspon.02G0051010-1C/novel.59874/novel.11328/Sspon.01G0023630-4D/novel.11329/Sspon.08G0000430-3C/Sspon.02G0013240-2P/Sspon.02G0051010-2D/novel.70569/Sspon.01G0023630-3C/Sspon.08G0000430-1A/Sspon.07G0016500-1A/Sspon.01G0036630-1P/Sspon.07G0016500-2C/Sspon.08G0000430-2B/novel.23062/Sspon.07G0025570-1P/novel.48614/Sspon.02G0013240-1P/Sspon.02G0042310-2C/novel.31073/Sspon.05G0019870-1P/Sspo…	25	17	8
Molecular function	GO:0015173	aromatic amino acid transmembrane transporter activity	13/8753	31/76768	1.52437e-05	0.000362955	novel.473/novel.9398/Sspon.03G0037340-1B/novel.2969/novel.2409/Sspon.02G0022110-1A/novel.9510/novel.28888/Sspon.01G0051480-2D/Sspon.02G0022110-3C/novel.22447/novel.19779/Sspon.01G0051480-1C	13	9	4
Molecular function	GO:0004133	glycogen debranching enzyme activity	11/8753	23/76768	1.52586e-05	0.000362955	novel.12785/novel.56254/novel.54573/novel.52764/novel.18207/novel.12784/novel.58090/Sspon.06G0002040-4D/Sspon.02G0033640-2C/Sspon.02G0033640-1B/Sspon.06G0002040-3C	11	0	11
Biological process	GO:0019319	hexose biosynthetic process	27/7963	100/69448	1.55865e-05	0.000378125	Sspon.05G0018310-3C/Sspon.05G0018310-1P/novel.532/Sspon.01G0051520-1C/Sspon.07G0019260-2C/novel.66500/novel.59082/novel.66548/novel.67079/novel.3142/Sspon.02G0012610-3D/Sspon.08G0006060-3C/Sspon.08G0006060-2B/Sspon.03G0018970-3D/Sspon.07G0019260-3D/Sspon.05G0018310-2B/Sspon.01G0051520-2D/Sspon.08G0006070-2D/Sspon.01G0037420-2C/novel.18918/Sspon.02G0012610-1P/Sspon.05G0018310-1A/Sspon.01G0050720-2…	27	3	24
Biological process	GO:0009627	systemic acquired resistance	44/7963	200/69448	1.58598e-05	0.00038175	novel.3370/novel.27268/Sspon.03G0019520-1A/novel.28527/novel.24457/novel.30342/Sspon.05G0014320-3C/Sspon.05G0014320-4D/Sspon.05G0014320-2B/Sspon.02G0020560-1A/Sspon.03G0019520-1P/Sspon.05G0014320-1A/Sspon.02G0008510-2D/Sspon.02G0041920-3P/novel.54631/Sspon.02G0041920-1T/Sspon.06G0014590-2B/Sspon.03G0011140-1A/Sspon.02G0008510-1A/novel.67279/novel.36059/novel.21705/Sspon.02G0008510-1P/novel.21706/…	44	22	22
Biological process	GO:0019321	pentose metabolic process	24/7963	84/69448	1.62638e-05	0.000388441	Sspon.05G0020400-4P/novel.3226/Sspon.05G0020400-3C/novel.40302/Sspon.01G0009450-1A/Sspon.05G0020400-3P/Sspon.06G0012620-2B/novel.15303/Sspon.05G0020400-1P/Sspon.06G0012620-1A/Sspon.02G0046580-1C/Sspon.02G0046580-2D/Sspon.05G0020400-1A/Sspon.06G0012620-4D/Sspon.05G0020400-2P/novel.10019/novel.17602/novel.5944/Sspon.05G0020400-4D/Sspon.01G0008520-3D/Sspon.01G0008520-2P/Sspon.05G0020400-2B/Sspon.02G…	24	20	4
Molecular function	GO:0016836	hydro-lyase activity	74/8753	398/76768	1.68067e-05	0.000393331	novel.9376/novel.5792/novel.3226/Sspon.05G0012090-2B/novel.18930/Sspon.08G0016040-3D/Sspon.01G0036320-1B/novel.15815/Sspon.08G0016040-2B/novel.33090/novel.9402/Sspon.01G0009450-1A/Sspon.08G0016040-1A/Sspon.05G0012090-1A/novel.16489/novel.21112/Sspon.08G0001950-4D/Sspon.05G0012090-4D/Sspon.08G0019620-1B/novel.65719/Sspon.03G0024070-2C/novel.29461/novel.5783/Sspon.08G0007950-4D/Sspon.02G0028020-1A/…	74	30	44
Molecular function	GO:0015116	sulfate transmembrane transporter activity	19/8753	59/76768	1.76452e-05	0.0004064	novel.48952/Sspon.03G0007610-2D/novel.48795/novel.380/novel.26114/Sspon.06G0004750-3C/Sspon.01G0005240-3D/Sspon.06G0004750-2B/novel.23428/novel.23427/Sspon.06G0006790-2C/Sspon.01G0005250-3D/Sspon.01G0005250-2B/Sspon.05G0022070-1B/Sspon.01G0005240-2B/Sspon.06G0006790-1A/novel.50747/novel.33590/Sspon.01G0005230-2B	19	2	17
Molecular function	GO:0015144	carbohydrate transmembrane transporter activity	74/8753	399/76768	1.83542e-05	0.000416124	novel.15798/novel.15800/novel.15704/Sspon.01G0015410-3D/Sspon.02G0043680-2C/Sspon.01G0015410-2B/novel.67476/novel.65887/Sspon.02G0027730-1A/novel.59489/novel.37124/Sspon.04G0011500-2B/Sspon.05G0010110-1A/Sspon.01G0005290-3D/Sspon.01G0005290-1T/Sspon.04G0011500-1A/Sspon.03G0008180-2B/Sspon.01G0031430-1P/Sspon.04G0032400-1P/novel.38977/novel.12508/novel.40303/novel.69930/novel.49889/novel.2649/nove…	74	35	39
Molecular function	GO:0004659	prenyltransferase activity	31/8753	125/76768	2.18888e-05	0.000488625	Sspon.08G0000480-4D/Sspon.02G0039900-1B/Sspon.02G0032110-3C/novel.11206/Sspon.08G0000480-2B/novel.13189/novel.68544/Sspon.08G0000480-3C/Sspon.02G0039900-3D/Sspon.02G0039900-2C/Sspon.08G0000480-1A/novel.13198/Sspon.02G0032110-2B/Sspon.04G0012160-1A/Sspon.02G0032110-4D/Sspon.02G0032110-1A/novel.13190/Sspon.03G0008130-3D/novel.25907/novel.13193/Sspon.03G0008130-1P/Sspon.04G0012160-2D/Sspon.01G003050…	31	17	14
Biological process	GO:0006814	sodium ion transport	33/7963	136/69448	2.20255e-05	0.000522005	Sspon.02G0011790-3C/Sspon.02G0027800-3D/Sspon.02G0027800-2B/Sspon.02G0011790-1A/Sspon.04G0018720-1A/Sspon.02G0027800-1A/Sspon.02G0011790-2B/Sspon.02G0012630-2B/Sspon.02G0031890-1A/Sspon.02G0011790-4D/Sspon.02G0012630-3P/Sspon.04G0018720-3D/Sspon.08G0009060-2B/novel.69564/novel.15252/Sspon.08G0009060-4D/novel.60904/novel.69565/novel.17592/Sspon.02G0031890-3C/novel.13867/novel.20298/novel.46354/Ssp…	33	20	13
Biological process	GO:0006552	leucine catabolic process	8/7963	13/69448	2.24418e-05	0.00052781	novel.58680/Sspon.02G0030710-2B/novel.46972/Sspon.07G0014420-1A/Sspon.07G0014420-2C/Sspon.02G0030710-3D/novel.55187/novel.46970	8	8	0
Biological process	GO:0042351	'de novo' GDP-L-fucose biosynthetic process	7/7963	10/69448	2.27356e-05	0.00053067	novel.62516/Sspon.08G0004620-2B/Sspon.08G0004620-1A/Sspon.08G0004620-3D/Sspon.08G0019340-1B/Sspon.08G0015940-3D/Sspon.08G0015940-1A	7	0	7
Cellular component	GO:0031977	thylakoid lumen	52/8407	257/74202	2.44664e-05	0.00104594	Sspon.01G0029400-1T/novel.42694/Sspon.06G0007050-2B/Sspon.01G0029400-2B/novel.38637/Sspon.06G0001860-4D/novel.27761/novel.48830/Sspon.01G0029400-1A/Sspon.05G0005170-2C/novel.50760/Sspon.02G0023190-1P/Sspon.01G0001300-1A/Sspon.01G0008990-2B/Sspon.02G0023190-3D/novel.37145/novel.60238/novel.44360/novel.50321/novel.36077/Sspon.02G0005110-3D/Sspon.04G0026540-2D/Sspon.02G0023190-1A/Sspon.06G0007050-1A…	52	6	46
Biological process	GO:0034308	primary alcohol metabolic process	18/7963	55/69448	2.45448e-05	0.000568591	novel.13299/novel.18797/Sspon.02G0010590-3C/Sspon.02G0010590-1A/Sspon.02G0010590-2B/novel.55593/novel.59092/novel.12620/Sspon.03G0014240-2B/novel.65301/Sspon.07G0029200-2C/novel.20755/novel.26436/novel.26435/Sspon.04G0019460-2B/Sspon.03G0014250-1A/novel.26431/novel.37593	18	10	8
Biological process	GO:0006560	proline metabolic process	20/7963	65/69448	2.47347e-05	0.000568713	Sspon.01G0026110-1A/Sspon.01G0014000-3D/Sspon.03G0002750-3D/novel.27260/Sspon.03G0037340-1B/Sspon.03G0002750-2C/Sspon.01G0014000-1A/novel.69046/Sspon.01G0014000-2B/novel.8924/Sspon.01G0026110-2B/novel.69045/Sspon.05G0003550-1A/novel.28888/Sspon.03G0005250-3D/novel.22447/Sspon.03G0002750-1P/Sspon.01G0024190-3C/novel.23770/Sspon.01G0024190-1A	20	16	4
Biological process	GO:0016101	diterpenoid metabolic process	51/7963	248/69448	2.53507e-05	0.00057856	novel.32417/novel.13299/novel.36274/Sspon.04G0020000-1A/novel.30598/novel.18797/Sspon.04G0020000-2B/Sspon.04G0020000-3D/novel.36277/novel.30599/Sspon.02G0010590-3C/Sspon.02G0010590-1A/Sspon.04G0037850-1D/Sspon.04G0020000-1P/novel.34363/Sspon.02G0010590-2B/novel.64937/Sspon.04G0020000-4P/novel.36275/novel.30607/novel.56620/novel.66094/Sspon.04G0020000-2P/novel.34366/Sspon.08G0004840-2B/Sspon.03G00…	51	17	34
Biological process	GO:1905156	negative regulation of photosynthesis	15/7963	41/69448	2.60183e-05	0.000589428	Sspon.08G0011150-1A/Sspon.08G0000050-1A/Sspon.08G0011150-3C/novel.7587/Sspon.08G0011150-4D/Sspon.08G0011150-2B/Sspon.06G0001920-4D/novel.16174/novel.29345/Sspon.06G0001920-2B/Sspon.01G0008210-2C/Sspon.08G0011870-2B/novel.48288/Sspon.06G0001920-3C/Sspon.04G0005030-1A	15	11	4
Biological process	GO:0009065	glutamine family amino acid catabolic process	11/7963	24/69448	2.66339e-05	0.00059897	Sspon.01G0026110-1A/Sspon.01G0014000-3D/Sspon.04G0017250-1A/Sspon.01G0014000-1A/Sspon.01G0014000-2B/novel.8924/Sspon.01G0026110-2B/Sspon.04G0017250-2B/Sspon.04G0017250-4D/Sspon.01G0024190-3C/Sspon.01G0024190-1A	11	8	3
Molecular function	GO:0004557	alpha-galactosidase activity	16/8753	46/76768	2.73206e-05	0.000591674	Sspon.01G0030920-1P/novel.19836/novel.11104/Sspon.01G0030920-3C/Sspon.01G0055390-1C/Sspon.02G0000970-2B/Sspon.02G0000970-1P/Sspon.02G0000970-1A/Sspon.01G0020190-3D/Sspon.01G0055390-2D/Sspon.02G0000970-4D/Sspon.01G0020190-1A/Sspon.01G0020190-2B/Sspon.02G0000970-3C/Sspon.05G0008630-2B/Sspon.01G0020210-4D	16	14	2
Molecular function	GO:0052692	raffinose alpha-galactosidase activity	16/8753	46/76768	2.73206e-05	0.000591674	Sspon.01G0030920-1P/novel.19836/novel.11104/Sspon.01G0030920-3C/Sspon.01G0055390-1C/Sspon.02G0000970-2B/Sspon.02G0000970-1P/Sspon.02G0000970-1A/Sspon.01G0020190-3D/Sspon.01G0055390-2D/Sspon.02G0000970-4D/Sspon.01G0020190-1A/Sspon.01G0020190-2B/Sspon.02G0000970-3C/Sspon.05G0008630-2B/Sspon.01G0020210-4D	16	14	2
Molecular function	GO:0008171	O-methyltransferase activity	42/8753	193/76768	2.80983e-05	0.000599569	novel.41246/novel.41250/Sspon.01G0016510-3D/novel.70584/novel.62058/novel.62057/Sspon.06G0010980-3C/Sspon.02G0019110-3C/Sspon.08G0013970-2B/Sspon.06G0010980-4D/novel.67310/Sspon.07G0037160-1D/Sspon.02G0040880-2D/novel.36336/novel.49249/novel.46233/novel.15231/novel.55910/novel.15232/novel.45299/Sspon.02G0040870-1B/novel.60747/novel.60746/Sspon.05G0026570-1T/Sspon.04G0013280-1A/Sspon.02G0040860-1B…	42	7	35
Biological process	GO:0009312	oligosaccharide biosynthetic process	47/7963	224/69448	3.03004e-05	0.000675516	novel.22840/novel.532/Sspon.01G0051520-1C/Sspon.07G0004130-2B/Sspon.07G0004130-1A/novel.68483/Sspon.02G0015060-1A/novel.3142/Sspon.01G0014860-3C/novel.22889/novel.70639/Sspon.03G0028140-1B/novel.31180/Sspon.02G0015500-1A/Sspon.03G0028140-2C/Sspon.04G0001910-2B/Sspon.03G0028140-3D/Sspon.01G0051520-2D/Sspon.01G0014860-1A/Sspon.02G0015060-3D/Sspon.04G0001910-3C/novel.54097/Sspon.02G0015060-1P/Sspon.…	47	28	19
Biological process	GO:0009867	jasmonic acid mediated signaling pathway	68/7963	362/69448	3.0476e-05	0.000675516	Sspon.01G0004480-2B/novel.39297/Sspon.02G0038070-2C/Sspon.02G0038070-1T/novel.4036/Sspon.02G0038070-1B/Sspon.02G0056670-1D/Sspon.07G0006790-2P/novel.43277/Sspon.01G0012880-1A/Sspon.01G0004480-1A/Sspon.01G0042730-3D/Sspon.03G0007770-2P/Sspon.04G0005390-1A/novel.8403/novel.10823/Sspon.01G0004480-3C/Sspon.05G0012360-1A/novel.10727/Sspon.02G0034020-2C/novel.30388/Sspon.01G0011920-1A/Sspon.02G0034020-…	68	15	53
Biological process	GO:0006641	triglyceride metabolic process	28/7963	110/69448	3.56005e-05	0.000778802	novel.13299/novel.18797/Sspon.02G0010590-3C/Sspon.02G0010590-1A/novel.25762/Sspon.02G0010590-2B/Sspon.03G0009030-3C/novel.54895/novel.12620/Sspon.03G0040650-2D/novel.21141/Sspon.03G0009030-1A/Sspon.03G0014240-2B/Sspon.04G0004970-1A/Sspon.08G0021200-2C/novel.55851/novel.54343/novel.59990/novel.58637/novel.26436/Sspon.03G0009030-2B/novel.26435/Sspon.04G0004970-2B/novel.31028/Sspon.03G0014250-1A/Ssp…	28	19	9
Biological process	GO:0010196	nonphotochemical quenching	15/7963	42/69448	3.61906e-05	0.000778802	Sspon.05G0016910-4D/Sspon.05G0016910-3C/Sspon.05G0016910-1A/Sspon.05G0016910-2B/novel.3109/novel.5718/Sspon.02G0029360-2C/Sspon.01G0042000-1B/Sspon.03G0012470-1A/Sspon.02G0029360-3D/novel.7609/novel.1615/Sspon.02G0029360-1A/Sspon.01G0042000-2C/novel.25940	15	0	15
Biological process	GO:0080177	plastoglobule organization	15/7963	42/69448	3.61906e-05	0.000778802	Sspon.04G0000800-2D/novel.32609/novel.6141/novel.27123/Sspon.04G0000810-2D/novel.33668/Sspon.01G0041540-1B/novel.27124/novel.27122/Sspon.01G0015600-2C/Sspon.04G0000800-1A/novel.67981/novel.56466/novel.33667/Sspon.05G0016180-4D	15	2	13
Biological process	GO:1990066	energy quenching	15/7963	42/69448	3.61906e-05	0.000778802	Sspon.05G0016910-4D/Sspon.05G0016910-3C/Sspon.05G0016910-1A/Sspon.05G0016910-2B/novel.3109/novel.5718/Sspon.02G0029360-2C/Sspon.01G0042000-1B/Sspon.03G0012470-1A/Sspon.02G0029360-3D/novel.7609/novel.1615/Sspon.02G0029360-1A/Sspon.01G0042000-2C/novel.25940	15	0	15
Biological process	GO:0046434	organophosphate catabolic process	84/7963	474/69448	3.63997e-05	0.000778802	Sspon.05G0018310-3C/Sspon.05G0018310-1P/Sspon.07G0019260-2C/novel.39312/novel.66500/Sspon.03G0004290-3C/novel.59082/novel.37440/Sspon.05G0012590-1A/Sspon.03G0004290-4D/Sspon.03G0004290-2P/novel.66548/novel.67079/novel.25373/Sspon.08G0016040-3D/Sspon.02G0037250-1B/Sspon.08G0016040-2B/Sspon.03G0029970-1B/Sspon.08G0012490-4D/Sspon.02G0012610-3D/novel.22889/Sspon.08G0006060-3C/Sspon.08G0006060-2B/Ssp…	84	19	65
Molecular function	GO:0016615	malate dehydrogenase activity	25/8753	94/76768	3.79919e-05	0.000798932	novel.26969/novel.25810/novel.56686/novel.54905/Sspon.03G0006680-1A/novel.24710/Sspon.03G0044110-1C/novel.68154/Sspon.06G0021590-3D/novel.64769/novel.15472/Sspon.06G0033280-1D/Sspon.06G0021590-2C/novel.22529/novel.26970/Sspon.03G0022730-2B/Sspon.03G0006680-1P/Sspon.07G0011420-4D/Sspon.07G0011420-1A/Sspon.06G0021590-1P/Sspon.01G0020930-1A/novel.18344/Sspon.06G0021590-1B/novel.6611/Sspon.07G0011420…	25	4	21
Biological process	GO:0009423	chorismate biosynthetic process	16/7963	47/69448	3.96795e-05	0.000843122	novel.10091/Sspon.01G0039980-1P/Sspon.01G0039980-1B/Sspon.01G0039980-3P/Sspon.01G0060040-1D/Sspon.01G0039980-2C/Sspon.01G0039980-2P/Sspon.02G0009080-2B/Sspon.02G0028020-1A/novel.66738/Sspon.01G0011400-1A/Sspon.02G0009080-3C/novel.42487/Sspon.02G0009080-1A/novel.64565/Sspon.05G0022480-2D	16	2	14
Molecular function	GO:0050403	trans-zeatin O-beta-D-glucosyltransferase activity	11/8753	25/76768	4.04514e-05	0.0008385	novel.64223/novel.64224/novel.61756/Sspon.03G0022010-3C/Sspon.03G0022010-1T/novel.61755/novel.60182/Sspon.03G0022010-4D/novel.60409/Sspon.03G0022010-1A/novel.67122	11	6	5
Biological process	GO:0009067	aspartate family amino acid biosynthetic process	48/7963	233/69448	4.10296e-05	0.000861711	Sspon.07G0016690-1A/novel.42285/novel.28014/novel.31734/novel.68772/Sspon.01G0021330-3C/Sspon.04G0002100-2B/Sspon.02G0030730-1A/Sspon.01G0021330-1A/Sspon.01G0037840-1P/novel.16489/novel.61392/Sspon.01G0032840-2D/Sspon.01G0037840-1B/novel.67251/Sspon.01G0010750-2B/Sspon.04G0002100-1A/Sspon.02G0030730-4D/novel.65504/novel.70096/novel.3334/novel.3487/Sspon.02G0030730-2B/Sspon.01G0037840-2C/Sspon.06G…	48	24	24
Biological process	GO:0019682	glyceraldehyde-3-phosphate metabolic process	36/7963	158/69448	4.11138e-05	0.000861711	Sspon.01G0061240-1D/Sspon.01G0046630-1B/novel.47377/Sspon.04G0008730-4D/Sspon.06G0012620-2B/Sspon.03G0018420-2C/novel.2127/Sspon.06G0012620-1A/novel.28460/Sspon.01G0012230-2B/Sspon.02G0046580-1C/novel.10135/Sspon.04G0008730-3C/Sspon.01G0048620-1B/Sspon.02G0046580-2D/Sspon.04G0008880-2B/Sspon.06G0012620-4D/Sspon.01G0029500-1A/novel.9308/novel.33555/Sspon.06G0003810-3C/Sspon.06G0003810-1A/Sspon.08G…	36	10	26
Molecular function	GO:0033201	alpha-1,4-glucan synthase activity	15/8753	43/76768	4.65679e-05	0.00095169	novel.21152/Sspon.04G0003570-1A/Sspon.05G0003010-1A/Sspon.04G0003570-2C/Sspon.06G0009780-3C/Sspon.07G0003460-1P/novel.57879/Sspon.01G0018500-1A/Sspon.04G0003570-1P/Sspon.05G0023170-1B/Sspon.04G0003570-3D/Sspon.06G0009780-2B/Sspon.06G0009780-1A/Sspon.06G0030230-1C/Sspon.07G0003460-3D	15	4	11
Biological process	GO:0010034	response to acetate	8/7963	14/69448	4.70707e-05	0.000966832	novel.6225/novel.63450/Sspon.02G0026440-1A/Sspon.08G0018640-2C/Sspon.02G0026440-2B/novel.11521/Sspon.02G0026440-1P/Sspon.08G0018640-1B	8	0	8
Biological process	GO:0042549	photosystem II stabilization	8/7963	14/69448	4.70707e-05	0.000966832	Sspon.08G0003020-3C/Sspon.08G0003020-2B/novel.63423/Sspon.07G0000840-2D/Sspon.07G0000840-1A/Sspon.08G0003020-1P/Sspon.07G0005640-2C/Sspon.08G0003020-1A	8	0	8
Biological process	GO:0071311	cellular response to acetate	8/7963	14/69448	4.70707e-05	0.000966832	novel.6225/novel.63450/Sspon.02G0026440-1A/Sspon.08G0018640-2C/Sspon.02G0026440-2B/novel.11521/Sspon.02G0026440-1P/Sspon.08G0018640-1B	8	0	8
Biological process	GO:0006787	porphyrin-containing compound catabolic process	27/7963	106/69448	4.80219e-05	0.000973391	Sspon.06G0004350-1A/Sspon.06G0004350-3C/Sspon.06G0004350-1P/novel.6373/Sspon.01G0002710-1P/Sspon.06G0004350-2B/novel.36203/Sspon.01G0042570-1B/novel.8954/Sspon.01G0042570-2C/Sspon.01G0042740-1B/Sspon.02G0004550-2B/novel.27313/Sspon.07G0007730-3C/novel.68670/Sspon.01G0042570-3D/Sspon.03G0037420-3D/novel.67981/Sspon.01G0002710-3C/Sspon.02G0009330-1A/novel.8950/Sspon.03G0037420-1T/Sspon.05G0016180-4…	27	17	10
Biological process	GO:0033015	tetrapyrrole catabolic process	27/7963	106/69448	4.80219e-05	0.000973391	Sspon.06G0004350-1A/Sspon.06G0004350-3C/Sspon.06G0004350-1P/novel.6373/Sspon.01G0002710-1P/Sspon.06G0004350-2B/novel.36203/Sspon.01G0042570-1B/novel.8954/Sspon.01G0042570-2C/Sspon.01G0042740-1B/Sspon.02G0004550-2B/novel.27313/Sspon.07G0007730-3C/novel.68670/Sspon.01G0042570-3D/Sspon.03G0037420-3D/novel.67981/Sspon.01G0002710-3C/Sspon.02G0009330-1A/novel.8950/Sspon.03G0037420-1T/Sspon.05G0016180-4…	27	17	10
Molecular function	GO:0008146	sulfotransferase activity	18/8753	58/76768	5.07597e-05	0.00100216	novel.25005/Sspon.03G0038080-1C/novel.23785/novel.21683/Sspon.03G0038080-1P/novel.23810/novel.52783/novel.25076/novel.27203/Sspon.05G0033330-1C/novel.12872/Sspon.03G0038070-1C/Sspon.02G0003660-1A/Sspon.06G0028290-1C/novel.25006/Sspon.06G0028270-1C/Sspon.03G0038060-2D/Sspon.04G0017950-1A	18	2	16
Molecular function	GO:0008271	secondary active sulfate transmembrane transporter activity	17/8753	53/76768	5.09943e-05	0.00100216	novel.48952/Sspon.03G0007610-2D/novel.48795/novel.380/novel.26114/Sspon.01G0005240-3D/novel.23428/novel.23427/Sspon.06G0006790-2C/Sspon.01G0005250-3D/Sspon.01G0005250-2B/Sspon.05G0022070-1B/Sspon.01G0005240-2B/Sspon.06G0006790-1A/novel.50747/novel.33590/Sspon.01G0005230-2B	17	2	15
Molecular function	GO:0031406	carboxylic acid binding	59/8753	309/76768	5.22179e-05	0.00100216	novel.3370/novel.53179/Sspon.01G0001310-4D/Sspon.01G0001310-1A/novel.6921/novel.53176/Sspon.01G0001310-1P/novel.32742/Sspon.05G0012690-1A/Sspon.01G0001310-2P/Sspon.02G0020560-1A/Sspon.04G0014040-1A/novel.20015/Sspon.05G0012690-4D/novel.29131/Sspon.01G0014720-2D/novel.64075/Sspon.08G0012260-2C/Sspon.01G0013510-2D/novel.53174/Sspon.01G0047170-2C/Sspon.07G0008210-3D/novel.31899/novel.67170/novel.674…	59	35	24
Molecular function	GO:0043177	organic acid binding	59/8753	309/76768	5.22179e-05	0.00100216	novel.3370/novel.53179/Sspon.01G0001310-4D/Sspon.01G0001310-1A/novel.6921/novel.53176/Sspon.01G0001310-1P/novel.32742/Sspon.05G0012690-1A/Sspon.01G0001310-2P/Sspon.02G0020560-1A/Sspon.04G0014040-1A/novel.20015/Sspon.05G0012690-4D/novel.29131/Sspon.01G0014720-2D/novel.64075/Sspon.08G0012260-2C/Sspon.01G0013510-2D/novel.53174/Sspon.01G0047170-2C/Sspon.07G0008210-3D/novel.31899/novel.67170/novel.674…	59	35	24
Biological process	GO:0015802	basic amino acid transport	13/7963	34/69448	5.22556e-05	0.00105229	Sspon.05G0029030-3D/novel.38497/novel.38038/Sspon.05G0029030-2C/Sspon.07G0019650-1A/Sspon.05G0029030-1B/Sspon.07G0019680-3D/Sspon.05G0002070-2B/novel.59046/Sspon.03G0001920-2B/novel.69468/Sspon.07G0029500-1B/Sspon.07G0019680-1A	13	7	6
Biological process	GO:1902882	regulation of response to oxidative stress	16/7963	48/69448	5.32056e-05	0.00106019	Sspon.02G0013970-2C/Sspon.08G0025040-1C/Sspon.08G0002130-3D/Sspon.08G0002130-2B/novel.31217/novel.6141/novel.33333/Sspon.04G0009860-1T/Sspon.04G0009860-2B/Sspon.08G0002130-1A/Sspon.01G0041540-1B/Sspon.01G0015600-2C/Sspon.08G0022480-2C/Sspon.08G0002130-1P/Sspon.04G0017470-1A/Sspon.02G0013970-1T	16	4	12
Biological process	GO:1901292	nucleoside phosphate catabolic process	70/7963	382/69448	5.33363e-05	0.00106019	Sspon.05G0018310-3C/Sspon.05G0018310-1P/Sspon.07G0019260-2C/novel.66500/Sspon.03G0004290-3C/novel.59082/Sspon.03G0004290-4D/Sspon.03G0004290-2P/novel.66548/novel.67079/novel.25373/Sspon.08G0016040-3D/Sspon.02G0037250-1B/Sspon.08G0016040-2B/Sspon.03G0029970-1B/Sspon.08G0012490-4D/Sspon.02G0012610-3D/novel.22889/Sspon.08G0006060-3C/Sspon.08G0006060-2B/Sspon.03G0018970-3D/novel.57479/Sspon.08G001604…	70	15	55
Molecular function	GO:0004375	glycine dehydrogenase (decarboxylating) activity	7/8753	11/76768	5.42619e-05	0.00100216	novel.55324/novel.55626/Sspon.07G0018610-3D/Sspon.07G0018610-1A/novel.57436/Sspon.07G0027890-1B/novel.55629	7	0	7
Molecular function	GO:0016642	oxidoreductase activity, acting on the CH-NH2 group of donors, disulfide as acceptor	7/8753	11/76768	5.42619e-05	0.00100216	novel.55324/novel.55626/Sspon.07G0018610-3D/Sspon.07G0018610-1A/novel.57436/Sspon.07G0027890-1B/novel.55629	7	0	7
Molecular function	GO:0004743	pyruvate kinase activity	21/8753	74/76768	5.52535e-05	0.00100216	novel.70115/novel.24304/novel.57479/Sspon.01G0015040-2C/novel.53456/novel.17462/novel.28105/Sspon.03G0016650-3C/Sspon.03G0016650-4D/novel.58593/novel.59199/novel.39457/novel.11716/novel.39456/novel.39458/Sspon.07G0038090-1D/novel.42045/novel.58592/Sspon.03G0009790-2B/Sspon.01G0048960-2C/Sspon.03G0016650-1A	21	4	17
Molecular function	GO:0030955	potassium ion binding	21/8753	74/76768	5.52535e-05	0.00100216	novel.70115/novel.24304/novel.57479/Sspon.01G0015040-2C/novel.53456/novel.17462/novel.28105/Sspon.03G0016650-3C/Sspon.03G0016650-4D/novel.58593/novel.59199/novel.39457/novel.11716/novel.39456/novel.39458/Sspon.07G0038090-1D/novel.42045/novel.58592/Sspon.03G0009790-2B/Sspon.01G0048960-2C/Sspon.03G0016650-1A	21	4	17
Molecular function	GO:0031420	alkali metal ion binding	21/8753	74/76768	5.52535e-05	0.00100216	novel.70115/novel.24304/novel.57479/Sspon.01G0015040-2C/novel.53456/novel.17462/novel.28105/Sspon.03G0016650-3C/Sspon.03G0016650-4D/novel.58593/novel.59199/novel.39457/novel.11716/novel.39456/novel.39458/Sspon.07G0038090-1D/novel.42045/novel.58592/Sspon.03G0009790-2B/Sspon.01G0048960-2C/Sspon.03G0016650-1A	21	4	17
Molecular function	GO:0016661	oxidoreductase activity, acting on other nitrogenous compounds as donors	12/8753	30/76768	5.69336e-05	0.00101988	novel.29157/Sspon.06G0004940-2B/novel.31202/Sspon.04G0024040-3D/Sspon.06G0004940-3C/novel.50556/Sspon.06G0004940-1A/Sspon.04G0024040-2C/novel.27518/Sspon.04G0024040-1B/Sspon.06G0004940-1T/Sspon.03G0000170-3D	12	1	11
Biological process	GO:1902171	regulation of tocopherol cyclase activity	12/7963	30/69448	6.01681e-05	0.00118832	Sspon.04G0000800-2D/novel.32609/novel.27123/Sspon.04G0000810-2D/novel.33668/novel.27124/novel.27122/Sspon.04G0000800-1A/novel.67981/novel.56466/novel.33667/Sspon.05G0016180-4D	12	1	11
Molecular function	GO:0009011	starch synthase activity	16/8753	49/76768	6.60281e-05	0.0011543	novel.21152/Sspon.04G0003570-1A/Sspon.05G0003010-1A/Sspon.04G0003570-2C/Sspon.06G0009780-3C/Sspon.07G0003460-1P/novel.57879/Sspon.01G0018500-1A/Sspon.04G0003570-1P/Sspon.05G0023170-1B/Sspon.04G0003570-3D/novel.30273/Sspon.06G0009780-2B/Sspon.06G0009780-1A/Sspon.06G0030230-1C/Sspon.07G0003460-3D	16	4	12
Molecular function	GO:0030151	molybdenum ion binding	16/8753	49/76768	6.60281e-05	0.0011543	novel.29157/Sspon.06G0004940-2B/novel.31202/Sspon.04G0024040-3D/Sspon.06G0004940-3C/novel.50556/Sspon.06G0004940-1A/Sspon.02G0007850-1P/Sspon.02G0007850-1A/Sspon.04G0024040-2C/Sspon.02G0007910-1A/Sspon.04G0024040-1B/Sspon.06G0004940-1T/novel.36848/Sspon.02G0007850-2B/Sspon.02G0007850-3D	16	0	16
Biological process	GO:0071456	cellular response to hypoxia	15/7963	44/69448	6.74416e-05	0.00132349	Sspon.05G0014320-3C/Sspon.05G0014320-4D/Sspon.05G0014320-2B/Sspon.05G0014320-1A/Sspon.02G0008510-2D/Sspon.02G0041920-3P/Sspon.02G0041920-1T/Sspon.02G0008510-1A/novel.67279/Sspon.02G0008510-1P/novel.7516/novel.523/Sspon.02G0041920-1P/novel.14399/Sspon.01G0039050-1B	15	8	7
Biological process	GO:0042537	benzene-containing compound metabolic process	41/7963	193/69448	7.00257e-05	0.0013655	novel.31261/Sspon.04G0008060-2B/Sspon.04G0008060-1A/Sspon.04G0008060-3C/novel.35164/novel.29523/novel.31262/Sspon.04G0032220-1C/novel.70102/Sspon.02G0039670-1B/Sspon.04G0008050-1A/Sspon.04G0008040-10P/novel.66963/Sspon.05G0007010-4D/Sspon.02G0011310-4D/Sspon.04G0008040-9P/novel.13933/Sspon.02G0011310-3C/Sspon.04G0008040-5P/Sspon.04G0008040-7P/Sspon.04G0008040-11P/novel.21705/Sspon.02G0011310-2B/S…	41	7	34
Biological process	GO:0006638	neutral lipid metabolic process	29/7963	120/69448	7.25595e-05	0.00139722	novel.13299/novel.18797/Sspon.02G0010590-3C/Sspon.02G0010590-1A/novel.25762/Sspon.02G0010590-2B/Sspon.03G0009030-3C/novel.54895/novel.12620/Sspon.03G0040650-2D/novel.21141/Sspon.03G0009030-1A/Sspon.03G0014240-2B/Sspon.04G0004970-1A/Sspon.08G0021200-2C/novel.55851/novel.54343/novel.59990/novel.58637/novel.26436/Sspon.03G0009030-2B/novel.26435/Sspon.04G0004970-2B/novel.31028/Sspon.03G0014250-1A/Ssp…	29	20	9
Biological process	GO:0006639	acylglycerol metabolic process	29/7963	120/69448	7.25595e-05	0.00139722	novel.13299/novel.18797/Sspon.02G0010590-3C/Sspon.02G0010590-1A/novel.25762/Sspon.02G0010590-2B/Sspon.03G0009030-3C/novel.54895/novel.12620/Sspon.03G0040650-2D/novel.21141/Sspon.03G0009030-1A/Sspon.03G0014240-2B/Sspon.04G0004970-1A/Sspon.08G0021200-2C/novel.55851/novel.54343/novel.59990/novel.58637/novel.26436/Sspon.03G0009030-2B/novel.26435/Sspon.04G0004970-2B/novel.31028/Sspon.03G0014250-1A/Ssp…	29	20	9
Biological process	GO:0016998	cell wall macromolecule catabolic process	25/7963	97/69448	7.30864e-05	0.00139863	novel.66652/Sspon.08G0024690-1C/novel.62224/novel.63268/novel.63269/Sspon.02G0007630-3C/Sspon.04G0008670-4P/Sspon.08G0024680-1P/Sspon.02G0011310-4D/Sspon.02G0007630-4D/novel.34624/Sspon.07G0008410-3C/Sspon.02G0011310-3C/Sspon.08G0024680-2P/Sspon.04G0008670-3P/Sspon.04G0008670-1P/Sspon.02G0011310-2B/Sspon.02G0011310-1A/Sspon.08G0000910-1A/Sspon.07G0008410-1A/Sspon.04G0008670-2P/novel.28301/Sspon.0…	25	13	12
Biological process	GO:0060992	response to fungicide	20/7963	70/69448	8.01506e-05	0.00152435	novel.31723/Sspon.05G0024530-3D/novel.70102/Sspon.04G0008050-1A/Sspon.03G0022030-1A/Sspon.05G0024530-1B/novel.66953/novel.29524/novel.26915/Sspon.05G0024530-2C/Sspon.03G0022030-2D/Sspon.04G0024430-3D/Sspon.04G0001030-3D/novel.37041/Sspon.04G0008070-3C/novel.40808/Sspon.04G0024430-1B/novel.38906/Sspon.04G0024430-2C/novel.28872	20	16	4
Molecular function	GO:0015079	potassium ion transmembrane transporter activity	71/8753	396/76768	8.09593e-05	0.00139847	novel.42605/novel.61645/novel.11929/Sspon.08G0010740-1P/novel.68751/Sspon.08G0010740-2B/novel.21998/Sspon.04G0022700-1B/novel.4954/Sspon.01G0049590-1B/Sspon.02G0001000-3C/novel.55413/Sspon.03G0016840-3C/Sspon.07G0004720-2B/Sspon.05G0002630-1A/novel.11924/Sspon.05G0002630-2P/Sspon.03G0016870-1A/novel.4965/Sspon.05G0000450-1A/Sspon.04G0014320-2B/Sspon.08G0009060-2B/novel.51461/Sspon.08G0010740-3C/S…	71	32	39
Biological process	GO:0042744	hydrogen peroxide catabolic process	72/7963	401/69448	8.2082e-05	0.0015515	novel.67377/novel.67378/novel.42694/novel.38637/novel.65641/Sspon.01G0050630-2D/novel.6164/Sspon.08G0005110-3C/Sspon.08G0005110-2B/Sspon.08G0005110-4D/novel.4141/Sspon.06G0003940-3D/Sspon.02G0001010-2B/Sspon.03G0025980-1B/Sspon.07G0032980-2D/novel.1158/Sspon.08G0000830-2B/novel.5413/novel.37145/Sspon.04G0017740-4D/novel.61592/novel.8227/Sspon.07G0032980-1C/novel.60066/Sspon.04G0017740-3C/Sspon.05…	72	28	44
Biological process	GO:0043090	amino acid import	14/7963	40/69448	8.45099e-05	0.00158765	novel.63148/novel.61763/novel.51252/Sspon.04G0002610-3D/novel.49364/novel.47492/novel.27951/Sspon.01G0016550-2B/Sspon.04G0002610-1A/Sspon.06G0012290-1P/novel.45509/Sspon.01G0016550-1A/Sspon.01G0016550-1T/Sspon.02G0024540-2B	14	7	7
Biological process	GO:0005978	glycogen biosynthetic process	18/7963	60/69448	8.96497e-05	0.0016631	Sspon.06G0007590-2T/novel.46946/novel.13774/novel.69448/novel.35441/Sspon.06G0007590-3C/Sspon.05G0012010-2C/novel.33466/novel.35444/Sspon.02G0017170-2C/Sspon.07G0001370-1A/Sspon.04G0011130-2B/Sspon.07G0030080-1C/Sspon.06G0007590-4D/Sspon.07G0001320-3C/Sspon.06G0007590-1T/Sspon.07G0001370-2B/Sspon.06G0007590-2B	18	6	12
Biological process	GO:0010110	regulation of photosynthesis, dark reaction	8/7963	15/69448	9.06851e-05	0.0016631	novel.7587/Sspon.06G0001920-4D/novel.16174/Sspon.06G0001920-2B/Sspon.01G0008210-2C/Sspon.08G0011870-2B/novel.48288/Sspon.06G0001920-3C	8	7	1
Biological process	GO:0080152	regulation of reductive pentose-phosphate cycle	8/7963	15/69448	9.06851e-05	0.0016631	novel.7587/Sspon.06G0001920-4D/novel.16174/Sspon.06G0001920-2B/Sspon.01G0008210-2C/Sspon.08G0011870-2B/novel.48288/Sspon.06G0001920-3C	8	7	1
Biological process	GO:0080153	negative regulation of reductive pentose-phosphate cycle	8/7963	15/69448	9.06851e-05	0.0016631	novel.7587/Sspon.06G0001920-4D/novel.16174/Sspon.06G0001920-2B/Sspon.01G0008210-2C/Sspon.08G0011870-2B/novel.48288/Sspon.06G0001920-3C	8	7	1
Molecular function	GO:0008878	glucose-1-phosphate adenylyltransferase activity	13/8753	36/76768	9.84643e-05	0.00168084	Sspon.06G0007590-2T/novel.46946/novel.13774/novel.69448/Sspon.06G0007590-3C/Sspon.02G0017170-2C/Sspon.07G0001370-1A/Sspon.07G0030080-1C/Sspon.06G0007590-4D/Sspon.07G0001320-3C/Sspon.06G0007590-1T/Sspon.07G0001370-2B/Sspon.06G0007590-2B	13	2	11
Biological process	GO:0050667	homocysteine metabolic process	11/7963	27/69448	0.000100181	0.00182638	Sspon.01G0021330-3C/Sspon.01G0021330-1A/Sspon.02G0031860-4D/Sspon.01G0046880-2D/Sspon.02G0031860-1P/Sspon.01G0024520-1P/Sspon.02G0031860-1A/novel.39174/Sspon.01G0046880-1B/Sspon.01G0021330-2B/Sspon.01G0024520-2B	11	0	11
Biological process	GO:0046475	glycerophospholipid catabolic process	9/7963	19/69448	0.000106847	0.00193014	novel.39312/novel.37440/Sspon.05G0012590-1A/Sspon.05G0012590-2C/Sspon.04G0011490-1A/Sspon.04G0011490-2C/novel.43296/Sspon.06G0020040-1B/novel.43294	9	0	9
Biological process	GO:0006544	glycine metabolic process	19/7963	66/69448	0.000107125	0.00193014	novel.55324/novel.55626/Sspon.07G0018610-3D/Sspon.07G0018610-1A/Sspon.05G0013130-3D/Sspon.05G0002990-2B/novel.57436/Sspon.06G0013830-2B/Sspon.07G0027890-1B/Sspon.05G0002990-1A/Sspon.05G0002990-1P/novel.38912/Sspon.05G0013130-1A/novel.38913/Sspon.05G0032060-1C/novel.38914/novel.55629/novel.51446/Sspon.05G0013130-2B	19	1	18
Biological process	GO:0080167	response to karrikin	54/7963	282/69448	0.00011218	0.00200945	novel.15798/novel.15800/Sspon.01G0030920-1P/novel.19836/novel.11104/Sspon.01G0030920-3C/Sspon.06G0005960-1A/novel.70612/Sspon.02G0052990-2D/novel.51252/novel.69303/novel.49364/novel.47492/novel.55413/Sspon.03G0017010-3D/novel.26233/Sspon.02G0029360-2C/novel.63578/novel.33458/Sspon.03G0017620-3C/Sspon.04G0010890-1A/Sspon.02G0052990-1C/novel.27951/Sspon.06G0005960-2C/novel.37550/Sspon.03G0017010-2B…	54	16	38
Molecular function	GO:0004130	cytochrome-c peroxidase activity	15/8753	46/76768	0.000112735	0.00188021	novel.42694/novel.38637/Sspon.06G0003940-3D/novel.37145/Sspon.05G0014310-4D/Sspon.04G0010390-2B/Sspon.07G0019530-3C/Sspon.05G0014310-3C/Sspon.05G0014310-2B/Sspon.05G0023420-2C/novel.59079/Sspon.05G0023420-3D/novel.29127/Sspon.04G0010390-1A/Sspon.04G0036520-1D	15	6	9
Molecular function	GO:0004473	malate dehydrogenase (decarboxylating) (NADP+) activity	15/8753	46/76768	0.000112735	0.00188021	novel.26969/novel.25810/novel.56686/novel.54905/Sspon.03G0006680-1A/novel.24710/Sspon.03G0044110-1C/novel.68154/novel.22529/novel.26970/Sspon.03G0022730-2B/Sspon.03G0006680-1P/Sspon.07G0011420-4D/Sspon.07G0011420-1A/Sspon.07G0011420-3C	15	4	11
Biological process	GO:0055062	phosphate ion homeostasis	18/7963	61/69448	0.000113632	0.00201207	novel.39312/novel.37440/Sspon.05G0012590-1A/novel.31168/Sspon.05G0012590-2C/novel.7423/Sspon.08G0005110-3C/Sspon.08G0005110-2B/Sspon.08G0005110-4D/Sspon.04G0011490-1A/Sspon.04G0011490-2C/novel.43296/Sspon.06G0020040-1B/Sspon.05G0005640-3C/Sspon.05G0005640-4D/novel.43294/Sspon.06G0010130-1T/Sspon.04G0023850-2D	18	6	12
Biological process	GO:0072506	trivalent inorganic anion homeostasis	18/7963	61/69448	0.000113632	0.00201207	novel.39312/novel.37440/Sspon.05G0012590-1A/novel.31168/Sspon.05G0012590-2C/novel.7423/Sspon.08G0005110-3C/Sspon.08G0005110-2B/Sspon.08G0005110-4D/Sspon.04G0011490-1A/Sspon.04G0011490-2C/novel.43296/Sspon.06G0020040-1B/Sspon.05G0005640-3C/Sspon.05G0005640-4D/novel.43294/Sspon.06G0010130-1T/Sspon.04G0023850-2D	18	6	12
Molecular function	GO:0016762	xyloglucan:xyloglucosyl transferase activity	26/8753	106/76768	0.000117644	0.00193978	Sspon.02G0007630-3C/Sspon.08G0002570-3C/Sspon.08G0002570-1A/novel.62799/novel.8187/Sspon.02G0007630-4D/Sspon.08G0002570-1P/Sspon.01G0033400-1A/Sspon.01G0015290-2B/Sspon.08G0002570-2T/novel.7985/Sspon.01G0013180-1A/Sspon.06G0008620-4D/Sspon.08G0002570-1T/Sspon.01G0015290-1A/novel.19100/Sspon.08G0002570-2B/novel.8186/Sspon.08G0002580-4D/Sspon.08G0002570-4D/Sspon.08G0002580-2B/Sspon.05G0023340-1B/Ss…	26	18	8
Molecular function	GO:0016781	phosphotransferase activity, paired acceptors	12/8753	32/76768	0.000119427	0.00194707	novel.56185/novel.62888/Sspon.04G0026400-1B/Sspon.08G0008570-1A/Sspon.07G0008260-1A/Sspon.07G0008260-2B/Sspon.07G0008260-1P/Sspon.04G0026400-2D/novel.29959/Sspon.08G0008510-2C/Sspon.03G0029350-3D/Sspon.08G0008510-1A	12	0	12
Biological process	GO:0006591	ornithine metabolic process	15/7963	46/69448	0.000120094	0.00211433	novel.43551/Sspon.01G0026110-1A/novel.66337/novel.39683/novel.277/novel.37754/novel.7585/novel.8924/Sspon.01G0026110-2B/Sspon.01G0007280-2C/Sspon.01G0034990-1B/Sspon.05G0005820-1A/novel.39685/Sspon.01G0024190-3C/Sspon.01G0024190-1A	15	10	5
Molecular function	GO:0004427	inorganic diphosphatase activity	21/8753	78/76768	0.000127061	0.0020485	Sspon.03G0007560-2B/Sspon.07G0015480-1A/novel.25403/novel.25404/Sspon.07G0015480-3C/Sspon.04G0016680-1T/Sspon.03G0007560-1A/Sspon.04G0022360-1P/novel.27937/Sspon.04G0016680-4D/Sspon.04G0016680-2B/Sspon.07G0015480-4D/Sspon.04G0022370-1B/Sspon.07G0015480-2B/novel.29163/Sspon.08G0013440-1A/Sspon.04G0005360-1P/novel.17783/Sspon.07G0007080-5P/novel.61114/Sspon.04G0016680-2P	21	4	17
Biological process	GO:0005985	sucrose metabolic process	32/7963	142/69448	0.00013256	0.00232055	novel.22840/novel.532/Sspon.01G0051520-1C/novel.26485/novel.67476/novel.3142/novel.7683/Sspon.03G0014890-1T/novel.22889/Sspon.03G0028140-1B/Sspon.03G0028140-2C/Sspon.03G0028140-3D/Sspon.01G0051520-2D/novel.60810/novel.12508/novel.54097/Sspon.03G0014890-2B/novel.2649/Sspon.02G0013220-1T/Sspon.01G0011850-2B/Sspon.01G0009300-4D/Sspon.01G0009300-2B/Sspon.05G0006310-1A/novel.70470/Sspon.05G0006310-3C/…	32	9	23
Molecular function	GO:0019187	beta-1,4-mannosyltransferase activity	18/8753	62/76768	0.00013326	0.00207914	novel.19348/Sspon.06G0010820-1A/Sspon.02G0005540-3C/Sspon.02G0005560-3C/novel.15741/Sspon.02G0005690-1A/Sspon.02G0005550-1A/novel.15943/Sspon.06G0010820-4D/Sspon.02G0035110-1B/Sspon.06G0010820-2B/Sspon.06G0010820-3C/Sspon.02G0005720-1A/novel.15944/Sspon.02G0035170-2P/novel.15737/novel.15738/Sspon.02G0005650-1A	18	0	18
Molecular function	GO:0051753	mannan synthase activity	18/8753	62/76768	0.00013326	0.00207914	novel.19348/Sspon.06G0010820-1A/Sspon.02G0005540-3C/Sspon.02G0005560-3C/novel.15741/Sspon.02G0005690-1A/Sspon.02G0005550-1A/novel.15943/Sspon.06G0010820-4D/Sspon.02G0035110-1B/Sspon.06G0010820-2B/Sspon.06G0010820-3C/Sspon.02G0005720-1A/novel.15944/Sspon.02G0035170-2P/novel.15737/novel.15738/Sspon.02G0005650-1A	18	0	18
Molecular function	GO:0080046	quercetin 4'-O-glucosyltransferase activity	18/8753	62/76768	0.00013326	0.00207914	Sspon.07G0020070-1A/novel.64223/novel.64224/novel.61756/Sspon.03G0022010-3C/novel.20389/novel.49874/novel.13813/novel.16567/Sspon.03G0022010-1T/novel.17733/novel.61755/Sspon.03G0022010-4D/novel.60409/Sspon.03G0007040-1A/novel.46119/Sspon.03G0022010-1A/novel.67122	18	7	11
Molecular function	GO:0004066	asparagine synthase (glutamine-hydrolyzing) activity	13/8753	37/76768	0.000136006	0.00209941	Sspon.07G0016690-1A/novel.42285/Sspon.01G0037840-1P/novel.61392/Sspon.01G0037840-1B/novel.67251/novel.65504/Sspon.01G0037840-2C/Sspon.07G0016690-1P/Sspon.05G0036630-1C/Sspon.01G0057210-1D/Sspon.08G0021490-2D/Sspon.08G0021490-1B	13	11	2
Biological process	GO:0009311	oligosaccharide metabolic process	81/7963	471/69448	0.000138524	0.00241126	Sspon.01G0030920-1P/novel.19836/novel.22840/novel.11104/novel.532/Sspon.01G0030920-3C/Sspon.01G0051520-1C/Sspon.07G0004130-2B/Sspon.07G0004130-1A/novel.68483/Sspon.02G0015060-1A/novel.59600/novel.26485/novel.67476/novel.3142/novel.7683/Sspon.01G0014860-3C/Sspon.03G0014890-1T/novel.22889/novel.70639/Sspon.03G0028140-1B/novel.31180/Sspon.02G0015500-1A/Sspon.02G0040240-1B/Sspon.03G0028140-2C/novel.2…	81	43	38
Molecular function	GO:0050275	scopoletin glucosyltransferase activity	11/8753	28/76768	0.000140653	0.0021483	novel.21500/novel.12889/Sspon.03G0010440-2B/novel.21501/Sspon.02G0003850-1A/Sspon.03G0041610-1C/Sspon.07G0004830-4D/novel.21505/Sspon.07G0023100-1B/novel.23641/Sspon.03G0025540-1P	11	11	0
Biological process	GO:0006528	asparagine metabolic process	13/7963	37/69448	0.000143967	0.002478	Sspon.07G0016690-1A/novel.42285/Sspon.01G0037840-1P/novel.61392/Sspon.01G0037840-1B/novel.67251/novel.65504/Sspon.01G0037840-2C/Sspon.07G0016690-1P/Sspon.05G0036630-1C/Sspon.01G0057210-1D/Sspon.08G0021490-2D/Sspon.08G0021490-1B	13	11	2
Biological process	GO:0006529	asparagine biosynthetic process	13/7963	37/69448	0.000143967	0.002478	Sspon.07G0016690-1A/novel.42285/Sspon.01G0037840-1P/novel.61392/Sspon.01G0037840-1B/novel.67251/novel.65504/Sspon.01G0037840-2C/Sspon.07G0016690-1P/Sspon.05G0036630-1C/Sspon.01G0057210-1D/Sspon.08G0021490-2D/Sspon.08G0021490-1B	13	11	2
Biological process	GO:0055081	anion homeostasis	34/7963	155/69448	0.000145616	0.00249246	novel.63148/novel.39312/novel.37440/Sspon.05G0012590-1A/novel.4495/novel.61763/novel.5683/novel.31168/Sspon.05G0012590-2C/novel.7423/Sspon.04G0002610-3D/Sspon.08G0005110-3C/Sspon.08G0005110-2B/Sspon.08G0005110-4D/Sspon.08G0010370-1T/Sspon.04G0011490-1A/Sspon.04G0011490-2C/novel.43296/Sspon.06G0020040-1B/Sspon.01G0016550-2B/Sspon.01G0024410-3D/Sspon.04G0002610-1A/Sspon.01G0024410-1A/Sspon.05G00056…	34	21	13
Biological process	GO:0009066	aspartate family amino acid metabolic process	58/7963	312/69448	0.000148346	0.00252516	Sspon.07G0016690-1A/novel.42285/novel.28014/novel.31734/novel.68772/Sspon.05G0013130-3D/Sspon.01G0021330-3C/Sspon.04G0002100-2B/Sspon.02G0030730-1A/Sspon.01G0021330-1A/Sspon.01G0037840-1P/novel.16489/novel.61392/Sspon.01G0032840-2D/Sspon.01G0037840-1B/novel.67251/Sspon.01G0010750-2B/Sspon.04G0002100-1A/Sspon.02G0030730-4D/novel.65504/novel.70096/novel.3334/novel.3487/Sspon.02G0030730-2B/Sspon.01G…	58	27	31
Biological process	GO:0005992	trehalose biosynthetic process	26/7963	107/69448	0.000151759	0.00256906	Sspon.07G0004130-2B/Sspon.07G0004130-1A/novel.68483/Sspon.02G0015060-1A/novel.70639/novel.31180/Sspon.02G0015500-1A/Sspon.04G0001910-2B/Sspon.02G0015060-3D/Sspon.04G0001910-3C/Sspon.02G0015060-1P/Sspon.02G0015060-2B/Sspon.02G0015500-3C/novel.3356/novel.31181/Sspon.01G0011100-1A/Sspon.04G0001910-1A/Sspon.04G0001910-4D/novel.32831/Sspon.01G0011090-2B/Sspon.04G0006870-1A/novel.44725/novel.57906/Sspo…	26	18	8
Molecular function	GO:0003825	alpha,alpha-trehalose-phosphate synthase (UDP-forming) activity	8/8753	16/76768	0.000156742	0.00234467	Sspon.07G0004130-2B/Sspon.07G0004130-1A/Sspon.02G0015060-1A/Sspon.02G0015060-3D/Sspon.02G0015060-1P/Sspon.02G0015060-2B/novel.57906/Sspon.07G0004130-3C	8	4	4
Molecular function	GO:0003849	3-deoxy-7-phosphoheptulonate synthase activity	8/8753	16/76768	0.000156742	0.00234467	novel.10091/Sspon.01G0039980-1P/Sspon.01G0039980-1B/Sspon.01G0039980-3P/Sspon.01G0060040-1D/Sspon.01G0039980-2C/Sspon.01G0039980-2P/Sspon.01G0011400-1A	8	0	8
Biological process	GO:0010021	amylopectin biosynthetic process	8/7963	16/69448	0.000163093	0.00273092	novel.56254/novel.54573/novel.52764/Sspon.06G0009780-3C/Sspon.05G0012010-2C/novel.58090/Sspon.06G0002040-4D/Sspon.06G0002040-3C	8	1	7
Biological process	GO:2000896	amylopectin metabolic process	8/7963	16/69448	0.000163093	0.00273092	novel.56254/novel.54573/novel.52764/Sspon.06G0009780-3C/Sspon.05G0012010-2C/novel.58090/Sspon.06G0002040-4D/Sspon.06G0002040-3C	8	1	7
Biological process	GO:0006546	glycine catabolic process	10/7963	24/69448	0.000166227	0.00276835	novel.55324/novel.55626/Sspon.07G0018610-3D/Sspon.07G0018610-1A/Sspon.05G0002990-2B/novel.57436/Sspon.07G0027890-1B/Sspon.05G0002990-1A/Sspon.05G0002990-1P/novel.55629	10	0	10
Molecular function	GO:0003867	4-aminobutyrate transaminase activity	9/8753	20/76768	0.000167088	0.00242445	novel.45460/Sspon.06G0011630-2C/novel.45667/Sspon.06G0011640-1A/Sspon.06G0011630-1A/novel.69699/novel.67874/novel.51003/Sspon.06G0009260-1A	9	9	0
Molecular function	GO:0034387	4-aminobutyrate:pyruvate transaminase activity	9/8753	20/76768	0.000167088	0.00242445	novel.45460/Sspon.06G0011630-2C/novel.45667/Sspon.06G0011640-1A/Sspon.06G0011630-1A/novel.69699/novel.67874/novel.51003/Sspon.06G0009260-1A	9	9	0
Molecular function	GO:0102351	gamma-aminobutyrate transaminase (glyoxylate dependent) activity	9/8753	20/76768	0.000167088	0.00242445	novel.45460/Sspon.06G0011630-2C/novel.45667/Sspon.06G0011640-1A/Sspon.06G0011630-1A/novel.69699/novel.67874/novel.51003/Sspon.06G0009260-1A	9	9	0
Molecular function	GO:0004470	malic enzyme activity	17/8753	58/76768	0.000178417	0.00253807	novel.26969/novel.25810/novel.56686/novel.54905/Sspon.03G0006680-1A/novel.24710/Sspon.03G0044110-1C/novel.68154/novel.22529/novel.26970/Sspon.03G0022730-2B/Sspon.03G0006680-1P/Sspon.07G0011420-4D/Sspon.07G0011420-1A/Sspon.01G0020930-1A/novel.6611/Sspon.07G0011420-3C	17	4	13
Molecular function	GO:0004471	malate dehydrogenase (decarboxylating) (NAD+) activity	17/8753	58/76768	0.000178417	0.00253807	novel.26969/novel.25810/novel.56686/novel.54905/Sspon.03G0006680-1A/novel.24710/Sspon.03G0044110-1C/novel.68154/novel.22529/novel.26970/Sspon.03G0022730-2B/Sspon.03G0006680-1P/Sspon.07G0011420-4D/Sspon.07G0011420-1A/Sspon.01G0020930-1A/novel.6611/Sspon.07G0011420-3C	17	4	13
Biological process	GO:0006108	malate metabolic process	22/7963	85/69448	0.000180334	0.00298714	novel.26969/novel.56686/novel.54905/Sspon.03G0006680-1A/novel.68154/Sspon.06G0021590-3D/novel.64769/novel.15472/Sspon.06G0033280-1D/Sspon.06G0021590-2C/novel.22529/novel.26970/Sspon.03G0006680-1P/Sspon.08G0012130-2B/Sspon.07G0011420-4D/Sspon.07G0011420-1A/Sspon.06G0021590-1P/novel.18344/Sspon.08G0012130-3C/Sspon.01G0009280-2B/Sspon.06G0021590-1B/Sspon.07G0011420-3C	22	6	16
Molecular function	GO:0016711	flavonoid 3'-monooxygenase activity	19/8753	69/76768	0.000189855	0.00267456	Sspon.02G0013870-4D/Sspon.02G0042350-1B/Sspon.02G0013870-1T/Sspon.06G0003840-2B/novel.70386/Sspon.06G0003840-3C/novel.56071/Sspon.02G0042350-2C/Sspon.06G0011070-3D/Sspon.02G0013870-2P/novel.20057/Sspon.02G0042360-2C/Sspon.01G0010290-2C/novel.69566/novel.53857/Sspon.06G0011070-1A/Sspon.02G0013870-2T/Sspon.01G0010280-1A/novel.13455	19	2	17
Biological process	GO:0009166	nucleotide catabolic process	65/7963	363/69448	0.000189995	0.00313034	Sspon.05G0018310-3C/Sspon.05G0018310-1P/Sspon.07G0019260-2C/novel.66500/Sspon.03G0004290-3C/novel.59082/Sspon.03G0004290-4D/Sspon.03G0004290-2P/novel.66548/novel.67079/novel.25373/Sspon.08G0016040-3D/Sspon.02G0037250-1B/Sspon.08G0016040-2B/Sspon.03G0029970-1B/Sspon.08G0012490-4D/Sspon.02G0012610-3D/novel.22889/Sspon.08G0006060-3C/Sspon.08G0006060-2B/Sspon.03G0018970-3D/novel.57479/Sspon.08G001604…	65	10	55
Biological process	GO:0019288	isopentenyl diphosphate biosynthetic process, methylerythritol 4-phosphate pathway	13/7963	38/69448	0.000195958	0.00317762	Sspon.01G0061240-1D/Sspon.01G0046630-1B/Sspon.04G0008730-4D/Sspon.03G0018420-2C/novel.28460/Sspon.04G0008730-3C/Sspon.01G0046630-2D/Sspon.04G0006270-1A/Sspon.04G0023590-1B/Sspon.02G0042080-1P/Sspon.03G0018420-1A/Sspon.01G0061250-1D/novel.17221	13	1	12
Biological process	GO:0019566	arabinose metabolic process	13/7963	38/69448	0.000195958	0.00317762	Sspon.05G0020400-4P/Sspon.05G0020400-3C/novel.40302/Sspon.05G0020400-3P/novel.15303/Sspon.05G0020400-1P/Sspon.05G0020400-1A/Sspon.05G0020400-2P/Sspon.05G0020400-4D/Sspon.01G0008520-3D/Sspon.01G0008520-2P/Sspon.05G0020400-2B/Sspon.02G0055550-1D	13	13	0
Biological process	GO:0046373	L-arabinose metabolic process	13/7963	38/69448	0.000195958	0.00317762	Sspon.05G0020400-4P/Sspon.05G0020400-3C/novel.40302/Sspon.05G0020400-3P/novel.15303/Sspon.05G0020400-1P/Sspon.05G0020400-1A/Sspon.05G0020400-2P/Sspon.05G0020400-4D/Sspon.01G0008520-3D/Sspon.01G0008520-2P/Sspon.05G0020400-2B/Sspon.02G0055550-1D	13	13	0
Molecular function	GO:1901682	sulfur compound transmembrane transporter activity	31/8753	140/76768	0.000211527	0.00295121	novel.48952/Sspon.02G0045970-1B/Sspon.03G0007610-2D/novel.48795/Sspon.02G0052990-2D/novel.380/novel.26114/Sspon.06G0004750-3C/Sspon.01G0005240-3D/Sspon.01G0034260-1B/Sspon.06G0004750-2B/novel.30971/novel.23428/novel.23427/Sspon.06G0006790-2C/Sspon.05G0021580-2B/Sspon.02G0052990-1C/Sspon.01G0005250-3D/Sspon.01G0005250-2B/Sspon.05G0022070-1B/Sspon.05G0021580-3P/Sspon.01G0005240-2B/Sspon.06G0006790-…	31	6	25
Biological process	GO:0022900	electron transport chain	63/7963	352/69448	0.000238906	0.00385377	novel.65427/novel.532/Sspon.01G0051520-1C/Sspon.02G0011900-1A/Sspon.05G0011800-1P/Sspon.08G0011150-1A/novel.13358/novel.13359/novel.69808/Sspon.08G0000050-1A/Sspon.08G0011150-3C/Sspon.01G0011230-2C/Sspon.05G0010670-2C/Sspon.02G0035910-1B/Sspon.05G0011960-3D/Sspon.05G0010670-3D/Sspon.05G0011960-1A/Sspon.08G0011150-4D/Sspon.02G0035910-2D/Sspon.02G0011900-2C/Sspon.05G0011800-4D/novel.3142/novel.1863…	63	22	41
Biological process	GO:0031279	regulation of cyclase activity	12/7963	34/69448	0.000245785	0.00392365	Sspon.04G0000800-2D/novel.32609/novel.27123/Sspon.04G0000810-2D/novel.33668/novel.27124/novel.27122/Sspon.04G0000800-1A/novel.67981/novel.56466/novel.33667/Sspon.05G0016180-4D	12	1	11
Biological process	GO:0080183	response to photooxidative stress	12/7963	34/69448	0.000245785	0.00392365	Sspon.04G0000800-2D/novel.32609/novel.27123/Sspon.04G0000810-2D/novel.33668/novel.27124/novel.27122/Sspon.04G0000800-1A/novel.67981/novel.56466/novel.33667/Sspon.05G0016180-4D	12	1	11
Biological process	GO:0006809	nitric oxide biosynthetic process	10/7963	25/69448	0.000248628	0.0039352	novel.29157/Sspon.06G0004940-2B/novel.31202/Sspon.04G0024040-3D/Sspon.06G0004940-3C/novel.50556/Sspon.06G0004940-1A/Sspon.04G0024040-2C/Sspon.04G0024040-1B/Sspon.05G0013460-2B	10	0	10
Molecular function	GO:0016208	AMP binding	15/8753	49/76768	0.000248999	0.00344093	novel.8665/novel.8664/Sspon.02G0028370-2B/Sspon.01G0039550-1B/Sspon.04G0022220-3D/novel.3280/Sspon.03G0009270-2B/Sspon.03G0015550-1A/novel.1469/Sspon.01G0043450-1B/Sspon.07G0032490-1C/novel.733/novel.31065/novel.56752/Sspon.03G0021820-1T	15	15	0
Biological process	GO:0005977	glycogen metabolic process	19/7963	70/69448	0.000250341	0.0039352	Sspon.06G0007590-2T/novel.46946/novel.13774/novel.69448/novel.35441/Sspon.06G0007590-3C/Sspon.01G0049600-2D/Sspon.05G0012010-2C/novel.33466/novel.35444/Sspon.02G0017170-2C/Sspon.07G0001370-1A/Sspon.04G0011130-2B/Sspon.07G0030080-1C/Sspon.06G0007590-4D/Sspon.07G0001320-3C/Sspon.06G0007590-1T/Sspon.07G0001370-2B/Sspon.06G0007590-2B	19	6	13
Biological process	GO:0006112	energy reserve metabolic process	19/7963	70/69448	0.000250341	0.0039352	Sspon.06G0007590-2T/novel.46946/novel.13774/novel.69448/novel.35441/Sspon.06G0007590-3C/Sspon.01G0049600-2D/Sspon.05G0012010-2C/novel.33466/novel.35444/Sspon.02G0017170-2C/Sspon.07G0001370-1A/Sspon.04G0011130-2B/Sspon.07G0030080-1C/Sspon.06G0007590-4D/Sspon.07G0001320-3C/Sspon.06G0007590-1T/Sspon.07G0001370-2B/Sspon.06G0007590-2B	19	6	13
Molecular function	GO:0016157	sucrose synthase activity	14/8753	44/76768	0.000253335	0.00346783	novel.22840/novel.7683/Sspon.03G0028140-1B/Sspon.03G0028140-2C/Sspon.03G0028140-3D/novel.60810/novel.54097/Sspon.01G0011850-2B/Sspon.01G0009300-4D/Sspon.01G0009300-2B/Sspon.01G0011850-1P/Sspon.03G0028140-1P/novel.67946/Sspon.01G0011850-1T	14	8	6
Biological process	GO:0009623	response to parasitic fungus	16/7963	54/69448	0.000254386	0.0039785	novel.41145/novel.66338/novel.1861/Sspon.05G0026100-3D/Sspon.05G0015690-3C/Sspon.01G0027890-1A/novel.31859/novel.43247/Sspon.05G0026100-1B/Sspon.01G0049280-1B/Sspon.01G0049280-2D/Sspon.05G0026100-2C/Sspon.04G0012780-1A/Sspon.04G0012780-2B/Sspon.05G0015690-2B/Sspon.05G0033310-1C	16	6	10
Biological process	GO:0006525	arginine metabolic process	21/7963	82/69448	0.000292923	0.00455806	Sspon.01G0040630-1B/novel.3274/Sspon.01G0026110-1A/Sspon.01G0013010-1P/novel.8341/Sspon.01G0013010-3C/Sspon.01G0013010-1A/novel.7585/novel.3275/novel.8924/Sspon.01G0026110-2B/Sspon.07G0037760-1P/novel.3488/Sspon.01G0007280-2C/Sspon.07G0037760-1D/Sspon.04G0005370-3C/Sspon.05G0005820-1A/Sspon.01G0024190-3C/Sspon.05G0009580-2B/Sspon.03G0012910-3C/Sspon.01G0024190-1A	21	12	9
Molecular function	GO:0022821	potassium ion antiporter activity	27/8753	118/76768	0.000300702	0.00407774	novel.21998/novel.55413/Sspon.03G0016840-3C/Sspon.03G0016870-1A/Sspon.05G0000450-1A/Sspon.08G0009060-2B/Sspon.03G0016840-2B/novel.21962/novel.69564/novel.15252/Sspon.03G0042730-1C/Sspon.08G0009060-4D/Sspon.03G0016840-4D/novel.69565/novel.17592/Sspon.07G0028400-1B/novel.20298/novel.29394/novel.46354/Sspon.03G0016290-2B/Sspon.08G0009060-3C/Sspon.05G0000450-2D/novel.67666/Sspon.04G0023470-1B/novel.3…	27	11	16
Biological process	GO:0030186	melatonin metabolic process	11/7963	30/69448	0.000302599	0.00466153	novel.41246/novel.41250/novel.67310/Sspon.07G0037160-1D/novel.46233/novel.15231/novel.15232/Sspon.07G0017110-1A/novel.54128/Sspon.07G0017110-2C/novel.11214	11	3	8
Biological process	GO:0030187	melatonin biosynthetic process	11/7963	30/69448	0.000302599	0.00466153	novel.41246/novel.41250/novel.67310/Sspon.07G0037160-1D/novel.46233/novel.15231/novel.15232/Sspon.07G0017110-1A/novel.54128/Sspon.07G0017110-2C/novel.11214	11	3	8
Molecular function	GO:0047792	cyanohydrin beta-glucosyltransferase activity	6/8753	10/76768	0.000305858	0.00410927	novel.14090/novel.14089/novel.8813/novel.9683/Sspon.02G0057570-1D/Sspon.01G0032820-2B	6	0	6
Molecular function	GO:0004722	protein serine/threonine phosphatase activity	71/8753	414/76768	0.000317094	0.00422113	Sspon.01G0007840-1P/novel.19206/Sspon.07G0003250-1A/novel.3186/Sspon.03G0009980-1P/Sspon.07G0003250-1P/Sspon.07G0009730-3C/Sspon.02G0016570-1T/Sspon.07G0003250-3D/Sspon.04G0001440-4D/Sspon.01G0007840-1A/Sspon.03G0033420-1P/Sspon.02G0016570-2B/Sspon.03G0002800-1A/Sspon.03G0009980-2B/novel.55800/Sspon.01G0007840-2D/novel.56386/Sspon.03G0041460-2D/Sspon.03G0002800-2C/novel.52615/novel.67954/Sspon.05…	71	48	23
Biological process	GO:0097164	ammonium ion metabolic process	42/7963	213/69448	0.000320719	0.0049161	novel.43551/novel.66337/novel.39683/novel.37754/novel.27997/novel.54173/novel.37189/Sspon.04G0015540-3P/Sspon.03G0008370-1A/Sspon.08G0006320-3C/Sspon.03G0021880-1P/novel.17595/novel.15156/Sspon.08G0006160-1T/novel.15155/Sspon.08G0006160-1A/Sspon.01G0040720-2C/Sspon.08G0006160-3D/novel.63849/novel.31303/Sspon.08G0006140-1A/Sspon.08G0006160-2B/Sspon.02G0045710-2D/novel.15208/novel.47689/novel.15244…	42	14	28
Biological process	GO:0046470	phosphatidylcholine metabolic process	25/7963	106/69448	0.000329368	0.00502368	novel.27997/novel.54173/Sspon.04G0015540-3P/Sspon.03G0008370-1A/Sspon.08G0006320-3C/Sspon.03G0021880-1P/novel.17595/novel.15156/Sspon.08G0006160-1T/novel.15155/Sspon.08G0006160-1A/Sspon.08G0006160-3D/Sspon.08G0006140-1A/Sspon.08G0006160-2B/Sspon.02G0045710-2D/novel.15208/novel.15244/novel.19021/Sspon.01G0053860-1C/Sspon.03G0008370-4D/novel.17647/Sspon.02G0004300-2B/novel.23487/Sspon.08G0006140-3D…	25	6	19
Biological process	GO:0001906	cell killing	12/7963	35/69448	0.000335192	0.00503769	Sspon.08G0024690-1C/Sspon.02G0021670-3C/novel.1842/Sspon.02G0021670-2B/novel.12050/Sspon.02G0021670-1A/novel.8966/novel.51709/novel.6818/novel.10208/novel.15717/novel.10404	12	11	1
Biological process	GO:0031640	killing of cells of other organism	12/7963	35/69448	0.000335192	0.00503769	Sspon.08G0024690-1C/Sspon.02G0021670-3C/novel.1842/Sspon.02G0021670-2B/novel.12050/Sspon.02G0021670-1A/novel.8966/novel.51709/novel.6818/novel.10208/novel.15717/novel.10404	12	11	1
Biological process	GO:0044364	disruption of cells of other organism	12/7963	35/69448	0.000335192	0.00503769	Sspon.08G0024690-1C/Sspon.02G0021670-3C/novel.1842/Sspon.02G0021670-2B/novel.12050/Sspon.02G0021670-1A/novel.8966/novel.51709/novel.6818/novel.10208/novel.15717/novel.10404	12	11	1
Biological process	GO:0072505	divalent inorganic anion homeostasis	18/7963	66/69448	0.000338055	0.00505606	novel.39312/novel.37440/Sspon.05G0012590-1A/novel.31168/Sspon.05G0012590-2C/novel.7423/Sspon.08G0005110-3C/Sspon.08G0005110-2B/Sspon.08G0005110-4D/Sspon.04G0011490-1A/Sspon.04G0011490-2C/novel.43296/Sspon.06G0020040-1B/Sspon.05G0005640-3C/Sspon.05G0005640-4D/novel.43294/Sspon.06G0010130-1T/Sspon.04G0023850-2D	18	6	12
Molecular function	GO:0016744	transferase activity, transferring aldehyde or ketonic groups	17/8753	61/76768	0.000347139	0.00457907	Sspon.07G0011900-1A/Sspon.02G0023070-2B/Sspon.02G0023070-1A/novel.60806/novel.47377/novel.43396/novel.43395/Sspon.08G0016220-1T/novel.39526/novel.29641/novel.56233/Sspon.08G0016220-1A/Sspon.05G0013470-1A/Sspon.07G0011900-4D/Sspon.07G0011900-1T/novel.67367/novel.39522	17	11	6
Biological process	GO:0015743	malate transport	14/7963	45/69448	0.000349035	0.00517399	Sspon.02G0011790-3C/Sspon.02G0027800-3D/Sspon.02G0027800-2B/Sspon.02G0011790-1A/Sspon.04G0018720-1A/Sspon.06G0004750-3C/Sspon.02G0027800-1A/Sspon.02G0011790-2B/Sspon.06G0004750-2B/Sspon.02G0012630-2B/Sspon.02G0011790-4D/Sspon.02G0012630-3P/Sspon.04G0018720-3D/Sspon.02G0012630-1A	14	4	10
Biological process	GO:0051290	protein heterotetramerization	13/7963	40/69448	0.000349299	0.00517399	Sspon.02G0013970-2C/Sspon.04G0006710-1A/novel.33058/Sspon.08G0000830-2B/Sspon.04G0006710-3C/Sspon.08G0000830-1A/Sspon.08G0022480-2C/novel.67350/Sspon.04G0017470-1A/Sspon.08G0000830-4D/novel.66706/Sspon.02G0013970-1T/novel.5415	13	10	3
Biological process	GO:0017001	antibiotic catabolic process	74/7963	435/69448	0.000362105	0.00532031	novel.67377/novel.67378/novel.42694/novel.38637/novel.65641/Sspon.01G0050630-2D/novel.6164/Sspon.08G0005110-3C/Sspon.08G0005110-2B/Sspon.08G0005110-4D/novel.4141/Sspon.06G0003940-3D/Sspon.02G0001010-2B/Sspon.03G0025980-1B/Sspon.07G0032980-2D/novel.1158/Sspon.08G0000830-2B/novel.5413/novel.37145/Sspon.04G0017740-4D/novel.61592/novel.8227/Sspon.07G0032980-1C/novel.60066/Sspon.04G0017740-3C/Sspon.05…	74	28	46
Biological process	GO:0046209	nitric oxide metabolic process	10/7963	26/69448	0.000362631	0.00532031	novel.29157/Sspon.06G0004940-2B/novel.31202/Sspon.04G0024040-3D/Sspon.06G0004940-3C/novel.50556/Sspon.06G0004940-1A/Sspon.04G0024040-2C/Sspon.04G0024040-1B/Sspon.05G0013460-2B	10	0	10
Biological process	GO:1990641	response to iron ion starvation	22/7963	89/69448	0.000364974	0.00532931	Sspon.08G0025040-1C/Sspon.08G0002130-3D/novel.6183/novel.15815/Sspon.08G0002130-2B/novel.31217/novel.3793/novel.6141/novel.33333/Sspon.04G0009860-1T/novel.25302/Sspon.04G0009860-2B/novel.8243/Sspon.08G0002130-1A/Sspon.01G0041540-1B/Sspon.01G0015600-2C/Sspon.08G0002130-1P/Sspon.02G0036640-2D/novel.20908/Sspon.05G0014560-1A/novel.3794/novel.45202	22	7	15
Molecular function	GO:0051119	sugar transmembrane transporter activity	59/8753	332/76768	0.000385516	0.00503949	novel.15704/Sspon.02G0043680-2C/novel.65887/Sspon.02G0027730-1A/novel.59489/Sspon.04G0011500-2B/Sspon.05G0010110-1A/Sspon.01G0005290-3D/Sspon.01G0005290-1T/Sspon.04G0011500-1A/Sspon.03G0008180-2B/Sspon.01G0031430-1P/novel.40303/novel.69930/novel.49889/novel.24469/novel.57782/Sspon.01G0013160-2P/novel.20786/Sspon.01G0005290-2B/Sspon.05G0012760-2B/Sspon.03G0008180-1A/Sspon.04G0011500-3C/Sspon.03G00…	59	35	24
Biological process	GO:0071395	cellular response to jasmonic acid stimulus	70/7963	408/69448	0.000400641	0.00582253	Sspon.01G0004480-2B/novel.39297/Sspon.02G0038070-2C/Sspon.02G0038070-1T/novel.4036/Sspon.02G0038070-1B/Sspon.02G0056670-1D/Sspon.07G0006790-2P/novel.43277/Sspon.01G0012880-1A/Sspon.01G0004480-1A/Sspon.01G0042730-3D/Sspon.03G0007770-2P/Sspon.04G0005390-1A/novel.8403/novel.10823/Sspon.01G0004480-3C/Sspon.05G0012360-1A/novel.10727/Sspon.02G0034020-2C/novel.30388/Sspon.01G0011920-1A/Sspon.02G0034020-…	70	16	54
Molecular function	GO:0016812	hydrolase activity, acting on carbon-nitrogen (but not peptide) bonds, in cyclic amides	11/8753	31/76768	0.000400705	0.00517829	novel.897/novel.7976/novel.42341/novel.3354/Sspon.05G0000590-1A/Sspon.01G0013070-2B/novel.54931/novel.21290/Sspon.05G0000590-2D/Sspon.03G0040340-1C/novel.42342	11	6	5
Molecular function	GO:0004793	threonine aldolase activity	7/8753	14/76768	0.000413052	0.00517829	Sspon.05G0013130-3D/novel.38912/Sspon.05G0013130-1A/novel.38913/Sspon.05G0032060-1C/novel.38914/Sspon.05G0013130-2B	7	1	6
Molecular function	GO:0008732	L-allo-threonine aldolase activity	7/8753	14/76768	0.000413052	0.00517829	Sspon.05G0013130-3D/novel.38912/Sspon.05G0013130-1A/novel.38913/Sspon.05G0032060-1C/novel.38914/Sspon.05G0013130-2B	7	1	6
Molecular function	GO:0047538	2-carboxy-D-arabinitol-1-phosphatase activity	7/8753	14/76768	0.000413052	0.00517829	novel.40212/Sspon.03G0025230-2B/Sspon.03G0025230-3C/Sspon.05G0019600-3D/Sspon.05G0019610-1A/novel.44082/novel.44083	7	1	6
Biological process	GO:0009970	cellular response to sulfate starvation	9/7963	22/69448	0.000417081	0.0060048	novel.68322/Sspon.01G0021330-3C/Sspon.05G0015670-4D/Sspon.01G0021330-1A/Sspon.05G0015670-1T/Sspon.05G0015670-3C/Sspon.01G0046880-2D/Sspon.01G0046880-1B/Sspon.01G0021330-2B	9	0	9
Biological process	GO:0046688	response to copper ion	9/7963	22/69448	0.000417081	0.0060048	Sspon.01G0038620-1P/Sspon.01G0038620-2C/novel.13851/novel.42794/Sspon.05G0024030-1P/Sspon.01G0038620-3D/Sspon.05G0037700-1D/Sspon.04G0013260-3D/novel.531	9	9	0
Molecular function	GO:0050661	NADP binding	59/8753	333/76768	0.000417175	0.00517829	novel.68807/Sspon.05G0022610-2D/Sspon.05G0022610-1B/Sspon.05G0032580-1C/Sspon.05G0032580-2D/Sspon.01G0001790-1P/novel.68886/Sspon.01G0001790-1A/Sspon.03G0035380-3D/Sspon.05G0014320-3C/Sspon.01G0020840-3D/Sspon.05G0014320-4D/Sspon.05G0014320-2B/Sspon.03G0034820-1T/novel.66002/novel.39094/Sspon.07G0006510-3C/Sspon.05G0003420-3D/Sspon.04G0000920-1A/Sspon.01G0001790-3D/Sspon.01G0001790-2B/Sspon.03G00…	59	19	40
Molecular function	GO:0033293	monocarboxylic acid binding	19/8753	73/76768	0.000417547	0.00517829	novel.3370/novel.32742/Sspon.02G0020560-1A/Sspon.04G0014040-1A/novel.29131/Sspon.01G0014720-2D/Sspon.08G0012260-2C/novel.31899/Sspon.01G0020560-1P/Sspon.04G0002130-2B/Sspon.01G0020560-2B/Sspon.01G0020560-4D/Sspon.01G0020970-2B/novel.25590/Sspon.04G0014040-3C/Sspon.05G0006450-4D/Sspon.04G0002130-3C/Sspon.01G0014720-1A/novel.52867	19	10	9
Biological process	GO:0006567	threonine catabolic process	7/7963	14/69448	0.000427704	0.00611552	Sspon.05G0013130-3D/novel.38912/Sspon.05G0013130-1A/novel.38913/Sspon.05G0032060-1C/novel.38914/Sspon.05G0013130-2B	7	1	6
Biological process	GO:0006561	proline biosynthetic process	15/7963	51/69448	0.000429017	0.00611552	Sspon.01G0026110-1A/Sspon.03G0002750-3D/novel.27260/Sspon.03G0037340-1B/Sspon.03G0002750-2C/novel.69046/novel.8924/Sspon.01G0026110-2B/novel.69045/novel.28888/novel.22447/Sspon.03G0002750-1P/Sspon.01G0024190-3C/novel.23770/Sspon.01G0024190-1A	15	15	0
Biological process	GO:0006096	glycolytic process	62/7963	353/69448	0.000444621	0.00611552	Sspon.05G0018310-3C/Sspon.05G0018310-1P/Sspon.07G0019260-2C/novel.66500/Sspon.03G0004290-3C/novel.59082/Sspon.03G0004290-4D/Sspon.03G0004290-2P/novel.66548/novel.67079/novel.25373/Sspon.08G0016040-3D/Sspon.02G0037250-1B/Sspon.08G0016040-2B/Sspon.03G0029970-1B/Sspon.02G0012610-3D/novel.22889/Sspon.08G0006060-3C/Sspon.08G0006060-2B/Sspon.03G0018970-3D/novel.57479/Sspon.08G0016040-1A/Sspon.07G001926…	62	10	52
Biological process	GO:0006165	nucleoside diphosphate phosphorylation	62/7963	353/69448	0.000444621	0.00611552	Sspon.05G0018310-3C/Sspon.05G0018310-1P/Sspon.07G0019260-2C/novel.66500/Sspon.03G0004290-3C/novel.59082/Sspon.03G0004290-4D/Sspon.03G0004290-2P/novel.66548/novel.67079/novel.25373/Sspon.08G0016040-3D/Sspon.02G0037250-1B/Sspon.08G0016040-2B/Sspon.03G0029970-1B/Sspon.02G0012610-3D/novel.22889/Sspon.08G0006060-3C/Sspon.08G0006060-2B/Sspon.03G0018970-3D/novel.57479/Sspon.08G0016040-1A/Sspon.07G001926…	62	10	52
Biological process	GO:0006757	ATP generation from ADP	62/7963	353/69448	0.000444621	0.00611552	Sspon.05G0018310-3C/Sspon.05G0018310-1P/Sspon.07G0019260-2C/novel.66500/Sspon.03G0004290-3C/novel.59082/Sspon.03G0004290-4D/Sspon.03G0004290-2P/novel.66548/novel.67079/novel.25373/Sspon.08G0016040-3D/Sspon.02G0037250-1B/Sspon.08G0016040-2B/Sspon.03G0029970-1B/Sspon.02G0012610-3D/novel.22889/Sspon.08G0006060-3C/Sspon.08G0006060-2B/Sspon.03G0018970-3D/novel.57479/Sspon.08G0016040-1A/Sspon.07G001926…	62	10	52
Biological process	GO:0009135	purine nucleoside diphosphate metabolic process	62/7963	353/69448	0.000444621	0.00611552	Sspon.05G0018310-3C/Sspon.05G0018310-1P/Sspon.07G0019260-2C/novel.66500/Sspon.03G0004290-3C/novel.59082/Sspon.03G0004290-4D/Sspon.03G0004290-2P/novel.66548/novel.67079/novel.25373/Sspon.08G0016040-3D/Sspon.02G0037250-1B/Sspon.08G0016040-2B/Sspon.03G0029970-1B/Sspon.02G0012610-3D/novel.22889/Sspon.08G0006060-3C/Sspon.08G0006060-2B/Sspon.03G0018970-3D/novel.57479/Sspon.08G0016040-1A/Sspon.07G001926…	62	10	52
Biological process	GO:0009179	purine ribonucleoside diphosphate metabolic process	62/7963	353/69448	0.000444621	0.00611552	Sspon.05G0018310-3C/Sspon.05G0018310-1P/Sspon.07G0019260-2C/novel.66500/Sspon.03G0004290-3C/novel.59082/Sspon.03G0004290-4D/Sspon.03G0004290-2P/novel.66548/novel.67079/novel.25373/Sspon.08G0016040-3D/Sspon.02G0037250-1B/Sspon.08G0016040-2B/Sspon.03G0029970-1B/Sspon.02G0012610-3D/novel.22889/Sspon.08G0006060-3C/Sspon.08G0006060-2B/Sspon.03G0018970-3D/novel.57479/Sspon.08G0016040-1A/Sspon.07G001926…	62	10	52
Biological process	GO:0009185	ribonucleoside diphosphate metabolic process	62/7963	353/69448	0.000444621	0.00611552	Sspon.05G0018310-3C/Sspon.05G0018310-1P/Sspon.07G0019260-2C/novel.66500/Sspon.03G0004290-3C/novel.59082/Sspon.03G0004290-4D/Sspon.03G0004290-2P/novel.66548/novel.67079/novel.25373/Sspon.08G0016040-3D/Sspon.02G0037250-1B/Sspon.08G0016040-2B/Sspon.03G0029970-1B/Sspon.02G0012610-3D/novel.22889/Sspon.08G0006060-3C/Sspon.08G0006060-2B/Sspon.03G0018970-3D/novel.57479/Sspon.08G0016040-1A/Sspon.07G001926…	62	10	52
Biological process	GO:0042866	pyruvate biosynthetic process	62/7963	353/69448	0.000444621	0.00611552	Sspon.05G0018310-3C/Sspon.05G0018310-1P/Sspon.07G0019260-2C/novel.66500/Sspon.03G0004290-3C/novel.59082/Sspon.03G0004290-4D/Sspon.03G0004290-2P/novel.66548/novel.67079/novel.25373/Sspon.08G0016040-3D/Sspon.02G0037250-1B/Sspon.08G0016040-2B/Sspon.03G0029970-1B/Sspon.02G0012610-3D/novel.22889/Sspon.08G0006060-3C/Sspon.08G0006060-2B/Sspon.03G0018970-3D/novel.57479/Sspon.08G0016040-1A/Sspon.07G001926…	62	10	52
Biological process	GO:0046031	ADP metabolic process	62/7963	353/69448	0.000444621	0.00611552	Sspon.05G0018310-3C/Sspon.05G0018310-1P/Sspon.07G0019260-2C/novel.66500/Sspon.03G0004290-3C/novel.59082/Sspon.03G0004290-4D/Sspon.03G0004290-2P/novel.66548/novel.67079/novel.25373/Sspon.08G0016040-3D/Sspon.02G0037250-1B/Sspon.08G0016040-2B/Sspon.03G0029970-1B/Sspon.02G0012610-3D/novel.22889/Sspon.08G0006060-3C/Sspon.08G0006060-2B/Sspon.03G0018970-3D/novel.57479/Sspon.08G0016040-1A/Sspon.07G001926…	62	10	52
Biological process	GO:0051289	protein homotetramerization	19/7963	73/69448	0.000447844	0.00611605	Sspon.04G0006710-1A/novel.33058/novel.26969/Sspon.01G0021330-3C/Sspon.01G0021330-1A/novel.68154/novel.67534/Sspon.08G0000830-2B/Sspon.04G0006710-3C/Sspon.08G0000830-1A/Sspon.01G0046880-2D/novel.67350/novel.3354/Sspon.01G0046880-1B/novel.54931/Sspon.08G0000830-4D/novel.66706/Sspon.01G0021330-2B/novel.5415	19	10	9
Biological process	GO:0071260	cellular response to mechanical stimulus	8/7963	18/69448	0.00044863	0.00611605	novel.6225/novel.63450/Sspon.02G0026440-1A/Sspon.08G0018640-2C/Sspon.02G0026440-2B/novel.11521/Sspon.02G0026440-1P/Sspon.08G0018640-1B	8	0	8
Molecular function	GO:0008483	transaminase activity	57/8753	320/76768	0.000450261	0.00549016	novel.1356/novel.45460/novel.2861/Sspon.06G0011630-2C/Sspon.01G0026110-1A/novel.45667/novel.57982/novel.62064/novel.8393/novel.63382/Sspon.06G0011640-1A/Sspon.01G0042790-2C/Sspon.05G0002990-2B/Sspon.03G0013940-1A/Sspon.01G0017210-1A/Sspon.01G0036410-2C/novel.2865/Sspon.01G0017210-1T/novel.12501/Sspon.08G0016450-2D/Sspon.06G0011630-1A/novel.69699/novel.57981/Sspon.05G0002990-1A/Sspon.07G0005850-3P…	57	39	18
Molecular function	GO:0016769	transferase activity, transferring nitrogenous groups	57/8753	320/76768	0.000450261	0.00549016	novel.1356/novel.45460/novel.2861/Sspon.06G0011630-2C/Sspon.01G0026110-1A/novel.45667/novel.57982/novel.62064/novel.8393/novel.63382/Sspon.06G0011640-1A/Sspon.01G0042790-2C/Sspon.05G0002990-2B/Sspon.03G0013940-1A/Sspon.01G0017210-1A/Sspon.01G0036410-2C/novel.2865/Sspon.01G0017210-1T/novel.12501/Sspon.08G0016450-2D/Sspon.06G0011630-1A/novel.69699/novel.57981/Sspon.05G0002990-1A/Sspon.07G0005850-3P…	57	39	18
Biological process	GO:0046417	chorismate metabolic process	17/7963	62/69448	0.00045672	0.00619891	novel.10091/Sspon.01G0039980-1P/Sspon.01G0039980-1B/Sspon.01G0039980-3P/Sspon.01G0060040-1D/Sspon.01G0039980-2C/Sspon.01G0039980-2P/Sspon.02G0009080-2B/Sspon.02G0028020-1A/novel.66738/Sspon.01G0011400-1A/Sspon.02G0009080-3C/novel.42487/Sspon.02G0009080-1A/novel.64565/Sspon.05G0022480-2D/Sspon.04G0016890-3C	17	2	15
Molecular function	GO:0004252	serine-type endopeptidase activity	75/8753	449/76768	0.00048965	0.00592068	novel.69650/Sspon.06G0015940-3D/novel.36884/novel.47868/novel.47867/novel.43165/Sspon.06G0015940-2B/Sspon.02G0013880-2B/Sspon.04G0014190-2D/novel.29935/Sspon.02G0013880-1A/Sspon.01G0000960-1T/Sspon.06G0015940-1A/Sspon.01G0000960-2C/novel.23409/novel.29934/Sspon.02G0013880-4D/novel.67566/novel.5746/novel.5745/novel.32693/Sspon.02G0058560-1D/novel.13233/Sspon.06G0025780-2D/Sspon.02G0013880-3C/Sspon…	75	23	52
Biological process	GO:0006551	leucine metabolic process	21/7963	85/69448	0.000494695	0.00668489	novel.2861/novel.63382/novel.58680/Sspon.02G0030710-2B/Sspon.01G0036410-2C/novel.2865/Sspon.07G0017060-2P/novel.46972/Sspon.07G0014420-1A/Sspon.07G0014420-2C/novel.60996/novel.8074/Sspon.04G0019550-3D/Sspon.02G0030710-3D/novel.61002/novel.7867/novel.3620/novel.7398/Sspon.01G0057720-1D/novel.55187/novel.46970	21	18	3
Biological process	GO:0030002	cellular anion homeostasis	10/7963	27/69448	0.000517013	0.00692572	novel.39312/novel.37440/Sspon.05G0012590-1A/Sspon.05G0012590-2C/novel.7423/Sspon.04G0011490-1A/Sspon.04G0011490-2C/novel.43296/Sspon.06G0020040-1B/novel.43294	10	1	9
Biological process	GO:0030320	cellular monovalent inorganic anion homeostasis	10/7963	27/69448	0.000517013	0.00692572	novel.39312/novel.37440/Sspon.05G0012590-1A/Sspon.05G0012590-2C/novel.7423/Sspon.04G0011490-1A/Sspon.04G0011490-2C/novel.43296/Sspon.06G0020040-1B/novel.43294	10	1	9
Molecular function	GO:0016638	oxidoreductase activity, acting on the CH-NH2 group of donors	27/8753	122/76768	0.000526803	0.00631728	novel.55324/novel.55626/Sspon.07G0002560-2D/Sspon.07G0018610-3D/novel.53179/Sspon.07G0018610-1A/novel.53176/Sspon.03G0009080-1A/Sspon.02G0001660-1P/novel.57436/novel.12964/Sspon.07G0027890-1B/Sspon.03G0009080-3C/novel.53174/novel.9985/novel.53175/novel.53182/novel.55629/Sspon.02G0004710-1A/Sspon.02G0013600-3D/Sspon.05G0006050-1A/Sspon.02G0013600-1P/Sspon.01G0042850-1B/Sspon.05G0013460-2B/novel.58…	27	5	22
Molecular function	GO:0016647	oxidoreductase activity, acting on the CH-NH group of donors, oxygen as acceptor	11/8753	32/76768	0.00054804	0.00651808	Sspon.05G0002950-3C/Sspon.05G0002950-1A/novel.42566/Sspon.01G0005170-2B/Sspon.05G0002950-2B/Sspon.05G0002950-4D/novel.21866/Sspon.03G0038680-1C/Sspon.03G0038680-2D/Sspon.01G0005170-1A/Sspon.02G0011210-1A	11	4	7
Biological process	GO:0010411	xyloglucan metabolic process	36/7963	179/69448	0.000560671	0.00747805	novel.28529/Sspon.03G0019530-1P/Sspon.02G0007630-3C/Sspon.08G0002570-3C/Sspon.08G0002570-1A/novel.62799/novel.8187/Sspon.02G0007630-4D/novel.7795/Sspon.08G0002570-1P/Sspon.01G0033400-1A/Sspon.03G0019530-2B/Sspon.01G0015290-2B/Sspon.08G0002570-2T/novel.7985/novel.33787/Sspon.01G0050720-2D/Sspon.01G0013180-1A/Sspon.06G0008620-4D/Sspon.08G0002570-1T/Sspon.01G0015290-1A/Sspon.03G0019530-1A/novel.2852…	36	21	15
Cellular component	GO:0010494	cytoplasmic stress granule	34/8407	168/74202	0.000564896	0.0222917	Sspon.02G0014130-2B/Sspon.02G0014130-1P/Sspon.02G0014130-1A/novel.5861/Sspon.08G0001420-4D/Sspon.01G0004600-1A/Sspon.03G0007670-3C/Sspon.05G0023710-1B/Sspon.01G0004600-2B/Sspon.03G0007670-2B/Sspon.01G0004600-4D/Sspon.08G0001420-2B/Sspon.01G0001560-2B/Sspon.04G0009340-4D/Sspon.03G0007670-4D/Sspon.05G0004520-1A/Sspon.05G0004530-2B/Sspon.02G0014130-3C/Sspon.03G0022230-1A/Sspon.01G0011930-3D/Sspon.04…	34	18	16
Biological process	GO:0046459	short-chain fatty acid metabolic process	9/7963	23/69448	0.000615735	0.00817707	novel.58465/novel.54973/Sspon.07G0012160-1A/novel.7177/Sspon.01G0008170-1A/novel.56775/Sspon.01G0008160-1A/Sspon.01G0008160-2C/Sspon.01G0052490-1C	9	8	1
Biological process	GO:0046939	nucleotide phosphorylation	62/7963	358/69448	0.000645439	0.00853475	Sspon.05G0018310-3C/Sspon.05G0018310-1P/Sspon.07G0019260-2C/novel.66500/Sspon.03G0004290-3C/novel.59082/Sspon.03G0004290-4D/Sspon.03G0004290-2P/novel.66548/novel.67079/novel.25373/Sspon.08G0016040-3D/Sspon.02G0037250-1B/Sspon.08G0016040-2B/Sspon.03G0029970-1B/Sspon.02G0012610-3D/novel.22889/Sspon.08G0006060-3C/Sspon.08G0006060-2B/Sspon.03G0018970-3D/novel.57479/Sspon.08G0016040-1A/Sspon.07G001926…	62	10	52
Molecular function	GO:0016726	oxidoreductase activity, acting on CH or CH2 groups, NAD or NADP as acceptor	8/8753	19/76768	0.000671273	0.00791884	Sspon.01G0061240-1D/Sspon.01G0046630-1B/Sspon.01G0040680-1B/Sspon.01G0013030-1A/Sspon.01G0046630-2D/novel.892/novel.891/Sspon.01G0061250-1D	8	3	5
Biological process	GO:0009132	nucleoside diphosphate metabolic process	62/7963	359/69448	0.000694198	0.00914027	Sspon.05G0018310-3C/Sspon.05G0018310-1P/Sspon.07G0019260-2C/novel.66500/Sspon.03G0004290-3C/novel.59082/Sspon.03G0004290-4D/Sspon.03G0004290-2P/novel.66548/novel.67079/novel.25373/Sspon.08G0016040-3D/Sspon.02G0037250-1B/Sspon.08G0016040-2B/Sspon.03G0029970-1B/Sspon.02G0012610-3D/novel.22889/Sspon.08G0006060-3C/Sspon.08G0006060-2B/Sspon.03G0018970-3D/novel.57479/Sspon.08G0016040-1A/Sspon.07G001926…	62	10	52
Biological process	GO:0055076	transition metal ion homeostasis	78/7963	474/69448	0.000707981	0.00928208	Sspon.01G0011230-2C/Sspon.08G0025040-1C/Sspon.08G0002130-3D/Sspon.06G0009420-1A/Sspon.05G0013620-3C/Sspon.03G0009700-1P/novel.52293/Sspon.08G0002130-2B/novel.31217/novel.771/Sspon.04G0009540-1A/novel.6141/novel.33333/Sspon.01G0005860-1P/Sspon.05G0001500-2D/novel.714/Sspon.05G0009530-1P/Sspon.06G0031050-1C/Sspon.04G0009860-1T/novel.717/Sspon.04G0009860-2B/novel.12819/novel.21266/Sspon.04G0025740-1…	78	39	39
Biological process	GO:0009413	response to flooding	7/7963	15/69448	0.000722596	0.00935428	Sspon.01G0026110-1A/novel.24399/Sspon.03G0018230-3D/novel.8924/Sspon.01G0026110-2B/Sspon.01G0024190-3C/Sspon.01G0024190-1A	7	7	0
Biological process	GO:0046505	sulfolipid metabolic process	7/7963	15/69448	0.000722596	0.00935428	novel.52953/Sspon.03G0035900-3D/Sspon.03G0044420-1C/novel.3046/novel.5505/novel.56027/Sspon.03G0035900-1P	7	0	7
Biological process	GO:0046506	sulfolipid biosynthetic process	7/7963	15/69448	0.000722596	0.00935428	novel.52953/Sspon.03G0035900-3D/Sspon.03G0044420-1C/novel.3046/novel.5505/novel.56027/Sspon.03G0035900-1P	7	0	7
Biological process	GO:0009610	response to symbiotic fungus	18/7963	70/69448	0.00073118	0.00942579	novel.41145/novel.66338/novel.1861/Sspon.05G0026100-3D/Sspon.05G0015690-3C/Sspon.01G0027890-1A/novel.31859/novel.43247/Sspon.06G0000430-2C/Sspon.05G0026100-1B/Sspon.06G0019200-2D/Sspon.01G0049280-1B/Sspon.01G0049280-2D/Sspon.05G0026100-2C/Sspon.04G0012780-1A/Sspon.04G0012780-2B/Sspon.05G0015690-2B/Sspon.05G0033310-1C	18	8	10
Biological process	GO:0006526	arginine biosynthetic process	15/7963	54/69448	0.000834805	0.0107168	Sspon.01G0040630-1B/novel.3274/Sspon.01G0013010-1P/novel.8341/Sspon.01G0013010-3C/Sspon.01G0013010-1A/novel.7585/novel.3275/Sspon.07G0037760-1P/novel.3488/Sspon.01G0007280-2C/Sspon.07G0037760-1D/Sspon.04G0005370-3C/Sspon.05G0005820-1A/Sspon.03G0012910-3C	15	6	9
Molecular function	GO:0015295	solute:proton symporter activity	57/8753	328/76768	0.000835463	0.00977626	novel.15704/novel.18084/Sspon.02G0045970-1B/novel.59776/Sspon.08G0019260-3D/Sspon.02G0052990-2D/novel.65887/Sspon.02G0027730-1A/novel.59489/novel.37124/Sspon.05G0010110-1A/Sspon.01G0005290-3D/Sspon.02G0027550-4P/Sspon.01G0005290-1T/Sspon.01G0031430-1P/Sspon.04G0032400-1P/novel.38977/novel.69930/novel.49889/novel.2649/novel.37129/Sspon.02G0052990-1C/novel.24469/novel.57782/Sspon.01G0013160-2P/Sspo…	57	33	24
Molecular function	GO:0005262	calcium channel activity	28/8753	132/76768	0.000854594	0.00992013	novel.6224/Sspon.08G0003540-2D/Sspon.01G0020870-3C/novel.28061/novel.62391/Sspon.08G0003600-2B/novel.4954/novel.62389/novel.6225/Sspon.01G0049590-1B/Sspon.01G0020870-2B/novel.4965/novel.63450/Sspon.02G0026440-1A/Sspon.03G0008930-2C/Sspon.01G0020870-4D/novel.62390/novel.65578/Sspon.08G0018640-2C/Sspon.02G0026440-2B/novel.11521/Sspon.02G0026440-1P/novel.19012/novel.32459/Sspon.08G0018640-1B/Sspon.0…	28	6	22
Biological process	GO:0009773	photosynthetic electron transport in photosystem I	18/7963	71/69448	0.000875782	0.0111962	novel.532/Sspon.01G0051520-1C/Sspon.02G0011900-1A/novel.13358/novel.13359/Sspon.02G0035910-1B/Sspon.02G0035910-2D/Sspon.02G0011900-2C/novel.3142/novel.18632/Sspon.01G0051520-2D/Sspon.04G0003380-1A/Sspon.01G0033530-2D/Sspon.02G0007440-1A/novel.32852/Sspon.01G0003190-3C/novel.40191/novel.9744	18	0	18
Molecular function	GO:0016703	oxidoreductase activity, acting on single donors with incorporation of molecular oxygen, incorporation of one atom of oxygen (internal monooxygenases or internal mixed function oxidases)	10/8753	29/76768	0.000947165	0.0109074	Sspon.01G0002710-1P/Sspon.03G0038650-2D/novel.2202/novel.22625/Sspon.01G0030610-1A/Sspon.06G0019200-1B/Sspon.06G0000430-2C/Sspon.01G0048280-1B/Sspon.06G0019200-2D/Sspon.01G0002710-3C	10	5	5
Molecular function	GO:0015085	calcium ion transmembrane transporter activity	46/8753	253/76768	0.000968135	0.0110611	novel.6224/novel.15555/Sspon.08G0003540-2D/novel.40513/Sspon.01G0020870-3C/novel.28061/novel.42673/novel.62391/Sspon.08G0003600-2B/novel.4954/novel.62389/novel.6225/Sspon.01G0049590-1B/novel.69832/Sspon.03G0023870-1A/Sspon.01G0020870-2B/novel.15518/novel.4965/novel.63450/Sspon.02G0026440-1A/novel.4418/Sspon.03G0008930-2C/Sspon.01G0020870-4D/novel.24835/Sspon.07G0000560-2C/novel.62390/Sspon.01G000…	46	13	33
Biological process	GO:0046113	nucleobase catabolic process	13/7963	44/69448	0.000970837	0.0123601	Sspon.01G0040680-1B/Sspon.01G0013030-1A/novel.42341/Sspon.04G0013140-1A/Sspon.05G0000590-1A/novel.892/novel.891/Sspon.02G0007510-3D/Sspon.04G0003970-2P/Sspon.08G0018940-2P/Sspon.05G0000590-2D/Sspon.03G0040340-1C/novel.42342	13	5	8
Molecular function	GO:0003962	cystathionine gamma-synthase activity	8/8753	20/76768	0.0010074	0.0113319	Sspon.01G0021330-3C/Sspon.01G0021330-1A/Sspon.01G0010750-2B/novel.3334/Sspon.01G0046880-2D/Sspon.01G0046880-1B/novel.7811/Sspon.01G0021330-2B	8	0	8
Molecular function	GO:0015112	nitrate transmembrane transporter activity	19/8753	78/76768	0.00100746	0.0113319	novel.52928/novel.59776/Sspon.08G0019260-3D/novel.27485/Sspon.01G0000230-3C/novel.27972/Sspon.03G0018550-1A/Sspon.01G0000230-3P/Sspon.05G0008800-3C/Sspon.05G0008800-1A/Sspon.08G0019260-1T/Sspon.03G0018550-2B/novel.3644/Sspon.08G0019260-2C/novel.29394/novel.11632/Sspon.04G0023470-1B/Sspon.01G0000230-1P/Sspon.04G0023470-2D	19	4	15
Biological process	GO:0051259	protein complex oligomerization	49/7963	273/69448	0.00102274	0.0129582	Sspon.03G0019830-2B/Sspon.03G0007560-2B/Sspon.02G0013970-2C/Sspon.03G0019830-1A/Sspon.03G0019770-4D/Sspon.04G0006710-1A/novel.42152/novel.33058/novel.26969/Sspon.03G0019820-2B/novel.25403/novel.25404/Sspon.01G0021330-3C/Sspon.03G0006680-1A/Sspon.01G0021330-1A/Sspon.03G0007560-1A/novel.68154/novel.67534/Sspon.03G0019820-3C/Sspon.08G0000830-2B/Sspon.03G0019770-1P/novel.27937/novel.40199/Sspon.04G00…	49	26	23
Biological process	GO:0055129	L-proline biosynthetic process	11/7963	34/69448	0.00102622	0.0129582	Sspon.01G0026110-1A/Sspon.03G0002750-3D/novel.27260/Sspon.03G0002750-2C/novel.69046/novel.8924/Sspon.01G0026110-2B/novel.69045/Sspon.03G0002750-1P/Sspon.01G0024190-3C/Sspon.01G0024190-1A	11	11	0
Biological process	GO:0042454	ribonucleoside catabolic process	8/7963	20/69448	0.00104567	0.0130964	Sspon.03G0017850-2B/Sspon.06G0013840-1A/novel.9826/Sspon.03G0017850-1A/Sspon.03G0007830-1A/Sspon.03G0007830-3D/Sspon.03G0007830-2B/Sspon.06G0013840-2B	8	3	5
Biological process	GO:0061687	detoxification of inorganic compound	8/7963	20/69448	0.00104567	0.0130964	Sspon.06G0009420-1A/novel.13851/Sspon.06G0031050-1C/novel.42794/Sspon.05G0024030-1P/Sspon.06G0009420-3C/Sspon.05G0037700-1D/Sspon.06G0009420-2B	8	8	0
Molecular function	GO:0004867	serine-type endopeptidase inhibitor activity	26/8753	121/76768	0.00105054	0.0117023	novel.27582/Sspon.01G0031420-1A/Sspon.07G0033570-1C/Sspon.01G0031420-2D/novel.55270/novel.53429/novel.37162/novel.39011/Sspon.05G0025080-1B/Sspon.05G0025080-2D/Sspon.07G0015710-2P/Sspon.07G0027770-2D/novel.58742/Sspon.07G0015710-3P/Sspon.07G0015710-3C/novel.55273/novel.32453/novel.26586/Sspon.07G0015730-1A/Sspon.07G0015750-1A/novel.26788/Sspon.07G0015710-1A/Sspon.07G0033590-1C/Sspon.06G0007910-1A…	26	7	19
Molecular function	GO:0008948	oxaloacetate decarboxylase activity	16/8753	61/76768	0.00105652	0.0117023	novel.26969/novel.25810/novel.56686/novel.54905/Sspon.03G0006680-1A/novel.24710/Sspon.03G0044110-1C/novel.68154/novel.22529/novel.50849/novel.26970/Sspon.03G0022730-2B/Sspon.03G0006680-1P/Sspon.07G0011420-4D/Sspon.07G0011420-1A/Sspon.07G0011420-3C	16	4	12
Molecular function	GO:0016673	oxidoreductase activity, acting on a sulfur group of donors, iron-sulfur protein as acceptor	6/8753	12/76768	0.00109821	0.012072	novel.61779/Sspon.08G0012250-2C/Sspon.07G0004610-3C/Sspon.08G0012260-3D/Sspon.08G0012250-1A/novel.61781	6	0	6
Biological process	GO:0010431	seed maturation	41/7963	219/69448	0.00109899	0.0137085	Sspon.02G0014130-2B/novel.27761/Sspon.02G0014130-1P/Sspon.02G0014130-1A/novel.5861/Sspon.08G0001420-4D/Sspon.01G0004600-1A/Sspon.03G0007670-3C/Sspon.05G0023710-1B/Sspon.01G0004600-2B/Sspon.03G0007670-2B/Sspon.01G0004600-4D/Sspon.08G0001420-2B/Sspon.04G0009340-4D/novel.28105/Sspon.03G0007670-4D/Sspon.05G0004520-1A/Sspon.05G0004530-2B/Sspon.01G0020560-1P/Sspon.01G0020560-2B/Sspon.01G0020560-4D/Sspo…	41	21	20
Biological process	GO:0098660	inorganic ion transmembrane transport	80/7963	496/69448	0.00110733	0.0137568	Sspon.01G0011230-2C/novel.59776/novel.34812/Sspon.08G0019260-3D/novel.48795/novel.380/novel.771/Sspon.06G0004750-3C/novel.19784/Sspon.06G0004750-2B/Sspon.01G0061370-1P/novel.66207/Sspon.02G0022060-1A/Sspon.01G0061370-2P/Sspon.04G0009220-1A/Sspon.02G0022060-2B/novel.12819/Sspon.04G0003380-1A/novel.63317/novel.19791/Sspon.02G0015050-1A/Sspon.08G0009060-2B/novel.51461/novel.64586/novel.9810/Sspon.08…	80	43	37
Biological process	GO:0006739	NADP metabolic process	31/7963	153/69448	0.00114542	0.0141728	Sspon.02G0011900-1A/novel.13358/novel.13359/Sspon.02G0011900-2C/novel.47377/Sspon.06G0012620-2B/novel.2127/Sspon.06G0012620-1A/Sspon.03G0010040-4D/Sspon.01G0012230-2B/Sspon.03G0010040-2B/Sspon.02G0046580-1C/novel.10135/Sspon.01G0048620-1B/Sspon.02G0046580-2D/Sspon.04G0008880-2B/Sspon.06G0012620-4D/Sspon.03G0010040-1A/Sspon.01G0029500-1A/novel.9308/novel.33555/Sspon.06G0003810-3C/Sspon.06G0003810-…	31	13	18
Biological process	GO:0042350	GDP-L-fucose biosynthetic process	7/7963	16/69448	0.00115777	0.0142115	novel.62516/Sspon.08G0004620-2B/Sspon.08G0004620-1A/Sspon.08G0004620-3D/Sspon.08G0019340-1B/Sspon.08G0015940-3D/Sspon.08G0015940-1A	7	0	7
Biological process	GO:0046368	GDP-L-fucose metabolic process	7/7963	16/69448	0.00115777	0.0142115	novel.62516/Sspon.08G0004620-2B/Sspon.08G0004620-1A/Sspon.08G0004620-3D/Sspon.08G0019340-1B/Sspon.08G0015940-3D/Sspon.08G0015940-1A	7	0	7
Molecular function	GO:0004029	aldehyde dehydrogenase (NAD) activity	18/8753	73/76768	0.0011623	0.0126805	novel.13464/Sspon.02G0013900-3D/Sspon.08G0010120-2B/novel.38824/novel.37189/Sspon.02G0013900-1A/Sspon.07G0003260-1A/Sspon.02G0013900-2C/Sspon.04G0007280-1A/Sspon.04G0007280-4D/novel.42844/Sspon.04G0007280-3C/Sspon.05G0009730-3C/Sspon.07G0003260-3D/Sspon.02G0049510-1C/novel.68407/Sspon.05G0009730-1A/Sspon.03G0012160-3C	18	14	4
Biological process	GO:0072525	pyridine-containing compound biosynthetic process	73/7963	446/69448	0.00118616	0.0145022	Sspon.05G0018310-3C/Sspon.05G0018310-1P/Sspon.07G0019260-2C/novel.66500/Sspon.03G0004290-3C/novel.59082/Sspon.03G0004290-4D/Sspon.03G0004290-2P/novel.66548/novel.67079/novel.25373/Sspon.08G0016040-3D/Sspon.02G0037250-1B/Sspon.08G0016040-2B/Sspon.03G0029970-1B/Sspon.02G0012610-3D/novel.40729/novel.22889/Sspon.08G0006060-3C/Sspon.08G0006060-2B/Sspon.03G0018970-3D/novel.57479/Sspon.08G0016040-1A/Ssp…	73	17	56
Biological process	GO:0019363	pyridine nucleotide biosynthetic process	69/7963	418/69448	0.00126623	0.01542	Sspon.05G0018310-3C/Sspon.05G0018310-1P/Sspon.07G0019260-2C/novel.66500/Sspon.03G0004290-3C/novel.59082/Sspon.03G0004290-4D/Sspon.03G0004290-2P/novel.66548/novel.67079/novel.25373/Sspon.08G0016040-3D/Sspon.02G0037250-1B/Sspon.08G0016040-2B/Sspon.03G0029970-1B/Sspon.02G0012610-3D/novel.40729/novel.22889/Sspon.08G0006060-3C/Sspon.08G0006060-2B/Sspon.03G0018970-3D/novel.57479/Sspon.08G0016040-1A/Ssp…	69	16	53
Biological process	GO:0009809	lignin biosynthetic process	52/7963	297/69448	0.00130217	0.0157952	Sspon.03G0010420-2B/Sspon.06G0005620-4D/novel.5260/novel.5261/novel.32616/Sspon.05G0014550-1A/novel.70584/Sspon.05G0014550-3C/novel.32617/Sspon.06G0005620-1A/Sspon.04G0000970-2C/Sspon.02G0011470-2B/Sspon.05G0014550-4D/Sspon.06G0010980-3C/Sspon.08G0013970-2B/Sspon.06G0010980-4D/Sspon.04G0000980-2P/Sspon.02G0015000-1A/novel.26092/Sspon.06G0005620-2B/novel.28164/Sspon.07G0013840-4D/Sspon.07G0013840-…	52	11	41
Biological process	GO:0044458	motile cilium assembly	11/7963	35/69448	0.00134295	0.016226	novel.32014/novel.13014/novel.15765/novel.25778/novel.10240/novel.13015/novel.18451/novel.23301/Sspon.04G0026450-2D/Sspon.03G0006050-2D/Sspon.04G0026450-1B	11	8	3
Biological process	GO:0072523	purine-containing compound catabolic process	17/7963	68/69448	0.00142113	0.0171035	Sspon.03G0017850-2B/Sspon.01G0040680-1B/novel.27518/Sspon.01G0013030-1A/Sspon.06G0013840-1A/novel.9826/Sspon.03G0017850-1A/novel.42341/novel.3354/Sspon.05G0000590-1A/novel.54931/novel.892/novel.891/Sspon.08G0018940-2P/Sspon.05G0000590-2D/Sspon.06G0013840-2B/novel.42342	17	4	13
Molecular function	GO:0016730	oxidoreductase activity, acting on iron-sulfur proteins as donors	13/8753	46/76768	0.00145204	0.0157232	novel.61779/Sspon.01G0002710-1P/Sspon.08G0012250-2C/Sspon.08G0024420-1P/Sspon.08G0012260-3D/Sspon.03G0026180-2C/Sspon.08G0012250-1A/Sspon.08G0024420-2D/Sspon.03G0026180-3D/Sspon.01G0033530-2D/Sspon.01G0002710-3C/novel.61781/novel.9744	13	2	11
Biological process	GO:1902584	positive regulation of response to water deprivation	22/7963	98/69448	0.00145763	0.0174218	novel.61947/novel.60625/Sspon.01G0042440-1P/novel.64422/novel.38072/Sspon.03G0001860-3C/novel.23006/Sspon.07G0003050-2B/Sspon.03G0001860-4D/Sspon.07G0003050-3D/Sspon.03G0001860-1A/novel.52694/novel.21017/Sspon.01G0042440-2D/Sspon.04G0011240-1A/Sspon.01G0042440-1B/Sspon.01G0042440-2P/Sspon.08G0000770-2C/novel.23005/Sspon.07G0003050-1A/Sspon.03G0001860-2B/Sspon.08G0000770-1P	22	20	2
Biological process	GO:0009625	response to insect	18/7963	74/69448	0.00146454	0.0174218	Sspon.01G0012880-1A/novel.15061/Sspon.05G0000700-1T/novel.11664/Sspon.04G0024240-3D/novel.22532/Sspon.05G0000700-2D/Sspon.01G0012880-2B/Sspon.04G0024240-1B/novel.22246/Sspon.03G0015260-1A/Sspon.03G0015260-1P/Sspon.03G0015260-3C/Sspon.02G0030990-2C/Sspon.04G0024240-1T/Sspon.05G0017600-1A/novel.43706/novel.10912	18	13	5
Biological process	GO:0055083	monovalent inorganic anion homeostasis	18/7963	74/69448	0.00146454	0.0174218	novel.39312/novel.37440/Sspon.05G0012590-1A/novel.31168/Sspon.05G0012590-2C/novel.7423/Sspon.08G0005110-3C/Sspon.08G0005110-2B/Sspon.08G0005110-4D/Sspon.04G0011490-1A/Sspon.04G0011490-2C/novel.43296/Sspon.06G0020040-1B/Sspon.05G0005640-3C/Sspon.05G0005640-4D/novel.43294/Sspon.06G0010130-1T/Sspon.04G0023850-2D	18	6	12
Molecular function	GO:0000234	phosphoethanolamine N-methyltransferase activity	8/8753	21/76768	0.00146559	0.0157523	novel.27997/novel.54173/Sspon.03G0008370-1A/novel.17595/novel.15208/Sspon.03G0008370-4D/novel.23487/Sspon.03G0008370-1P	8	4	4
Biological process	GO:0009835	fruit ripening	28/7963	136/69448	0.00150163	0.0177943	novel.55436/Sspon.05G0020650-3C/Sspon.05G0020650-2B/novel.53179/Sspon.05G0020650-1A/novel.53176/Sspon.02G0013870-2B/Sspon.05G0020650-3P/novel.24862/Sspon.05G0020650-1P/Sspon.02G0013870-1A/novel.29464/novel.24863/Sspon.05G0020650-2P/Sspon.07G0004350-1A/novel.53174/Sspon.07G0004350-2C/Sspon.03G0024680-1T/novel.31186/novel.53175/novel.53182/Sspon.02G0013600-3D/Sspon.02G0013600-1P/Sspon.03G0024680-1A…	28	13	15
Molecular function	GO:0003995	acyl-CoA dehydrogenase activity	12/8753	41/76768	0.00156984	0.0167488	novel.58465/novel.54973/novel.58680/Sspon.07G0012160-1A/Sspon.03G0025850-3D/novel.49986/Sspon.07G0014420-1A/Sspon.07G0014420-2C/novel.56775/Sspon.06G0016830-1P/novel.55187/Sspon.03G0025850-2C	12	10	2
Biological process	GO:0019932	second-messenger-mediated signaling	29/7963	143/69448	0.0015963	0.0188437	novel.6224/Sspon.08G0003540-2D/Sspon.01G0042380-1B/novel.2119/novel.62391/Sspon.08G0003600-2B/novel.4954/novel.62389/novel.6225/Sspon.01G0049590-1B/novel.4965/novel.63450/Sspon.02G0026440-1A/novel.2099/novel.62390/Sspon.08G0018640-2C/Sspon.02G0026440-2B/novel.11521/Sspon.02G0026440-1P/Sspon.01G0029220-1A/novel.19012/novel.32459/novel.2100/Sspon.08G0018640-1B/Sspon.04G0001940-1P/novel.60981/novel.…	29	7	22
Molecular function	GO:0051538	3 iron, 4 sulfur cluster binding	9/8753	26/76768	0.00164355	0.0173108	Sspon.07G0002560-2D/Sspon.01G0061240-1D/Sspon.01G0046630-1B/Sspon.03G0009080-1A/Sspon.02G0001660-1P/Sspon.03G0009080-3C/novel.9985/Sspon.01G0046630-2D/Sspon.01G0061250-1D	9	4	5
Molecular function	GO:0008429	phosphatidylethanolamine binding	11/8753	36/76768	0.00165831	0.0173108	novel.24787/Sspon.02G0034220-2C/Sspon.02G0023950-1A/novel.60041/Sspon.02G0034220-3D/novel.27036/Sspon.02G0023950-4D/Sspon.02G0023950-3C/Sspon.08G0007600-2B/Sspon.02G0034220-1B/Sspon.05G0008030-1A	11	4	7
Molecular function	GO:0019840	isoprenoid binding	11/8753	36/76768	0.00165831	0.0173108	Sspon.04G0014040-1A/Sspon.01G0014720-2D/Sspon.07G0008210-3D/novel.31899/Sspon.01G0020560-1P/Sspon.01G0020560-2B/Sspon.01G0020560-4D/novel.25590/Sspon.04G0014040-3C/Sspon.01G0014720-1A/Sspon.07G0008210-2C	11	8	3
Biological process	GO:1902476	chloride transmembrane transport	9/7963	26/69448	0.00171007	0.0201096	novel.59776/Sspon.08G0019260-3D/Sspon.04G0009220-1A/Sspon.08G0019260-1T/novel.31424/Sspon.04G0009220-1P/Sspon.08G0019260-2C/Sspon.04G0016160-1A/Sspon.04G0009220-3C	9	6	3
Molecular function	GO:0005261	cation channel activity	46/8753	260/76768	0.00172035	0.0178302	novel.6224/novel.61645/Sspon.08G0010740-1P/Sspon.08G0003540-2D/Sspon.08G0010740-2B/Sspon.01G0020870-3C/novel.28061/novel.62391/Sspon.08G0003600-2B/novel.4954/novel.62389/novel.6225/Sspon.01G0049590-1B/Sspon.07G0004720-2B/Sspon.01G0020870-2B/novel.4965/novel.63450/Sspon.04G0014320-2B/Sspon.02G0026440-1A/novel.51461/Sspon.08G0010740-3C/Sspon.03G0008930-2C/Sspon.01G0020870-4D/Sspon.07G0004720-4D/nov…	46	10	36
Biological process	GO:0009071	serine family amino acid catabolic process	10/7963	31/69448	0.00176761	0.0207073	novel.55324/novel.55626/Sspon.07G0018610-3D/Sspon.07G0018610-1A/Sspon.05G0002990-2B/novel.57436/Sspon.07G0027890-1B/Sspon.05G0002990-1A/Sspon.05G0002990-1P/novel.55629	10	0	10
Molecular function	GO:0016879	ligase activity, forming carbon-nitrogen bonds	54/8753	317/76768	0.00177133	0.0182283	Sspon.07G0016690-1A/novel.42285/novel.40399/novel.52286/Sspon.01G0026870-1A/Sspon.02G0030710-2B/Sspon.07G0001680-1A/Sspon.01G0037840-1P/novel.61392/Sspon.01G0037840-1B/Sspon.07G0001680-2B/novel.70022/novel.67251/Sspon.01G0026870-2D/Sspon.05G0019820-2B/novel.17495/novel.65504/Sspon.05G0011440-1A/Sspon.07G0015670-4D/novel.58871/Sspon.01G0037840-2C/Sspon.07G0037760-1P/novel.38275/Sspon.03G0011140-1A…	54	38	16
Molecular function	GO:0051287	NAD binding	63/8753	382/76768	0.00178577	0.0182476	Sspon.01G0049620-1P/Sspon.05G0032580-1C/Sspon.05G0032580-2D/novel.3226/novel.26969/Sspon.01G0001790-1P/novel.25810/novel.56686/novel.54905/Sspon.01G0001790-1A/novel.6357/Sspon.04G0017250-1A/Sspon.01G0049620-2D/Sspon.03G0006680-1A/Sspon.01G0009450-1A/novel.24710/Sspon.03G0044110-1C/Sspon.01G0009450-2D/novel.68154/novel.66002/novel.39094/novel.69616/Sspon.01G0009450-1P/Sspon.02G0009080-2B/Sspon.01G…	63	29	34
Molecular function	GO:0004022	alcohol dehydrogenase (NAD) activity	16/8753	64/76768	0.00182793	0.0185478	novel.37863/Sspon.05G0034560-1C/novel.12828/novel.5128/Sspon.02G0003130-2D/Sspon.01G0016420-3D/Sspon.01G0038180-1B/Sspon.05G0034560-1T/Sspon.06G0013250-1A/Sspon.01G0016420-2C/Sspon.02G0033870-1B/Sspon.02G0003130-1A/novel.7316/novel.5129/Sspon.01G0041980-1B/novel.3907	16	2	14
Biological process	GO:0005991	trehalose metabolic process	26/7963	125/69448	0.00186215	0.0217321	Sspon.07G0004130-2B/Sspon.07G0004130-1A/novel.68483/Sspon.02G0015060-1A/novel.70639/novel.31180/Sspon.02G0015500-1A/Sspon.04G0001910-2B/Sspon.02G0015060-3D/Sspon.04G0001910-3C/Sspon.02G0015060-1P/Sspon.02G0015060-2B/Sspon.02G0015500-3C/novel.3356/novel.31181/Sspon.01G0011100-1A/Sspon.04G0001910-1A/Sspon.04G0001910-4D/novel.32831/Sspon.01G0011090-2B/Sspon.04G0006870-1A/novel.44725/novel.57906/Sspo…	26	18	8
Molecular function	GO:0015175	neutral amino acid transmembrane transporter activity	20/8753	88/76768	0.00187277	0.0188708	novel.29440/novel.22707/novel.27361/Sspon.05G0005210-1P/Sspon.03G0000700-1A/Sspon.05G0005210-2P/novel.9398/novel.2969/Sspon.03G0000700-2B/novel.22706/Sspon.02G0022110-1A/novel.22709/novel.26169/novel.9510/novel.23710/Sspon.03G0000700-3C/Sspon.05G0005210-3P/Sspon.02G0022110-3C/Sspon.02G0024540-2B/novel.19779	20	12	8
Biological process	GO:0045962	positive regulation of development, heterochronic	6/7963	13/69448	0.00189815	0.0220686	Sspon.07G0004480-1A/novel.21259/novel.23296/Sspon.07G0004480-2B/Sspon.07G0004480-1P/Sspon.07G0004480-3C	6	0	6
Biological process	GO:0034219	carbohydrate transmembrane transport	47/7963	267/69448	0.00192074	0.0222474	novel.15798/novel.15800/novel.15704/Sspon.01G0015410-3D/Sspon.01G0015410-2B/novel.65887/Sspon.02G0027730-1A/novel.59489/Sspon.05G0010110-1A/Sspon.01G0005290-3D/Sspon.01G0005290-1T/Sspon.01G0031430-1P/novel.69930/novel.49889/novel.24469/novel.57782/novel.1117/Sspon.01G0013160-2P/Sspon.01G0005290-2B/Sspon.05G0012760-2B/Sspon.05G0012760-3C/novel.6095/Sspon.01G0013160-1P/Sspon.02G0024090-3C/novel.460…	47	27	20
Molecular function	GO:0015294	solute:cation symporter activity	58/8753	347/76768	0.0019338	0.0193514	novel.15704/novel.18084/Sspon.02G0045970-1B/novel.59776/Sspon.08G0019260-3D/Sspon.02G0052990-2D/novel.65887/Sspon.02G0027730-1A/novel.59489/novel.37124/Sspon.05G0010110-1A/Sspon.01G0005290-3D/Sspon.02G0027550-4P/Sspon.01G0005290-1T/Sspon.01G0031430-1P/Sspon.04G0032400-1P/novel.38977/novel.69930/novel.49889/novel.2649/novel.37129/Sspon.02G0052990-1C/novel.24469/novel.57782/Sspon.01G0013160-2P/Sspo…	58	33	25
Cellular component	GO:0030286	dynein complex	11/8407	37/74202	0.00201376	0.0687854	novel.32014/novel.13014/novel.15765/novel.25778/novel.10240/novel.13015/novel.18451/novel.23301/Sspon.04G0026450-2D/Sspon.03G0006050-2D/Sspon.04G0026450-1B	11	8	3
Biological process	GO:0009608	response to symbiont	18/7963	76/69448	0.00201999	0.0232344	novel.41145/novel.66338/novel.1861/Sspon.05G0026100-3D/Sspon.05G0015690-3C/Sspon.01G0027890-1A/novel.31859/novel.43247/Sspon.06G0000430-2C/Sspon.05G0026100-1B/Sspon.06G0019200-2D/Sspon.01G0049280-1B/Sspon.01G0049280-2D/Sspon.05G0026100-2C/Sspon.04G0012780-1A/Sspon.04G0012780-2B/Sspon.05G0015690-2B/Sspon.05G0033310-1C	18	8	10
Biological process	GO:0050821	protein stabilization	19/7963	82/69448	0.00202104	0.0232344	Sspon.02G0011900-1A/novel.13358/novel.13359/Sspon.02G0011900-2C/Sspon.04G0000800-2D/novel.32609/novel.27123/Sspon.04G0000810-2D/novel.30021/novel.33668/novel.27124/novel.27122/Sspon.04G0000800-1A/Sspon.05G0007450-1A/novel.56466/novel.33667/novel.52457/novel.31497/novel.31760	19	2	17
Molecular function	GO:0070008	serine-type exopeptidase activity	32/8753	166/76768	0.00205825	0.0204556	novel.46094/novel.36884/Sspon.02G0001930-2B/novel.33150/Sspon.02G0001930-3C/Sspon.02G0007660-1A/Sspon.01G0011580-2B/novel.24164/novel.36885/Sspon.01G0011580-1A/Sspon.04G0007730-1A/Sspon.03G0014880-1A/novel.25566/novel.36883/Sspon.07G0001220-2C/Sspon.07G0001190-3D/novel.65831/Sspon.07G0001220-3D/novel.14583/Sspon.07G0001220-1A/Sspon.03G0014870-2C/novel.3379/Sspon.05G0005340-1A/novel.25445/novel.70…	32	13	19
Biological process	GO:0006714	sesquiterpenoid metabolic process	30/7963	152/69448	0.00208399	0.0238691	Sspon.01G0029940-1P/Sspon.01G0005730-1P/Sspon.06G0000750-3D/novel.24454/Sspon.06G0000750-1A/Sspon.01G0005730-2P/Sspon.06G0000750-2C/novel.11672/Sspon.01G0024170-2D/Sspon.02G0007910-1A/Sspon.06G0012830-1A/novel.70171/Sspon.07G0017580-3C/novel.17273/Sspon.06G0012830-3C/Sspon.04G0034600-2D/novel.14488/Sspon.02G0013240-2P/Sspon.05G0025550-1T/Sspon.04G0006220-1A/Sspon.07G0016500-2C/Sspon.01G0005730-3D…	30	19	11
Molecular function	GO:0015140	malate transmembrane transporter activity	15/8753	59/76768	0.00209551	0.0206842	Sspon.02G0011790-3C/Sspon.02G0027800-3D/Sspon.02G0027800-2B/Sspon.02G0011790-1A/Sspon.04G0018720-1A/Sspon.06G0004750-3C/Sspon.02G0027800-1A/Sspon.02G0011790-2B/Sspon.06G0004750-2B/Sspon.02G0012630-2B/Sspon.02G0011790-4D/Sspon.02G0012630-3P/Sspon.04G0018720-3D/novel.40103/Sspon.02G0012630-1A	15	4	11
Cellular component	GO:0016602	CCAAT-binding factor complex	9/8407	27/74202	0.00212179	0.0687854	novel.12863/novel.68170/Sspon.02G0034130-1B/novel.34756/Sspon.01G0004210-3D/novel.15116/Sspon.02G0034130-2C/Sspon.07G0022990-1P/Sspon.01G0045630-2C	9	7	2
Biological process	GO:0051592	response to calcium ion	8/7963	22/69448	0.0021508	0.0244525	Sspon.03G0001310-1A/Sspon.03G0001310-3C/Sspon.03G0001310-2B/Sspon.08G0022010-2D/Sspon.04G0013260-3D/Sspon.08G0022010-1B/novel.64244/Sspon.04G0001380-1A	8	2	6
Biological process	GO:0097501	stress response to metal ion	8/7963	22/69448	0.0021508	0.0244525	Sspon.06G0009420-1A/novel.13851/Sspon.06G0031050-1C/novel.42794/Sspon.05G0024030-1P/Sspon.06G0009420-3C/Sspon.05G0037700-1D/Sspon.06G0009420-2B	8	8	0
Biological process	GO:0009635	response to herbicide	22/7963	101/69448	0.00219072	0.0248147	novel.27761/Sspon.01G0000230-3C/novel.67534/Sspon.01G0000230-3P/Sspon.07G0013110-1P/Sspon.03G0005720-3D/novel.3644/Sspon.03G0044920-1D/novel.66385/novel.67981/novel.68839/novel.11632/novel.36468/Sspon.05G0003190-2B/Sspon.05G0003190-1A/Sspon.07G0013120-2C/Sspon.05G0016180-4D/Sspon.01G0000230-1P/novel.56872/Sspon.07G0013130-2D/novel.55076/Sspon.07G0026440-1B	22	6	16
Molecular function	GO:0001872	(1->3)-beta-D-glucan binding	10/8753	32/76768	0.00221469	0.0214477	novel.3219/Sspon.01G0012470-1A/novel.3424/novel.5906/Sspon.03G0030970-2C/Sspon.01G0012470-3D/novel.68050/Sspon.03G0030970-1B/Sspon.01G0012470-2C/novel.21244	10	4	6
Molecular function	GO:0003883	CTP synthase activity	10/8753	32/76768	0.00221469	0.0214477	novel.40399/novel.52286/Sspon.07G0001680-1A/Sspon.07G0001680-2B/Sspon.05G0019820-2B/novel.38275/novel.44119/novel.44118/novel.44116/novel.55792	10	10	0
Molecular function	GO:0050734	hydroxycinnamoyltransferase activity	18/8753	77/76768	0.0022172	0.0214477	novel.20561/Sspon.02G0014530-3C/novel.6360/Sspon.02G0014530-1A/Sspon.03G0020640-1A/novel.8380/Sspon.01G0017100-1A/Sspon.01G0043000-1B/Sspon.04G0007080-1A/novel.27515/novel.23004/Sspon.02G0014530-4D/novel.14997/Sspon.02G0014530-2B/novel.46773/Sspon.04G0007080-3C/Sspon.04G0007080-4D/Sspon.06G0026950-2C	18	13	5
Biological process	GO:0009687	abscisic acid metabolic process	24/7963	114/69448	0.00230262	0.0257486	Sspon.01G0029940-1P/Sspon.06G0000750-3D/novel.24454/Sspon.06G0000750-1A/Sspon.06G0000750-2C/novel.11672/Sspon.01G0024170-2D/Sspon.02G0007910-1A/Sspon.07G0017580-3C/novel.17273/Sspon.04G0034600-2D/novel.14488/Sspon.02G0013240-2P/Sspon.05G0025550-1T/Sspon.04G0006220-1A/Sspon.07G0016500-2C/novel.48614/Sspon.02G0013240-1P/novel.31073/novel.28990/Sspon.02G0007850-3D/novel.2158/novel.46692/novel.19325	24	16	8
Biological process	GO:0043288	apocarotenoid metabolic process	24/7963	114/69448	0.00230262	0.0257486	Sspon.01G0029940-1P/Sspon.06G0000750-3D/novel.24454/Sspon.06G0000750-1A/Sspon.06G0000750-2C/novel.11672/Sspon.01G0024170-2D/Sspon.02G0007910-1A/Sspon.07G0017580-3C/novel.17273/Sspon.04G0034600-2D/novel.14488/Sspon.02G0013240-2P/Sspon.05G0025550-1T/Sspon.04G0006220-1A/Sspon.07G0016500-2C/novel.48614/Sspon.02G0013240-1P/novel.31073/novel.28990/Sspon.02G0007850-3D/novel.2158/novel.46692/novel.19325	24	16	8
Biological process	GO:1902644	tertiary alcohol metabolic process	24/7963	114/69448	0.00230262	0.0257486	Sspon.01G0029940-1P/Sspon.06G0000750-3D/novel.24454/Sspon.06G0000750-1A/Sspon.06G0000750-2C/novel.11672/Sspon.01G0024170-2D/Sspon.02G0007910-1A/Sspon.07G0017580-3C/novel.17273/Sspon.04G0034600-2D/novel.14488/Sspon.02G0013240-2P/Sspon.05G0025550-1T/Sspon.04G0006220-1A/Sspon.07G0016500-2C/novel.48614/Sspon.02G0013240-1P/novel.31073/novel.28990/Sspon.02G0007850-3D/novel.2158/novel.46692/novel.19325	24	16	8
Biological process	GO:0010438	cellular response to sulfur starvation	9/7963	27/69448	0.00230659	0.0257486	Sspon.03G0035380-3D/novel.1409/Sspon.03G0018310-3C/Sspon.07G0004590-3C/Sspon.03G0018310-2T/novel.66044/Sspon.03G0035380-1B/novel.70257/Sspon.07G0004590-2B	9	4	5
Biological process	GO:0005983	starch catabolic process	17/7963	71/69448	0.00234568	0.0260904	novel.25899/novel.56254/novel.54573/novel.52764/Sspon.01G0014860-3C/Sspon.01G0014860-1A/Sspon.02G0013220-1T/Sspon.01G0014860-4D/Sspon.03G0031450-1B/Sspon.07G0018230-1A/novel.58090/Sspon.06G0002040-4D/Sspon.01G0014860-2B/Sspon.06G0007080-3C/Sspon.03G0031450-2C/Sspon.06G0002040-3C/Sspon.03G0029350-3D	17	8	9
Biological process	GO:0016126	sterol biosynthetic process	40/7963	221/69448	0.00238471	0.0264292	novel.3308/Sspon.08G0000480-4D/Sspon.02G0032110-3C/Sspon.08G0000480-2B/novel.13189/novel.68544/Sspon.08G0000480-3C/novel.3307/Sspon.08G0000480-1A/novel.45129/novel.13198/novel.7896/Sspon.02G0032110-2B/novel.7879/novel.68740/Sspon.02G0032110-4D/novel.67545/Sspon.02G0032110-1A/Sspon.01G0002050-1A/novel.13190/Sspon.06G0009380-1A/Sspon.03G0008130-3D/Sspon.01G0034490-1B/Sspon.06G0009380-2B/novel.20288…	40	15	25
Molecular function	GO:0099516	ion antiporter activity	34/8753	181/76768	0.00238531	0.022921	novel.15555/Sspon.04G0015320-4D/Sspon.04G0000190-2B/Sspon.04G0000190-3C/Sspon.04G0000190-1A/Sspon.03G0023870-1A/novel.15518/Sspon.05G0000450-1A/Sspon.08G0009060-2B/novel.56747/novel.24835/Sspon.07G0000560-2C/novel.69564/novel.15252/Sspon.08G0009060-4D/novel.69565/novel.17592/Sspon.01G0001680-3C/novel.20298/novel.29394/novel.46354/Sspon.08G0009060-3C/Sspon.07G0000560-3D/novel.70278/Sspon.03G002200…	34	12	22
Molecular function	GO:1901618	organic hydroxy compound transmembrane transporter activity	21/8753	96/76768	0.00241236	0.0230285	novel.15704/Sspon.01G0015410-3D/Sspon.01G0015410-2B/Sspon.02G0027730-1A/Sspon.01G0005290-3D/Sspon.01G0005290-1T/novel.37127/novel.49889/novel.2649/novel.1117/Sspon.01G0013160-2P/Sspon.01G0005290-2B/novel.6095/Sspon.01G0013160-1P/Sspon.02G0024090-3C/novel.46099/Sspon.01G0035660-3P/Sspon.02G0047460-1C/Sspon.06G0017500-2B/Sspon.01G0013160-2B/Sspon.02G0024090-1A	21	10	11
Molecular function	GO:0022839	ion gated channel activity	59/8753	358/76768	0.0024737	0.0234597	novel.67116/novel.6224/novel.59776/novel.61645/Sspon.08G0019260-3D/Sspon.08G0010740-1P/Sspon.08G0003540-2D/Sspon.08G0010740-2B/novel.28061/novel.62391/Sspon.08G0003600-2B/novel.4954/novel.24855/novel.62389/novel.6225/Sspon.04G0009220-1A/Sspon.01G0049590-1B/Sspon.07G0004720-2B/novel.70475/novel.4965/novel.63450/Sspon.04G0014320-2B/Sspon.05G0005010-2D/Sspon.02G0026440-1A/novel.51461/Sspon.08G001074…	59	20	39
Cellular component	GO:0005930	axoneme	11/8407	38/74202	0.00254761	0.0687854	novel.32014/novel.13014/novel.15765/novel.25778/novel.10240/novel.13015/novel.18451/novel.23301/Sspon.04G0026450-2D/Sspon.03G0006050-2D/Sspon.04G0026450-1B	11	8	3
Cellular component	GO:0032838	plasma membrane bounded cell projection cytoplasm	11/8407	38/74202	0.00254761	0.0687854	novel.32014/novel.13014/novel.15765/novel.25778/novel.10240/novel.13015/novel.18451/novel.23301/Sspon.04G0026450-2D/Sspon.03G0006050-2D/Sspon.04G0026450-1B	11	8	3
Cellular component	GO:0044441	ciliary part	11/8407	38/74202	0.00254761	0.0687854	novel.32014/novel.13014/novel.15765/novel.25778/novel.10240/novel.13015/novel.18451/novel.23301/Sspon.04G0026450-2D/Sspon.03G0006050-2D/Sspon.04G0026450-1B	11	8	3
Cellular component	GO:0097014	ciliary plasm	11/8407	38/74202	0.00254761	0.0687854	novel.32014/novel.13014/novel.15765/novel.25778/novel.10240/novel.13015/novel.18451/novel.23301/Sspon.04G0026450-2D/Sspon.03G0006050-2D/Sspon.04G0026450-1B	11	8	3
Biological process	GO:0010268	brassinosteroid homeostasis	20/7963	90/69448	0.00265309	0.0292981	novel.1783/Sspon.02G0051010-1C/novel.64309/novel.11328/Sspon.01G0023630-4D/novel.11329/Sspon.02G0013240-2P/Sspon.02G0051010-2D/novel.70569/Sspon.01G0023630-3C/Sspon.07G0016500-1A/Sspon.01G0036630-1P/Sspon.07G0016500-2C/Sspon.07G0025570-1P/novel.48614/Sspon.02G0013240-1P/novel.31073/Sspon.05G0019870-1P/Sspon.05G0019870-1A/novel.46692	20	11	9
Biological process	GO:1990069	stomatal opening	16/7963	66/69448	0.00271796	0.0299072	Sspon.01G0018960-1A/Sspon.01G0018960-2B/novel.34719/Sspon.04G0017000-2C/novel.70475/novel.32706/Sspon.05G0005010-2D/novel.34720/novel.32175/Sspon.01G0054960-1C/novel.40628/Sspon.03G0008230-3C/novel.4242/Sspon.05G0005010-1A/Sspon.01G0018960-4D/novel.30357	16	12	4
Biological process	GO:0080144	amino acid homeostasis	11/7963	38/69448	0.00280095	0.0307108	novel.63148/novel.4495/novel.61763/novel.5683/Sspon.04G0002610-3D/Sspon.01G0016550-2B/Sspon.01G0024410-3D/Sspon.04G0002610-1A/Sspon.01G0024410-1A/Sspon.01G0016550-1A/Sspon.01G0016550-1T	11	10	1
Molecular function	GO:0009001	serine O-acetyltransferase activity	6/8753	14/76768	0.00291572	0.0271199	Sspon.03G0007550-1A/Sspon.03G0007550-1P/novel.7189/Sspon.01G0005260-2B/novel.23420/Sspon.01G0034630-2C	6	0	6
Molecular function	GO:0016412	serine O-acyltransferase activity	6/8753	14/76768	0.00291572	0.0271199	Sspon.03G0007550-1A/Sspon.03G0007550-1P/novel.7189/Sspon.01G0005260-2B/novel.23420/Sspon.01G0034630-2C	6	0	6
Molecular function	GO:0080124	pheophytinase activity	6/8753	14/76768	0.00291572	0.0271199	novel.36203/Sspon.02G0004550-2B/Sspon.07G0007730-3C/Sspon.02G0009330-1A/Sspon.07G0007730-1A/Sspon.02G0004550-3C	6	1	5
Biological process	GO:0006662	glycerol ether metabolic process	21/7963	97/69448	0.00294409	0.032077	novel.37001/novel.42875/Sspon.05G0024210-1B/novel.43161/Sspon.07G0013190-2B/Sspon.07G0013190-1P/Sspon.07G0019830-4D/novel.40718/novel.38871/novel.44735/Sspon.05G0025780-2C/Sspon.05G0024210-1P/novel.47199/Sspon.05G0024210-2D/novel.37290/novel.38870/Sspon.06G0007130-2B/novel.33129/Sspon.07G0013190-3D/novel.37297/Sspon.05G0000940-2D	21	12	9
Biological process	GO:0019722	calcium-mediated signaling	26/7963	129/69448	0.00294638	0.032077	novel.6224/Sspon.08G0003540-2D/Sspon.01G0042380-1B/novel.2119/novel.62391/Sspon.08G0003600-2B/novel.62389/novel.6225/novel.63450/Sspon.02G0026440-1A/novel.2099/novel.62390/Sspon.08G0018640-2C/Sspon.02G0026440-2B/novel.11521/Sspon.02G0026440-1P/Sspon.01G0029220-1A/novel.19012/novel.32459/novel.2100/Sspon.08G0018640-1B/Sspon.04G0001940-1P/novel.60981/novel.55909/novel.14863/Sspon.04G0001380-1A	26	4	22
Molecular function	GO:0004586	ornithine decarboxylase activity	5/8753	10/76768	0.00295497	0.0271371	novel.43551/novel.66337/novel.39683/novel.37754/novel.39685	5	0	5
Molecular function	GO:0080131	hydroxyjasmonate sulfotransferase activity	5/8753	10/76768	0.00295497	0.0271371	novel.25005/novel.21683/novel.23810/Sspon.06G0028290-1C/novel.25006	5	0	5
Molecular function	GO:0004185	serine-type carboxypeptidase activity	28/8753	143/76768	0.00298588	0.0272485	novel.46094/Sspon.02G0001930-2B/novel.33150/Sspon.02G0001930-3C/Sspon.02G0007660-1A/Sspon.01G0011580-2B/novel.24164/Sspon.01G0011580-1A/Sspon.04G0007730-1A/Sspon.03G0014880-1A/novel.25566/Sspon.07G0001220-2C/Sspon.07G0001190-3D/novel.65831/Sspon.07G0001220-3D/novel.14583/Sspon.07G0001220-1A/Sspon.03G0014870-2C/novel.3379/novel.25445/novel.70524/Sspon.01G0040070-2D/Sspon.01G0011140-2B/novel.25565/…	28	13	15
Biological process	GO:0012502	induction of programmed cell death	5/7963	10/69448	0.00303009	0.0327569	Sspon.04G0013810-2B/Sspon.04G0013810-1A/novel.36032/Sspon.04G0037390-1D/novel.33826	5	5	0
Biological process	GO:0033387	putrescine biosynthetic process from ornithine	5/7963	10/69448	0.00303009	0.0327569	novel.43551/novel.66337/novel.39683/novel.37754/novel.39685	5	0	5
Biological process	GO:0006145	purine nucleobase catabolic process	9/7963	28/69448	0.00305717	0.032934	Sspon.01G0040680-1B/Sspon.01G0013030-1A/novel.42341/Sspon.05G0000590-1A/novel.892/novel.891/Sspon.08G0018940-2P/Sspon.05G0000590-2D/novel.42342	9	2	7
Molecular function	GO:0016671	oxidoreductase activity, acting on a sulfur group of donors, disulfide as acceptor	24/8753	117/76768	0.00306139	0.027763	novel.43038/novel.37001/novel.42875/Sspon.05G0024210-1B/novel.43161/Sspon.07G0013190-2B/Sspon.07G0013190-1P/novel.40718/novel.39003/novel.38871/novel.44735/Sspon.05G0025780-2C/Sspon.05G0024210-1P/Sspon.02G0006820-2C/novel.47199/Sspon.05G0024210-2D/novel.37290/Sspon.05G0025040-1P/novel.33129/Sspon.01G0010270-1A/Sspon.07G0013190-3D/novel.37297/Sspon.02G0006820-3D/Sspon.05G0000940-2D	24	11	13
Biological process	GO:0098661	inorganic anion transmembrane transport	15/7963	61/69448	0.00314057	0.0337146	novel.59776/Sspon.08G0019260-3D/novel.48795/novel.380/Sspon.06G0004750-3C/Sspon.06G0004750-2B/Sspon.04G0009220-1A/Sspon.08G0019260-1T/novel.31424/Sspon.04G0009220-1P/Sspon.08G0019260-2C/Sspon.08G0002650-1A/Sspon.01G0005230-2B/Sspon.04G0016160-1A/Sspon.04G0009220-3C	15	6	9
Biological process	GO:2000762	regulation of phenylpropanoid metabolic process	18/7963	79/69448	0.00317761	0.0339938	Sspon.08G0006660-1A/novel.62661/novel.11091/Sspon.05G0017000-1T/novel.60066/Sspon.02G0018000-1A/Sspon.04G0014450-4D/novel.41888/Sspon.04G0011000-1P/Sspon.07G0019440-2C/Sspon.02G0018000-2B/Sspon.05G0017000-1P/novel.37977/Sspon.04G0014420-2B/Sspon.05G0018090-2C/novel.60065/Sspon.07G0019440-2P/Sspon.07G0019440-1T	18	9	9
Molecular function	GO:0005354	galactose transmembrane transporter activity	13/8753	50/76768	0.00327856	0.0284862	novel.15704/Sspon.02G0027730-1A/Sspon.01G0005290-3D/Sspon.01G0005290-1T/novel.49889/Sspon.01G0013160-2P/Sspon.01G0005290-2B/Sspon.01G0013160-1P/novel.46099/Sspon.01G0035660-3P/Sspon.02G0047460-1C/Sspon.06G0017500-2B/Sspon.01G0013160-2B	13	8	5
Molecular function	GO:0015146	pentose transmembrane transporter activity	13/8753	50/76768	0.00327856	0.0284862	novel.15704/Sspon.02G0027730-1A/Sspon.01G0005290-3D/Sspon.01G0005290-1T/novel.49889/Sspon.01G0013160-2P/Sspon.01G0005290-2B/Sspon.01G0013160-1P/novel.46099/Sspon.01G0035660-3P/Sspon.02G0047460-1C/Sspon.06G0017500-2B/Sspon.01G0013160-2B	13	8	5
Molecular function	GO:0015148	D-xylose transmembrane transporter activity	13/8753	50/76768	0.00327856	0.0284862	novel.15704/Sspon.02G0027730-1A/Sspon.01G0005290-3D/Sspon.01G0005290-1T/novel.49889/Sspon.01G0013160-2P/Sspon.01G0005290-2B/Sspon.01G0013160-1P/novel.46099/Sspon.01G0035660-3P/Sspon.02G0047460-1C/Sspon.06G0017500-2B/Sspon.01G0013160-2B	13	8	5
Molecular function	GO:0015168	glycerol transmembrane transporter activity	13/8753	50/76768	0.00327856	0.0284862	novel.15704/Sspon.02G0027730-1A/Sspon.01G0005290-3D/Sspon.01G0005290-1T/novel.49889/Sspon.01G0013160-2P/Sspon.01G0005290-2B/Sspon.01G0013160-1P/novel.46099/Sspon.01G0035660-3P/Sspon.02G0047460-1C/Sspon.06G0017500-2B/Sspon.01G0013160-2B	13	8	5
Molecular function	GO:0015575	mannitol transmembrane transporter activity	13/8753	50/76768	0.00327856	0.0284862	novel.15704/Sspon.02G0027730-1A/Sspon.01G0005290-3D/Sspon.01G0005290-1T/novel.49889/Sspon.01G0013160-2P/Sspon.01G0005290-2B/Sspon.01G0013160-1P/novel.46099/Sspon.01G0035660-3P/Sspon.02G0047460-1C/Sspon.06G0017500-2B/Sspon.01G0013160-2B	13	8	5
Molecular function	GO:0015576	sorbitol transmembrane transporter activity	13/8753	50/76768	0.00327856	0.0284862	novel.15704/Sspon.02G0027730-1A/Sspon.01G0005290-3D/Sspon.01G0005290-1T/novel.49889/Sspon.01G0013160-2P/Sspon.01G0005290-2B/Sspon.01G0013160-1P/novel.46099/Sspon.01G0035660-3P/Sspon.02G0047460-1C/Sspon.06G0017500-2B/Sspon.01G0013160-2B	13	8	5
Molecular function	GO:0015591	D-ribose transmembrane transporter activity	13/8753	50/76768	0.00327856	0.0284862	novel.15704/Sspon.02G0027730-1A/Sspon.01G0005290-3D/Sspon.01G0005290-1T/novel.49889/Sspon.01G0013160-2P/Sspon.01G0005290-2B/Sspon.01G0013160-1P/novel.46099/Sspon.01G0035660-3P/Sspon.02G0047460-1C/Sspon.06G0017500-2B/Sspon.01G0013160-2B	13	8	5
Biological process	GO:0034285	response to disaccharide	41/7963	232/69448	0.00331761	0.0353688	novel.15798/novel.15800/Sspon.02G0016940-3D/Sspon.03G0008990-4D/novel.7587/Sspon.02G0016940-1A/Sspon.03G0036680-1B/novel.13760/Sspon.03G0036680-3P/Sspon.03G0008990-1P/Sspon.03G0036680-1P/Sspon.03G0008990-2B/novel.61392/Sspon.08G0019510-1B/novel.66002/Sspon.03G0015310-3C/novel.66094/Sspon.08G0019510-3D/Sspon.03G0015310-2B/Sspon.03G0036680-2C/novel.16174/novel.27313/Sspon.03G0036680-2P/Sspon.05G001…	41	28	13
Molecular function	GO:0022836	gated channel activity	60/8753	370/76768	0.00331969	0.0286718	novel.67116/novel.6224/novel.29862/novel.59776/novel.61645/Sspon.08G0019260-3D/Sspon.08G0010740-1P/Sspon.08G0003540-2D/Sspon.08G0010740-2B/novel.28061/novel.62391/Sspon.08G0003600-2B/novel.4954/novel.24855/novel.62389/novel.6225/Sspon.04G0009220-1A/Sspon.01G0049590-1B/Sspon.07G0004720-2B/novel.70475/novel.4965/novel.63450/Sspon.04G0014320-2B/Sspon.05G0005010-2D/Sspon.02G0026440-1A/novel.51461/Ssp…	60	21	39
Molecular function	GO:0016868	intramolecular transferase activity, phosphotransferases	14/8753	56/76768	0.00343584	0.0294995	Sspon.01G0026860-2D/novel.23679/Sspon.03G0029970-1B/novel.67921/Sspon.03G0029970-1P/novel.19375/Sspon.01G0008890-1A/Sspon.01G0026860-1A/Sspon.02G0017380-2B/Sspon.03G0032420-1B/Sspon.03G0029970-2C/Sspon.03G0037170-1B/Sspon.03G0032420-3D/Sspon.02G0017380-1A	14	5	9
Biological process	GO:0043562	cellular response to nitrogen levels	27/7963	137/69448	0.00344315	0.0365805	novel.64209/Sspon.04G0000800-2D/novel.63123/novel.32609/novel.27123/Sspon.04G0000810-2D/novel.60391/Sspon.07G0005850-3P/novel.33668/novel.27124/novel.27122/Sspon.04G0000800-1A/novel.32811/novel.67981/Sspon.07G0005850-2P/Sspon.05G0006050-1A/Sspon.03G0036240-3D/novel.56466/Sspon.03G0011330-2B/novel.33667/Sspon.05G0016180-4D/Sspon.03G0036240-1B/Sspon.02G0007510-3D/novel.31992/Sspon.04G0003970-2P/nov…	27	14	13
Molecular function	GO:0005365	myo-inositol transmembrane transporter activity	15/8753	62/76768	0.00351859	0.0300322	novel.15704/Sspon.02G0027730-1A/Sspon.01G0005290-3D/Sspon.01G0005290-1T/novel.49889/Sspon.01G0013160-2P/Sspon.01G0005290-2B/Sspon.01G0013160-1P/Sspon.02G0024090-3C/novel.46099/Sspon.01G0035660-3P/Sspon.02G0047460-1C/Sspon.06G0017500-2B/Sspon.01G0013160-2B/Sspon.02G0024090-1A	15	10	5
Molecular function	GO:0047134	protein-disulfide reductase activity	21/8753	99/76768	0.00355926	0.0301727	novel.27681/novel.37001/novel.42875/Sspon.03G0005190-2C/Sspon.05G0024210-1B/novel.43161/Sspon.07G0013190-2B/Sspon.07G0013190-1P/novel.40718/novel.38871/novel.44735/Sspon.05G0025780-2C/Sspon.05G0024210-1P/novel.47199/Sspon.05G0024210-2D/novel.37290/Sspon.06G0007130-2B/novel.33129/Sspon.07G0013190-3D/novel.37297/Sspon.05G0000940-2D	21	13	8
Molecular function	GO:0004837	tyrosine decarboxylase activity	7/8753	19/76768	0.00362086	0.0301727	novel.5557/novel.54281/novel.25753/novel.14028/Sspon.07G0030410-2D/novel.19563/Sspon.03G0005540-3D	7	3	4
Molecular function	GO:0046509	1,2-diacylglycerol 3-beta-galactosyltransferase activity	7/8753	19/76768	0.00362086	0.0301727	Sspon.06G0001570-1A/novel.44239/Sspon.06G0001570-2B/novel.10762/Sspon.02G0014480-4D/Sspon.02G0014480-2B/Sspon.02G0014480-1A	7	0	7
Molecular function	GO:0004563	beta-N-acetylhexosaminidase activity	10/8753	34/76768	0.00363902	0.0301727	novel.66652/novel.62224/Sspon.08G0024680-1P/Sspon.08G0024680-2P/novel.5437/Sspon.01G0007650-2B/Sspon.07G0031120-2D/novel.69436/Sspon.07G0015160-3C/novel.7382	10	9	1
Molecular function	GO:1990137	plant seed peroxidase activity	10/8753	34/76768	0.00363902	0.0301727	Sspon.02G0028900-2B/novel.60340/novel.17959/Sspon.02G0028900-1P/novel.61637/novel.61636/Sspon.08G0010590-1A/Sspon.02G0028900-1A/novel.64097/Sspon.01G0054380-1C	10	5	5
Cellular component	GO:0043036	starch grain	8/8407	24/74202	0.00372328	0.0955022	novel.70369/Sspon.02G0020140-3C/novel.19599/novel.32344/novel.47880/Sspon.06G0007080-3C/Sspon.04G0018810-3C/Sspon.06G0016100-2C	8	2	6
Biological process	GO:0043903	regulation of symbiosis, encompassing mutualism through parasitism	7/7963	19/69448	0.0037382	0.0392887	novel.1842/novel.8966/novel.6818/novel.10208/novel.15717/Sspon.06G0013080-2B/Sspon.04G0000280-1P	7	6	1
Biological process	GO:0045723	positive regulation of fatty acid biosynthetic process	7/7963	19/69448	0.0037382	0.0392887	novel.48684/novel.16327/novel.62996/Sspon.06G0005570-1A/Sspon.06G0000100-2D/novel.16326/Sspon.06G0000140-1A	7	6	1
Biological process	GO:0045923	positive regulation of fatty acid metabolic process	7/7963	19/69448	0.0037382	0.0392887	novel.48684/novel.16327/novel.62996/Sspon.06G0005570-1A/Sspon.06G0000100-2D/novel.16326/Sspon.06G0000140-1A	7	6	1
Biological process	GO:0055072	iron ion homeostasis	34/7963	185/69448	0.00374906	0.0392887	Sspon.08G0025040-1C/Sspon.08G0002130-3D/Sspon.03G0009700-1P/novel.52293/Sspon.08G0002130-2B/novel.31217/novel.6141/novel.33333/Sspon.01G0005860-1P/Sspon.04G0009860-1T/Sspon.04G0009860-2B/Sspon.08G0002130-1A/Sspon.01G0041540-1B/Sspon.02G0015050-1A/Sspon.01G0015600-2C/Sspon.03G0009700-2P/Sspon.03G0009700-3P/Sspon.08G0002130-1P/Sspon.02G0015050-3D/novel.67139/novel.69865/novel.19398/novel.6844/Sspon…	34	20	14
Biological process	GO:0016122	xanthophyll metabolic process	10/7963	34/69448	0.00379059	0.0394555	novel.24454/novel.66535/novel.2/Sspon.04G0034600-2D/Sspon.05G0025550-1T/Sspon.03G0033360-2C/novel.21638/novel.26313/Sspon.02G0042080-1P/novel.17221	10	2	8
Biological process	GO:0045912	negative regulation of carbohydrate metabolic process	10/7963	34/69448	0.00379059	0.0394555	novel.7587/Sspon.06G0001920-4D/novel.16174/Sspon.06G0001920-2B/Sspon.01G0008210-2C/Sspon.08G0011870-2B/novel.48288/Sspon.06G0001920-3C/Sspon.02G0042080-1P/novel.17221	10	7	3
Biological process	GO:0009072	aromatic amino acid family metabolic process	58/7963	356/69448	0.00389023	0.0403562	novel.31261/Sspon.04G0008060-2B/novel.10091/Sspon.04G0008060-1A/Sspon.04G0008060-3C/Sspon.01G0039980-1P/novel.35164/novel.29523/Sspon.01G0039980-1B/novel.31262/Sspon.05G0012090-2B/Sspon.04G0032220-1C/Sspon.01G0039980-3P/Sspon.01G0060040-1D/Sspon.01G0039980-2C/novel.60707/novel.64529/Sspon.01G0039980-2P/novel.70102/Sspon.02G0039670-1B/Sspon.05G0009740-3C/Sspon.05G0012090-1A/Sspon.05G0009740-2B/Ssp…	58	10	48
Biological process	GO:0016123	xanthophyll biosynthetic process	8/7963	24/69448	0.00401154	0.041475	novel.24454/novel.66535/novel.2/Sspon.04G0034600-2D/Sspon.05G0025550-1T/novel.21638/Sspon.02G0042080-1P/novel.17221	8	2	6
Biological process	GO:0031647	regulation of protein stability	19/7963	87/69448	0.00409953	0.042243	Sspon.02G0011900-1A/novel.13358/novel.13359/Sspon.02G0011900-2C/Sspon.04G0000800-2D/novel.32609/novel.27123/Sspon.04G0000810-2D/novel.30021/novel.33668/novel.27124/novel.27122/Sspon.04G0000800-1A/Sspon.05G0007450-1A/novel.56466/novel.33667/novel.52457/novel.31497/novel.31760	19	2	17
Molecular function	GO:0016701	oxidoreductase activity, acting on single donors with incorporation of molecular oxygen	40/8753	229/76768	0.00412483	0.033937	novel.6886/novel.4670/novel.4669/novel.65255/novel.15221/novel.9055/novel.11672/Sspon.05G0010510-3C/novel.25297/Sspon.01G0002710-1P/Sspon.01G0024170-2D/Sspon.03G0038650-2D/novel.2202/Sspon.05G0010510-2B/Sspon.01G0046850-1B/novel.10934/Sspon.05G0010510-1A/novel.70171/novel.22625/Sspon.01G0030610-1A/Sspon.01G0002380-2B/Sspon.01G0056620-1C/novel.17273/Sspon.02G0032580-3D/novel.66856/Sspon.05G0010510…	40	16	24
Molecular function	GO:0015556	C4-dicarboxylate transmembrane transporter activity	15/8753	63/76768	0.0041398	0.033937	Sspon.02G0011790-3C/Sspon.02G0027800-3D/Sspon.02G0027800-2B/Sspon.02G0011790-1A/Sspon.04G0018720-1A/Sspon.06G0004750-3C/Sspon.02G0027800-1A/Sspon.02G0011790-2B/Sspon.06G0004750-2B/Sspon.02G0012630-2B/Sspon.02G0011790-4D/Sspon.02G0012630-3P/Sspon.04G0018720-3D/novel.40103/Sspon.02G0012630-1A	15	4	11
Biological process	GO:0015850	organic hydroxy compound transport	13/7963	51/69448	0.00414339	0.0425526	Sspon.01G0015410-3D/Sspon.01G0015410-2B/Sspon.02G0023950-1A/novel.37127/novel.1117/Sspon.02G0023950-4D/Sspon.05G0018160-2B/Sspon.02G0023950-3C/novel.6095/Sspon.02G0024090-3C/Sspon.01G0052580-1T/Sspon.01G0052580-1C/Sspon.02G0024090-1A	13	8	5
Biological process	GO:2000379	positive regulation of reactive oxygen species metabolic process	18/7963	81/69448	0.00422054	0.0432009	Sspon.02G0013970-2C/novel.49982/novel.57646/Sspon.07G0017100-3D/novel.13838/Sspon.08G0022480-2C/novel.16456/novel.59357/Sspon.04G0017470-1A/Sspon.07G0017100-2C/novel.1141/novel.59369/novel.65705/novel.68159/Sspon.08G0015830-1A/Sspon.07G0017100-1A/Sspon.02G0013970-1T/novel.59368	18	5	13
Biological process	GO:0015740	C4-dicarboxylate transport	14/7963	57/69448	0.00429603	0.0436834	Sspon.02G0011790-3C/Sspon.02G0027800-3D/Sspon.02G0027800-2B/Sspon.02G0011790-1A/Sspon.04G0018720-1A/Sspon.06G0004750-3C/Sspon.02G0027800-1A/Sspon.02G0011790-2B/Sspon.06G0004750-2B/Sspon.02G0012630-2B/Sspon.02G0011790-4D/Sspon.02G0012630-3P/Sspon.04G0018720-3D/Sspon.02G0012630-1A	14	4	10
Biological process	GO:1902074	response to salt	14/7963	57/69448	0.00429603	0.0436834	Sspon.03G0022030-1A/novel.11664/novel.66953/novel.26915/Sspon.03G0022030-2D/novel.7516/Sspon.03G0015260-1A/Sspon.03G0015260-1P/Sspon.01G0027300-2D/novel.523/Sspon.03G0015260-3C/novel.28872/Sspon.01G0039050-1B/novel.19325	14	12	2
Biological process	GO:0019217	regulation of fatty acid metabolic process	11/7963	40/69448	0.00433849	0.04397	novel.27761/novel.48684/novel.59231/novel.16327/novel.62996/Sspon.06G0005570-1A/Sspon.06G0000100-2D/Sspon.05G0003190-2B/Sspon.05G0003190-1A/novel.16326/Sspon.06G0000140-1A	11	6	5
Biological process	GO:1902456	regulation of stomatal opening	15/7963	63/69448	0.00436365	0.04408	Sspon.01G0018960-1A/Sspon.01G0018960-2B/novel.34719/Sspon.04G0017000-2C/novel.70475/novel.32706/Sspon.05G0005010-2D/novel.34720/novel.32175/Sspon.01G0054960-1C/novel.40628/Sspon.03G0008230-3C/Sspon.05G0005010-1A/Sspon.01G0018960-4D/novel.30357	15	11	4
Molecular function	GO:0003871	5-methyltetrahydropteroyltriglutamate-homocysteine S-methyltransferase activity	6/8753	15/76768	0.00439402	0.0350927	Sspon.02G0031860-4D/Sspon.02G0031860-1P/Sspon.01G0024520-1P/Sspon.02G0031860-1A/novel.39174/Sspon.01G0024520-2B	6	0	6
Molecular function	GO:0008705	methionine synthase activity	6/8753	15/76768	0.00439402	0.0350927	Sspon.02G0031860-4D/Sspon.02G0031860-1P/Sspon.01G0024520-1P/Sspon.02G0031860-1A/novel.39174/Sspon.01G0024520-2B	6	0	6
Molecular function	GO:0042084	5-methyltetrahydrofolate-dependent methyltransferase activity	6/8753	15/76768	0.00439402	0.0350927	Sspon.02G0031860-4D/Sspon.02G0031860-1P/Sspon.01G0024520-1P/Sspon.02G0031860-1A/novel.39174/Sspon.01G0024520-2B	6	0	6
Molecular function	GO:0042085	5-methyltetrahydropteroyltri-L-glutamate-dependent methyltransferase activity	6/8753	15/76768	0.00439402	0.0350927	Sspon.02G0031860-4D/Sspon.02G0031860-1P/Sspon.01G0024520-1P/Sspon.02G0031860-1A/novel.39174/Sspon.01G0024520-2B	6	0	6
Molecular function	GO:0016229	steroid dehydrogenase activity	19/8753	88/76768	0.0044017	0.0350927	Sspon.03G0010420-2B/Sspon.05G0012720-2B/novel.26092/Sspon.07G0006510-3C/novel.7896/Sspon.05G0012720-1A/novel.28164/novel.7879/Sspon.03G0010420-1A/novel.68740/Sspon.05G0012720-3D/Sspon.03G0010420-3C/novel.23062/Sspon.03G0010420-1P/novel.810/Sspon.02G0042310-2C/Sspon.01G0004700-1A/novel.809/Sspon.07G0006510-1A	19	7	12
Molecular function	GO:0015926	glucosidase activity	71/8753	457/76768	0.00449686	0.0356554	novel.40765/Sspon.05G0007160-2B/Sspon.05G0007150-2D/Sspon.02G0017980-3C/Sspon.03G0000020-1A/Sspon.05G0007150-1A/novel.26485/novel.37055/novel.42394/novel.67982/novel.69547/novel.40769/novel.40766/Sspon.01G0010700-2C/novel.9149/Sspon.01G0010700-1A/novel.67789/Sspon.03G0014890-1T/Sspon.03G0000020-3C/novel.22711/novel.65416/Sspon.05G0007160-1A/novel.65621/Sspon.01G0025120-1P/novel.5462/Sspon.05G0024…	71	25	46
Biological process	GO:0019359	nicotinamide nucleotide biosynthetic process	65/7963	410/69448	0.00451187	0.0454284	Sspon.05G0018310-3C/Sspon.05G0018310-1P/Sspon.07G0019260-2C/novel.66500/Sspon.03G0004290-3C/novel.59082/Sspon.03G0004290-4D/Sspon.03G0004290-2P/novel.66548/novel.67079/novel.25373/Sspon.08G0016040-3D/Sspon.02G0037250-1B/Sspon.08G0016040-2B/Sspon.03G0029970-1B/Sspon.02G0012610-3D/novel.22889/Sspon.08G0006060-3C/Sspon.08G0006060-2B/Sspon.03G0018970-3D/novel.57479/Sspon.08G0016040-1A/Sspon.07G001926…	65	12	53
Molecular function	GO:0008964	phosphoenolpyruvate carboxylase activity	10/8753	35/76768	0.00458167	0.0359352	Sspon.08G0020640-2D/novel.60060/novel.60062/novel.10043/novel.60061/Sspon.04G0014380-1A/novel.65292/Sspon.04G0014380-2C/Sspon.04G0014380-3D/novel.15424	10	5	5
Molecular function	GO:0015174	basic amino acid transmembrane transporter activity	10/8753	35/76768	0.00458167	0.0359352	novel.22707/novel.38497/Sspon.03G0037340-1B/novel.22706/novel.22709/novel.26169/Sspon.05G0002070-2B/novel.23710/novel.28888/novel.22447	10	7	3
Molecular function	GO:0016984	ribulose-bisphosphate carboxylase activity	5/8753	11/76768	0.00491097	0.0379033	novel.69257/Sspon.05G0029850-2C/Sspon.05G0029850-3D/Sspon.05G0029850-1B/novel.42077	5	0	5
Molecular function	GO:0030410	nicotianamine synthase activity	5/8753	11/76768	0.00491097	0.0379033	novel.63658/Sspon.02G0000610-2D/Sspon.01G0024440-3D/Sspon.02G0000610-1A/Sspon.01G0024440-1P	5	0	5
Molecular function	GO:0046592	polyamine oxidase activity	5/8753	11/76768	0.00491097	0.0379033	Sspon.05G0002950-3C/Sspon.05G0002950-1A/novel.42566/Sspon.05G0002950-2B/Sspon.05G0002950-4D	5	0	5
Biological process	GO:0016102	diterpenoid biosynthetic process	38/7963	216/69448	0.00491871	0.0493633	novel.32417/novel.36274/Sspon.04G0020000-1A/novel.30598/Sspon.04G0020000-2B/Sspon.04G0020000-3D/novel.36277/novel.30599/Sspon.04G0037850-1D/Sspon.04G0020000-1P/novel.34363/novel.64937/Sspon.04G0020000-4P/novel.36275/novel.30607/novel.56620/novel.66094/Sspon.04G0020000-2P/novel.34366/Sspon.03G0006160-1A/Sspon.04G0020000-3P/novel.27814/novel.23307/Sspon.04G0019970-2B/novel.11433/Sspon.04G0011160-3C…	38	11	27
Molecular function	GO:0010427	abscisic acid binding	9/8753	30/76768	0.00493764	0.0379075	Sspon.04G0014040-1A/Sspon.01G0014720-2D/novel.31899/Sspon.01G0020560-1P/Sspon.01G0020560-2B/Sspon.01G0020560-4D/novel.25590/Sspon.04G0014040-3C/Sspon.01G0014720-1A	9	6	3
Biological process	GO:1901002	positive regulation of response to salt stress	29/7963	154/69448	0.00494624	0.0494785	Sspon.01G0042440-1P/novel.38072/Sspon.03G0001860-3C/novel.23006/novel.50683/Sspon.03G0001860-4D/Sspon.05G0029190-2C/novel.13238/Sspon.03G0001860-1A/novel.52694/novel.68039/novel.21017/Sspon.01G0042440-2D/Sspon.04G0011240-1A/Sspon.01G0042440-1B/Sspon.01G0042440-2P/Sspon.08G0000770-2C/novel.7516/novel.23005/Sspon.04G0006070-2P/novel.523/Sspon.03G0001860-2B/Sspon.08G0000770-1P/Sspon.05G0011810-2B/Ss…	29	21	8
Molecular function	GO:0015131	oxaloacetate transmembrane transporter activity	7/8753	20/76768	0.00502811	0.0381979	Sspon.04G0018720-1A/Sspon.06G0004750-3C/Sspon.06G0004750-2B/Sspon.02G0012630-2B/Sspon.02G0012630-3P/Sspon.04G0018720-3D/Sspon.02G0012630-1A	7	0	7
Molecular function	GO:0043024	ribosomal small subunit binding	7/8753	20/76768	0.00502811	0.0381979	novel.69510/Sspon.07G0012480-1A/Sspon.01G0031890-2B/novel.30020/novel.2862/novel.46925/Sspon.01G0036530-2C	7	3	4
Biological process	GO:0006598	polyamine catabolic process	5/7963	11/69448	0.00503296	0.0495417	Sspon.05G0002950-3C/Sspon.05G0002950-1A/novel.42566/Sspon.05G0002950-2B/Sspon.05G0002950-4D	5	0	5
Biological process	GO:0030417	nicotianamine metabolic process	5/7963	11/69448	0.00503296	0.0495417	novel.63658/Sspon.02G0000610-2D/Sspon.01G0024440-3D/Sspon.02G0000610-1A/Sspon.01G0024440-1P	5	0	5
Biological process	GO:0030418	nicotianamine biosynthetic process	5/7963	11/69448	0.00503296	0.0495417	novel.63658/Sspon.02G0000610-2D/Sspon.01G0024440-3D/Sspon.02G0000610-1A/Sspon.01G0024440-1P	5	0	5
Biological process	GO:0046130	purine ribonucleoside catabolic process	5/7963	11/69448	0.00503296	0.0495417	Sspon.03G0017850-2B/Sspon.06G0013840-1A/novel.9826/Sspon.03G0017850-1A/Sspon.06G0013840-2B	5	0	5
Biological process	GO:0072351	tricarboxylic acid biosynthetic process	5/7963	11/69448	0.00503296	0.0495417	novel.63658/Sspon.02G0000610-2D/Sspon.01G0024440-3D/Sspon.02G0000610-1A/Sspon.01G0024440-1P	5	0	5
Molecular function	GO:0015276	ligand-gated ion channel activity	26/8753	135/76768	0.00515794	0.0387781	novel.67116/novel.6224/Sspon.08G0003540-2D/novel.62391/Sspon.08G0003600-2B/novel.4954/novel.62389/novel.6225/Sspon.01G0049590-1B/novel.4965/novel.63450/Sspon.02G0026440-1A/novel.51461/novel.67765/novel.62390/Sspon.08G0018640-2C/Sspon.02G0026440-2B/novel.11521/Sspon.02G0026440-1P/novel.19012/Sspon.06G0013970-1A/novel.32459/Sspon.08G0018640-1B/Sspon.04G0001940-1P/Sspon.06G0013970-1P/novel.60981	26	4	22
Molecular function	GO:0022834	ligand-gated channel activity	26/8753	135/76768	0.00515794	0.0387781	novel.67116/novel.6224/Sspon.08G0003540-2D/novel.62391/Sspon.08G0003600-2B/novel.4954/novel.62389/novel.6225/Sspon.01G0049590-1B/novel.4965/novel.63450/Sspon.02G0026440-1A/novel.51461/novel.67765/novel.62390/Sspon.08G0018640-2C/Sspon.02G0026440-2B/novel.11521/Sspon.02G0026440-1P/novel.19012/Sspon.06G0013970-1A/novel.32459/Sspon.08G0018640-1B/Sspon.04G0001940-1P/Sspon.06G0013970-1P/novel.60981	26	4	22
Biological process	GO:0055088	lipid homeostasis	27/7963	141/69448	0.00517523	0.0507438	Sspon.02G0023660-2B/novel.1783/Sspon.02G0051010-1C/novel.64309/Sspon.08G0010370-1T/novel.11328/Sspon.01G0023630-4D/Sspon.02G0023660-3C/novel.11329/Sspon.02G0013240-2P/Sspon.02G0051010-2D/novel.70569/Sspon.01G0023630-3C/Sspon.07G0016500-1A/Sspon.01G0036630-1P/Sspon.07G0016500-2C/Sspon.08G0010380-1A/Sspon.07G0025570-1P/Sspon.08G0010370-1A/Sspon.08G0010370-1P/Sspon.07G0008050-3D/novel.48614/Sspon.02…	27	18	9
Biological process	GO:0015729	oxaloacetate transport	7/7963	20/69448	0.00518802	0.0507438	Sspon.04G0018720-1A/Sspon.06G0004750-3C/Sspon.06G0004750-2B/Sspon.02G0012630-2B/Sspon.02G0012630-3P/Sspon.04G0018720-3D/Sspon.02G0012630-1A	7	0	7
Molecular function	GO:0016782	transferase activity, transferring sulfur-containing groups	32/8753	176/76768	0.00522394	0.0390718	novel.25005/Sspon.02G0007850-1P/Sspon.03G0038080-1C/Sspon.03G0009700-1P/novel.52293/Sspon.02G0007850-1A/novel.23785/novel.21683/Sspon.03G0038080-1P/novel.23810/novel.52783/Sspon.02G0007910-1A/novel.25076/novel.27203/Sspon.05G0033330-1C/novel.12872/novel.54279/Sspon.03G0009700-2P/Sspon.03G0038070-1C/Sspon.03G0009700-3P/Sspon.02G0003660-1A/Sspon.06G0028290-1C/novel.59347/novel.25006/Sspon.06G002827…	32	8	24
Biological process	GO:0044782	cilium organization	11/7963	41/69448	0.0053251	0.0517559	novel.32014/novel.13014/novel.15765/novel.25778/novel.10240/novel.13015/novel.18451/novel.23301/Sspon.04G0026450-2D/Sspon.03G0006050-2D/Sspon.04G0026450-1B	11	8	3
Biological process	GO:0060271	cilium assembly	11/7963	41/69448	0.0053251	0.0517559	novel.32014/novel.13014/novel.15765/novel.25778/novel.10240/novel.13015/novel.18451/novel.23301/Sspon.04G0026450-2D/Sspon.03G0006050-2D/Sspon.04G0026450-1B	11	8	3
Biological process	GO:0098655	cation transmembrane transport	73/7963	473/69448	0.00538984	0.0522204	Sspon.01G0011230-2C/novel.22707/novel.34812/novel.42947/novel.771/novel.19784/Sspon.01G0061370-1P/novel.66207/Sspon.02G0022060-1A/Sspon.01G0061370-2P/Sspon.02G0022060-2B/novel.12819/Sspon.04G0003380-1A/novel.37069/novel.22706/novel.63317/novel.19791/Sspon.02G0015050-1A/Sspon.08G0009060-2B/novel.51461/novel.40771/novel.64586/novel.22709/novel.9810/novel.26169/Sspon.03G0009900-4D/novel.69564/novel.…	73	39	34
Molecular function	GO:0090447	glycerol-3-phosphate 2-O-acyltransferase activity	15/8753	65/76768	0.00565019	0.0420432	novel.27359/novel.27357/novel.69303/novel.27360/novel.67859/novel.25478/Sspon.03G0017620-3C/novel.21512/Sspon.06G0018610-3C/Sspon.03G0017620-2B/novel.22555/novel.52614/Sspon.06G0018610-1A/novel.9554/Sspon.06G0018610-2B	15	8	7
Biological process	GO:0010105	negative regulation of ethylene-activated signaling pathway	17/7963	77/69448	0.00571326	0.0548801	Sspon.03G0007810-1A/Sspon.08G0006270-2P/Sspon.07G0003190-2B/novel.66094/novel.23441/Sspon.08G0006270-1P/Sspon.08G0006270-3P/novel.27954/Sspon.04G0011160-3C/Sspon.07G0003190-1A/Sspon.08G0022930-2C/Sspon.08G0006270-1A/Sspon.05G0017600-1A/novel.43706/Sspon.01G0046250-1B/Sspon.08G0022930-1B/novel.69780	17	11	6
Biological process	GO:0070298	negative regulation of phosphorelay signal transduction system	17/7963	77/69448	0.00571326	0.0548801	Sspon.03G0007810-1A/Sspon.08G0006270-2P/Sspon.07G0003190-2B/novel.66094/novel.23441/Sspon.08G0006270-1P/Sspon.08G0006270-3P/novel.27954/Sspon.04G0011160-3C/Sspon.07G0003190-1A/Sspon.08G0022930-2C/Sspon.08G0006270-1A/Sspon.05G0017600-1A/novel.43706/Sspon.01G0046250-1B/Sspon.08G0022930-1B/novel.69780	17	11	6
Biological process	GO:0009744	response to sucrose	39/7963	225/69448	0.00571779	0.0548801	novel.15798/novel.15800/Sspon.02G0016940-3D/Sspon.03G0008990-4D/novel.7587/Sspon.02G0016940-1A/Sspon.03G0036680-1B/novel.13760/Sspon.03G0036680-3P/Sspon.03G0008990-1P/Sspon.03G0036680-1P/Sspon.03G0008990-2B/novel.61392/Sspon.08G0019510-1B/novel.66002/Sspon.03G0015310-3C/novel.66094/Sspon.08G0019510-3D/Sspon.03G0015310-2B/Sspon.03G0036680-2C/novel.16174/novel.27313/Sspon.03G0036680-2P/Sspon.05G001…	39	27	12
Molecular function	GO:0022838	substrate-specific channel activity	75/8753	492/76768	0.0057544	0.042459	novel.67116/novel.6224/novel.59776/novel.61645/Sspon.08G0019260-3D/Sspon.02G0008960-4D/Sspon.08G0010740-1P/Sspon.08G0003540-2D/Sspon.08G0010740-2B/Sspon.01G0020870-3C/novel.28061/novel.62391/Sspon.08G0003600-2B/novel.4954/novel.24855/novel.62389/novel.6225/Sspon.04G0009220-1A/Sspon.01G0049590-1B/Sspon.07G0004720-2B/novel.70475/Sspon.01G0020870-2B/novel.4965/Sspon.02G0008960-2B/novel.63450/Sspon.0…	75	23	52
Molecular function	GO:0004791	thioredoxin-disulfide reductase activity	21/8753	103/76768	0.00576459	0.042459	novel.27681/novel.37001/novel.42875/Sspon.03G0005190-2C/Sspon.05G0024210-1B/novel.48461/novel.43161/Sspon.07G0013190-2B/Sspon.07G0013190-1P/novel.40718/novel.38871/novel.44735/Sspon.05G0025780-2C/Sspon.05G0024210-1P/novel.47199/Sspon.05G0024210-2D/novel.37290/novel.33129/Sspon.07G0013190-3D/novel.37297/Sspon.05G0000940-2D	21	12	9
Biological process	GO:0046916	cellular transition metal ion homeostasis	52/7963	319/69448	0.00591839	0.0566291	Sspon.06G0009420-1A/Sspon.05G0013620-3C/Sspon.03G0009700-1P/novel.52293/Sspon.04G0009540-1A/Sspon.05G0001500-2D/novel.714/Sspon.05G0009530-1P/Sspon.06G0031050-1C/novel.717/novel.21266/Sspon.04G0025740-1B/novel.32591/novel.66387/novel.31365/Sspon.02G0015050-1A/Sspon.03G0009700-2P/Sspon.05G0013620-4D/Sspon.06G0009420-3C/novel.63560/Sspon.01G0009680-1A/Sspon.03G0009700-3P/novel.55059/novel.29770/Ssp…	52	29	23
Molecular function	GO:0016307	phosphatidylinositol phosphate kinase activity	25/8753	130/76768	0.00612388	0.0448775	novel.42344/novel.13555/novel.19080/novel.61594/novel.30907/novel.19081/Sspon.01G0040170-2C/Sspon.01G0040170-1B/novel.68610/novel.7875/Sspon.04G0027190-1B/novel.1063/novel.13556/Sspon.02G0014980-2P/novel.68609/novel.36422/Sspon.02G0014980-1P/Sspon.02G0014980-2B/novel.30942/Sspon.08G0010440-1A/novel.19079/novel.18179/novel.69812/novel.25455/novel.59484	25	11	14
Cellular component	GO:0009569	chloroplast starch grain	6/8407	16/74202	0.00616233	0.150537	novel.70369/Sspon.02G0020140-3C/novel.19599/novel.32344/Sspon.06G0007080-3C/Sspon.04G0018810-3C	6	0	6
Molecular function	GO:0004142	diacylglycerol cholinephosphotransferase activity	6/8753	16/76768	0.00635878	0.0459034	Sspon.08G0006160-1T/Sspon.08G0006160-1A/Sspon.08G0006160-3D/Sspon.08G0006160-2B/Sspon.04G0020130-2C/novel.30640	6	0	6
Molecular function	GO:0019156	isoamylase activity	6/8753	16/76768	0.00635878	0.0459034	novel.56254/novel.54573/novel.52764/novel.58090/Sspon.06G0002040-4D/Sspon.06G0002040-3C	6	0	6
Molecular function	GO:0019172	glyoxalase III activity	6/8753	16/76768	0.00635878	0.0459034	Sspon.03G0024070-2C/Sspon.08G0007950-4D/Sspon.03G0024070-1P/Sspon.08G0007950-2B/Sspon.03G0037120-2D/Sspon.03G0037120-1B	6	2	4
Biological process	GO:1900378	positive regulation of secondary metabolite biosynthetic process	6/7963	16/69448	0.00653717	0.0623561	novel.60066/Sspon.04G0014450-4D/Sspon.04G0014420-2B/novel.60065/Sspon.05G0017600-1A/novel.43706	6	1	5
Biological process	GO:0001666	response to hypoxia	30/7963	164/69448	0.0066085	0.0628419	Sspon.05G0014320-3C/Sspon.05G0014320-4D/Sspon.05G0014320-2B/novel.66094/Sspon.03G0022030-1A/Sspon.08G0006790-1A/novel.66953/Sspon.05G0014320-1A/novel.26915/Sspon.03G0022030-2D/Sspon.02G0008510-2D/Sspon.02G0041920-3P/Sspon.02G0041920-1T/Sspon.04G0011160-3C/Sspon.02G0008510-1A/novel.67279/Sspon.02G0008510-1P/novel.7516/Sspon.08G0022930-2C/novel.523/Sspon.02G0041920-1P/novel.14399/novel.28872/Sspon.…	30	18	12
Molecular function	GO:0015145	monosaccharide transmembrane transporter activity	43/8753	257/76768	0.00665788	0.0478247	novel.15704/novel.65887/Sspon.02G0027730-1A/novel.59489/Sspon.05G0010110-1A/Sspon.01G0005290-3D/Sspon.01G0005290-1T/Sspon.01G0031430-1P/novel.69930/novel.49889/novel.24469/novel.57782/Sspon.01G0013160-2P/Sspon.01G0005290-2B/Sspon.05G0012760-2B/Sspon.03G0033360-2C/Sspon.05G0012760-3C/Sspon.01G0013160-1P/Sspon.02G0024090-3C/novel.46099/Sspon.02G0047440-2D/Sspon.01G0036150-2D/Sspon.05G0010110-2B/Ssp…	43	27	16
Molecular function	GO:0016706	oxidoreductase activity, acting on paired donors, with incorporation or reduction of molecular oxygen, 2-oxoglutarate as one donor, and incorporation of one atom each of oxygen into both donors	32/8753	179/76768	0.00674164	0.0481878	Sspon.08G0013760-2B/Sspon.08G0013760-1A/Sspon.01G0001310-4D/Sspon.08G0013760-3D/Sspon.01G0001310-1A/novel.6921/Sspon.01G0001310-1P/Sspon.08G0023020-1B/Sspon.01G0001310-2P/novel.56620/novel.20015/Sspon.03G0006160-1A/novel.27814/novel.23307/Sspon.01G0013510-2D/Sspon.08G0013400-1A/Sspon.01G0047170-2C/novel.67170/novel.67461/Sspon.02G0023820-2C/Sspon.01G0001310-2B/novel.68916/Sspon.02G0023820-1A/nove…	32	26	6
Molecular function	GO:0005534	galactose binding	7/8753	21/76768	0.00680938	0.0484334	Sspon.04G0018500-1A/novel.36187/novel.9565/Sspon.04G0018500-3C/novel.42649/Sspon.01G0031750-1A/novel.32326	7	7	0
Biological process	GO:0015714	phosphoenolpyruvate transport	8/7963	26/69448	0.00691587	0.0653613	novel.15798/novel.15800/Sspon.04G0000190-2B/Sspon.04G0000190-3C/Sspon.04G0000190-1A/novel.56747/Sspon.03G0018500-1P/Sspon.03G0018500-3D	8	0	8
Biological process	GO:0019676	ammonia assimilation cycle	8/7963	26/69448	0.00691587	0.0653613	Sspon.07G0002560-2D/Sspon.04G0018720-1A/Sspon.03G0009080-1A/Sspon.02G0012630-2B/Sspon.02G0012630-3P/Sspon.03G0009080-3C/Sspon.04G0018720-3D/Sspon.02G0012630-1A	8	3	5
Biological process	GO:0010037	response to carbon dioxide	7/7963	21/69448	0.00702186	0.0657579	novel.70475/Sspon.05G0005010-2D/Sspon.02G0020370-4D/Sspon.02G0020370-1A/Sspon.02G0020370-3C/novel.40628/Sspon.05G0005010-1A	7	4	3
Biological process	GO:0071423	malate transmembrane transport	7/7963	21/69448	0.00702186	0.0657579	Sspon.04G0018720-1A/Sspon.06G0004750-3C/Sspon.06G0004750-2B/Sspon.02G0012630-2B/Sspon.02G0012630-3P/Sspon.04G0018720-3D/Sspon.02G0012630-1A	7	0	7
Biological process	GO:0072347	response to anesthetic	7/7963	21/69448	0.00702186	0.0657579	novel.70475/Sspon.05G0005010-2D/Sspon.02G0020370-4D/Sspon.02G0020370-1A/Sspon.02G0020370-3C/novel.40628/Sspon.05G0005010-1A	7	4	3
Molecular function	GO:0000030	mannosyltransferase activity	23/8753	118/76768	0.00704805	0.0498865	novel.19348/Sspon.06G0010820-1A/Sspon.02G0005540-3C/Sspon.02G0005560-3C/novel.15741/Sspon.02G0005690-1A/Sspon.02G0005550-1A/novel.15943/Sspon.06G0010820-4D/Sspon.02G0035110-1B/Sspon.06G0010820-2B/Sspon.06G0010820-3C/Sspon.02G0005720-1A/novel.15944/Sspon.02G0035170-2P/novel.15737/Sspon.01G0031470-2D/novel.15738/Sspon.02G0005650-1A/novel.28835/Sspon.03G0023730-2C/novel.65305/Sspon.05G0006020-4D	23	4	19
Biological process	GO:0018904	ether metabolic process	22/7963	111/69448	0.00722661	0.0674702	novel.37001/novel.42875/Sspon.05G0024210-1B/novel.43161/Sspon.07G0013190-2B/Sspon.07G0013190-1P/Sspon.07G0019830-4D/novel.40718/novel.38871/novel.44735/Sspon.05G0025780-2C/Sspon.05G0024210-1P/novel.47199/Sspon.05G0024210-2D/novel.37290/novel.38870/Sspon.06G0007130-2B/novel.20755/novel.33129/Sspon.07G0013190-3D/novel.37297/Sspon.05G0000940-2D	22	12	10
Molecular function	GO:0003712	transcription coregulator activity	54/8753	339/76768	0.00731222	0.0514839	Sspon.01G0004480-2B/novel.39297/Sspon.02G0038070-2C/Sspon.02G0038070-1T/novel.4036/Sspon.02G0038070-1B/Sspon.05G0008540-3D/novel.39002/Sspon.02G0056670-1D/novel.43277/Sspon.01G0004480-1A/Sspon.01G0042730-3D/novel.8403/novel.10823/Sspon.01G0004480-3C/Sspon.05G0012360-1A/novel.10727/Sspon.02G0034020-2C/novel.30388/Sspon.01G0011920-1A/Sspon.02G0034020-3D/Sspon.03G0022030-1A/Sspon.01G0017230-1A/novel…	54	16	38
Biological process	GO:0009083	branched-chain amino acid catabolic process	10/7963	37/69448	0.00731427	0.0680824	novel.58680/Sspon.02G0030710-2B/novel.46972/Sspon.07G0014420-1A/Sspon.07G0014420-2C/novel.60996/Sspon.02G0030710-3D/novel.61002/novel.55187/novel.46970	10	10	0
Molecular function	GO:0015386	potassium:proton antiporter activity	16/8753	73/76768	0.00734471	0.0514839	Sspon.05G0000450-1A/Sspon.08G0009060-2B/novel.69564/novel.15252/Sspon.08G0009060-4D/novel.69565/novel.17592/novel.20298/novel.29394/novel.46354/Sspon.08G0009060-3C/Sspon.05G0000450-2D/novel.67666/Sspon.04G0023470-1B/novel.15138/Sspon.04G0023470-2D	16	9	7
Cellular component	GO:0005950	anthranilate synthase complex	5/8407	12/74202	0.0074298	0.173249	Sspon.05G0009740-3C/Sspon.05G0009740-2B/Sspon.01G0007010-1A/Sspon.05G0009740-1A/Sspon.05G0009740-4D	5	0	5
Molecular function	GO:0004123	cystathionine gamma-lyase activity	5/8753	12/76768	0.00763438	0.0517639	Sspon.01G0021330-3C/Sspon.01G0021330-1A/Sspon.01G0046880-2D/Sspon.01G0046880-1B/Sspon.01G0021330-2B	5	0	5
Molecular function	GO:0004587	ornithine-oxo-acid transaminase activity	5/8753	12/76768	0.00763438	0.0517639	Sspon.01G0026110-1A/novel.8924/Sspon.01G0026110-2B/Sspon.01G0024190-3C/Sspon.01G0024190-1A	5	5	0
Molecular function	GO:0015513	high-affinity secondary active nitrite transmembrane transporter activity	5/8753	12/76768	0.00763438	0.0517639	novel.52928/novel.59776/Sspon.08G0019260-3D/Sspon.08G0019260-1T/Sspon.08G0019260-2C	5	4	1
Molecular function	GO:0016636	oxidoreductase activity, acting on the CH-CH group of donors, iron-sulfur protein as acceptor	5/8753	12/76768	0.00763438	0.0517639	novel.6373/Sspon.01G0042570-1B/Sspon.01G0042570-2C/Sspon.01G0042740-1B/Sspon.01G0042570-3D	5	5	0
Molecular function	GO:0033760	2'-deoxymugineic-acid 2'-dioxygenase activity	5/8753	12/76768	0.00763438	0.0517639	novel.20015/novel.67170/Sspon.02G0023820-2C/Sspon.02G0023820-1A/novel.17224	5	5	0
Molecular function	GO:0033772	flavonoid 3',5'-hydroxylase activity	5/8753	12/76768	0.00763438	0.0517639	Sspon.01G0010440-2B/Sspon.01G0010440-1A/Sspon.01G0010440-1P/novel.3301/Sspon.01G0010440-3P	5	0	5
Molecular function	GO:0052923	all-trans-nonaprenyl-diphosphate synthase (geranyl-diphosphate specific) activity	5/8753	12/76768	0.00763438	0.0517639	Sspon.07G0001290-1A/Sspon.07G0001290-3C/Sspon.07G0001290-2B/Sspon.07G0030070-1C/Sspon.08G0003680-1A	5	1	4
Biological process	GO:0090332	stomatal closure	39/7963	229/69448	0.00767212	0.0696308	Sspon.03G0001310-1A/novel.42344/novel.13555/novel.19080/Sspon.03G0001310-3C/novel.21998/novel.61594/novel.30907/novel.19081/novel.55413/Sspon.03G0016840-3C/novel.70475/Sspon.03G0016870-1A/Sspon.01G0040170-2C/Sspon.05G0005010-2D/Sspon.03G0016840-2B/Sspon.01G0040170-1B/Sspon.03G0001310-2B/novel.21962/Sspon.03G0042730-1C/Sspon.04G0027190-1B/Sspon.03G0016840-4D/Sspon.07G0028400-1B/novel.13556/Sspon.0…	39	11	28
Biological process	GO:0036293	response to decreased oxygen levels	38/7963	222/69448	0.00774276	0.0696308	novel.22889/Sspon.05G0014320-3C/Sspon.05G0014320-4D/Sspon.05G0014320-2B/novel.37189/novel.66094/Sspon.03G0022030-1A/Sspon.08G0006790-1A/novel.66953/Sspon.05G0014320-1A/Sspon.06G0001920-4D/novel.26915/Sspon.03G0022030-2D/Sspon.02G0008510-2D/Sspon.02G0041920-3P/Sspon.02G0041920-1T/Sspon.04G0011160-3C/Sspon.02G0008510-1A/novel.67279/Sspon.06G0001920-2B/Sspon.02G0008510-1P/novel.7516/novel.48288/Sspo…	38	25	13
Biological process	GO:0006593	ornithine catabolic process	5/7963	12/69448	0.00781962	0.0696308	Sspon.01G0026110-1A/novel.8924/Sspon.01G0026110-2B/Sspon.01G0024190-3C/Sspon.01G0024190-1A	5	5	0
Biological process	GO:0009270	response to humidity	5/7963	12/69448	0.00781962	0.0696308	novel.70475/Sspon.05G0005010-2D/novel.40628/Sspon.05G0005010-1A/novel.69800	5	5	0
Biological process	GO:0010041	response to iron(III) ion	5/7963	12/69448	0.00781962	0.0696308	novel.20015/novel.67170/Sspon.02G0023820-2C/Sspon.02G0023820-1A/novel.17224	5	5	0
Biological process	GO:0019343	cysteine biosynthetic process via cystathionine	5/7963	12/69448	0.00781962	0.0696308	Sspon.01G0021330-3C/Sspon.01G0021330-1A/Sspon.01G0046880-2D/Sspon.01G0046880-1B/Sspon.01G0021330-2B	5	0	5
Biological process	GO:0019346	transsulfuration	5/7963	12/69448	0.00781962	0.0696308	Sspon.01G0021330-3C/Sspon.01G0021330-1A/Sspon.01G0046880-2D/Sspon.01G0046880-1B/Sspon.01G0021330-2B	5	0	5
Biological process	GO:0019544	arginine catabolic process to glutamate	5/7963	12/69448	0.00781962	0.0696308	Sspon.01G0026110-1A/novel.8924/Sspon.01G0026110-2B/Sspon.01G0024190-3C/Sspon.01G0024190-1A	5	5	0
Biological process	GO:0033524	sinapate ester metabolic process	5/7963	12/69448	0.00781962	0.0696308	novel.41888/Sspon.07G0019440-2C/Sspon.05G0018090-2C/Sspon.07G0019440-2P/Sspon.07G0019440-1T	5	0	5
Biological process	GO:0033525	sinapate ester biosynthetic process	5/7963	12/69448	0.00781962	0.0696308	novel.41888/Sspon.07G0019440-2C/Sspon.05G0018090-2C/Sspon.07G0019440-2P/Sspon.07G0019440-1T	5	0	5
Biological process	GO:0071266	'de novo' L-methionine biosynthetic process	5/7963	12/69448	0.00781962	0.0696308	Sspon.01G0021330-3C/Sspon.01G0021330-1A/Sspon.01G0046880-2D/Sspon.01G0046880-1B/Sspon.01G0021330-2B	5	0	5
Biological process	GO:0080169	cellular response to boron-containing substance deprivation	5/7963	12/69448	0.00781962	0.0696308	Sspon.03G0025350-4D/Sspon.03G0025350-2B/Sspon.03G0025350-3C/novel.53253/novel.13247	5	5	0
Biological process	GO:1900377	negative regulation of secondary metabolite biosynthetic process	5/7963	12/69448	0.00781962	0.0696308	novel.41888/Sspon.07G0019440-2C/Sspon.05G0018090-2C/Sspon.07G0019440-2P/Sspon.07G0019440-1T	5	0	5
Biological process	GO:1903085	regulation of sinapate ester biosynthetic process	5/7963	12/69448	0.00781962	0.0696308	novel.41888/Sspon.07G0019440-2C/Sspon.05G0018090-2C/Sspon.07G0019440-2P/Sspon.07G0019440-1T	5	0	5
Biological process	GO:1903086	negative regulation of sinapate ester biosynthetic process	5/7963	12/69448	0.00781962	0.0696308	novel.41888/Sspon.07G0019440-2C/Sspon.05G0018090-2C/Sspon.07G0019440-2P/Sspon.07G0019440-1T	5	0	5
Biological process	GO:0006566	threonine metabolic process	15/7963	67/69448	0.00796643	0.0707336	novel.28014/novel.68772/Sspon.05G0013130-3D/Sspon.01G0032840-2D/novel.38912/Sspon.05G0013130-1A/novel.38913/Sspon.05G0032060-1C/Sspon.01G0032840-1P/Sspon.03G0008460-1P/novel.38914/Sspon.05G0013130-2B/Sspon.01G0028570-3D/Sspon.03G0008460-1A/novel.25212	15	1	14
Biological process	GO:0045128	negative regulation of reciprocal meiotic recombination	9/7963	32/69448	0.00813793	0.0714329	novel.22456/novel.27113/novel.7730/Sspon.01G0009590-3C/Sspon.03G0024550-2B/Sspon.03G0024550-1T/novel.20680/novel.57218/novel.18061	9	7	2
Biological process	GO:0045835	negative regulation of meiotic nuclear division	9/7963	32/69448	0.00813793	0.0714329	novel.22456/novel.27113/novel.7730/Sspon.01G0009590-3C/Sspon.03G0024550-2B/Sspon.03G0024550-1T/novel.20680/novel.57218/novel.18061	9	7	2
Biological process	GO:0051447	negative regulation of meiotic cell cycle	9/7963	32/69448	0.00813793	0.0714329	novel.22456/novel.27113/novel.7730/Sspon.01G0009590-3C/Sspon.03G0024550-2B/Sspon.03G0024550-1T/novel.20680/novel.57218/novel.18061	9	7	2
Biological process	GO:0110029	negative regulation of meiosis I	9/7963	32/69448	0.00813793	0.0714329	novel.22456/novel.27113/novel.7730/Sspon.01G0009590-3C/Sspon.03G0024550-2B/Sspon.03G0024550-1T/novel.20680/novel.57218/novel.18061	9	7	2
Biological process	GO:0044273	sulfur compound catabolic process	13/7963	55/69448	0.0081746	0.071551	novel.37203/Sspon.01G0021330-3C/Sspon.01G0021330-1A/novel.897/novel.7976/Sspon.06G0013840-1A/Sspon.01G0046880-2D/novel.43089/Sspon.01G0013070-2B/Sspon.01G0046880-1B/Sspon.05G0025460-2C/Sspon.01G0021330-2B/Sspon.06G0013840-2B	13	6	7
Biological process	GO:0070482	response to oxygen levels	38/7963	223/69448	0.00832463	0.0726578	novel.22889/Sspon.05G0014320-3C/Sspon.05G0014320-4D/Sspon.05G0014320-2B/novel.37189/novel.66094/Sspon.03G0022030-1A/Sspon.08G0006790-1A/novel.66953/Sspon.05G0014320-1A/Sspon.06G0001920-4D/novel.26915/Sspon.03G0022030-2D/Sspon.02G0008510-2D/Sspon.02G0041920-3P/Sspon.02G0041920-1T/Sspon.04G0011160-3C/Sspon.02G0008510-1A/novel.67279/Sspon.06G0001920-2B/Sspon.02G0008510-1P/novel.7516/novel.48288/Sspo…	38	25	13
Molecular function	GO:0015181	arginine transmembrane transporter activity	8/8753	27/76768	0.00856787	0.0570274	novel.22707/Sspon.03G0037340-1B/novel.22706/novel.22709/novel.26169/novel.23710/novel.28888/novel.22447	8	5	3
Molecular function	GO:0015189	L-lysine transmembrane transporter activity	8/8753	27/76768	0.00856787	0.0570274	novel.22707/Sspon.03G0037340-1B/novel.22706/novel.22709/novel.26169/novel.23710/novel.28888/novel.22447	8	5	3
Molecular function	GO:0016531	copper chaperone activity	8/8753	27/76768	0.00856787	0.0570274	Sspon.01G0011230-2C/novel.771/novel.12819/Sspon.04G0025740-1B/novel.9810/novel.29770/Sspon.05G0004960-2B/Sspon.01G0011230-1A	8	3	5
Molecular function	GO:0071917	triose-phosphate transmembrane transporter activity	8/8753	27/76768	0.00856787	0.0570274	novel.15798/novel.15800/Sspon.04G0000190-2B/Sspon.04G0000190-3C/Sspon.04G0000190-1A/novel.56747/Sspon.03G0018500-1P/Sspon.03G0018500-3D	8	0	8
Molecular function	GO:0015166	polyol transmembrane transporter activity	15/8753	68/76768	0.00871807	0.0577622	novel.15704/Sspon.02G0027730-1A/Sspon.01G0005290-3D/Sspon.01G0005290-1T/novel.49889/Sspon.01G0013160-2P/Sspon.01G0005290-2B/Sspon.01G0013160-1P/Sspon.02G0024090-3C/novel.46099/Sspon.01G0035660-3P/Sspon.02G0047460-1C/Sspon.06G0017500-2B/Sspon.01G0013160-2B/Sspon.02G0024090-1A	15	10	5
Biological process	GO:0015717	triose phosphate transport	8/7963	27/69448	0.00885661	0.0768654	novel.15798/novel.15800/Sspon.04G0000190-2B/Sspon.04G0000190-3C/Sspon.04G0000190-1A/novel.56747/Sspon.03G0018500-1P/Sspon.03G0018500-3D	8	0	8
Biological process	GO:0035436	triose phosphate transmembrane transport	8/7963	27/69448	0.00885661	0.0768654	novel.15798/novel.15800/Sspon.04G0000190-2B/Sspon.04G0000190-3C/Sspon.04G0000190-1A/novel.56747/Sspon.03G0018500-1P/Sspon.03G0018500-3D	8	0	8
Molecular function	GO:0010295	(+)-abscisic acid 8'-hydroxylase activity	6/8753	17/76768	0.0088909	0.0583742	Sspon.02G0013240-2P/Sspon.07G0016500-2C/novel.48614/Sspon.02G0013240-1P/novel.31073/novel.46692	6	5	1
Molecular function	GO:0042879	aldonate transmembrane transporter activity	6/8753	17/76768	0.0088909	0.0583742	novel.15798/novel.15800/Sspon.01G0015410-3D/Sspon.01G0015410-2B/novel.1117/novel.6095	6	0	6
Biological process	GO:0010304	PSII associated light-harvesting complex II catabolic process	10/7963	38/69448	0.00892618	0.0772515	Sspon.08G0011150-1A/Sspon.08G0000050-1A/Sspon.08G0011150-3C/Sspon.08G0011150-4D/Sspon.08G0011150-2B/novel.8954/novel.68670/Sspon.03G0037420-3D/novel.8950/Sspon.03G0037420-1T	10	9	1
Molecular function	GO:0005355	glucose transmembrane transporter activity	41/8753	247/76768	0.00901756	0.0586839	novel.15704/novel.65887/Sspon.02G0027730-1A/novel.59489/Sspon.05G0010110-1A/Sspon.01G0005290-3D/Sspon.01G0005290-1T/Sspon.01G0031430-1P/novel.69930/novel.49889/novel.24469/novel.57782/Sspon.01G0013160-2P/Sspon.01G0005290-2B/Sspon.05G0012760-2B/Sspon.05G0012760-3C/Sspon.01G0013160-1P/Sspon.02G0024090-3C/novel.46099/Sspon.02G0047440-2D/Sspon.01G0036150-2D/Sspon.05G0010110-2B/Sspon.03G0012960-1A/Ssp…	41	27	14
Molecular function	GO:0042132	fructose 1,6-bisphosphate 1-phosphatase activity	7/8753	22/76768	0.00901896	0.0586839	novel.532/Sspon.01G0051520-1C/novel.27512/novel.3142/Sspon.01G0051520-2D/novel.27504/Sspon.07G0007070-4P	7	0	7
Biological process	GO:0009081	branched-chain amino acid metabolic process	27/7963	147/69448	0.00909091	0.0779649	novel.2861/novel.63382/novel.58680/Sspon.02G0030710-2B/Sspon.01G0036410-2C/novel.2865/Sspon.07G0017060-2P/novel.46972/Sspon.03G0010130-4D/Sspon.07G0014420-1A/Sspon.07G0014420-2C/novel.60996/novel.8074/Sspon.04G0019550-3D/Sspon.02G0030710-3D/novel.61002/novel.7867/novel.3620/Sspon.01G0026890-2C/novel.7398/Sspon.01G0057720-1D/novel.52284/Sspon.01G0033040-1P/novel.55187/Sspon.01G0028570-3D/novel.469…	27	21	6
Biological process	GO:0016107	sesquiterpenoid catabolic process	6/7963	17/69448	0.00913513	0.0779649	Sspon.02G0013240-2P/Sspon.07G0016500-2C/novel.48614/Sspon.02G0013240-1P/novel.31073/novel.46692	6	5	1
Biological process	GO:0042873	aldonate transmembrane transport	6/7963	17/69448	0.00913513	0.0779649	novel.15798/novel.15800/Sspon.01G0015410-3D/Sspon.01G0015410-2B/novel.1117/novel.6095	6	0	6
Biological process	GO:0043290	apocarotenoid catabolic process	6/7963	17/69448	0.00913513	0.0779649	Sspon.02G0013240-2P/Sspon.07G0016500-2C/novel.48614/Sspon.02G0013240-1P/novel.31073/novel.46692	6	5	1
Biological process	GO:0046345	abscisic acid catabolic process	6/7963	17/69448	0.00913513	0.0779649	Sspon.02G0013240-2P/Sspon.07G0016500-2C/novel.48614/Sspon.02G0013240-1P/novel.31073/novel.46692	6	5	1
Molecular function	GO:0050502	cis-zeatin O-beta-D-glucosyltransferase activity	12/8753	50/76768	0.00915662	0.0593136	novel.64223/novel.64224/novel.61756/Sspon.03G0022010-3C/Sspon.03G0022010-1T/novel.61755/novel.60182/Sspon.03G0022010-4D/novel.60409/Sspon.03G0022010-1A/novel.67122/novel.42793	12	7	5
Biological process	GO:0031407	oxylipin metabolic process	28/7963	154/69448	0.00918783	0.0780655	novel.6886/novel.4670/novel.4669/Sspon.01G0036320-1B/novel.15221/novel.9055/Sspon.05G0010510-3C/novel.25297/Sspon.05G0010510-2B/Sspon.01G0046850-1B/Sspon.05G0010510-1A/Sspon.01G0056620-1C/Sspon.02G0032580-3D/Sspon.05G0010510-4D/Sspon.01G0046850-1P/novel.7011/Sspon.02G0032580-2C/novel.9274/Sspon.01G0036320-2D/Sspon.08G0010980-1A/Sspon.02G0032580-1A/Sspon.01G0019000-2B/novel.14710/Sspon.01G0049070-…	28	9	19
Biological process	GO:0006098	pentose-phosphate shunt	23/7963	120/69448	0.00922293	0.0780655	novel.47377/Sspon.06G0012620-2B/novel.2127/Sspon.06G0012620-1A/Sspon.01G0012230-2B/Sspon.02G0046580-1C/novel.10135/Sspon.01G0048620-1B/Sspon.02G0046580-2D/Sspon.04G0008880-2B/Sspon.06G0012620-4D/Sspon.01G0029500-1A/novel.9308/novel.33555/Sspon.06G0003810-3C/Sspon.06G0003810-1A/Sspon.08G0024210-2D/novel.5944/Sspon.01G0053200-1C/Sspon.05G0013680-1A/novel.9322/novel.67367/Sspon.03G0027230-1B	23	9	14
Biological process	GO:0051156	glucose 6-phosphate metabolic process	23/7963	120/69448	0.00922293	0.0780655	novel.47377/Sspon.06G0012620-2B/novel.2127/Sspon.06G0012620-1A/Sspon.01G0012230-2B/Sspon.02G0046580-1C/novel.10135/Sspon.01G0048620-1B/Sspon.02G0046580-2D/Sspon.04G0008880-2B/Sspon.06G0012620-4D/Sspon.01G0029500-1A/novel.9308/novel.33555/Sspon.06G0003810-3C/Sspon.06G0003810-1A/Sspon.08G0024210-2D/novel.5944/Sspon.01G0053200-1C/Sspon.05G0013680-1A/novel.9322/novel.67367/Sspon.03G0027230-1B	23	9	14
Biological process	GO:0071454	cellular response to anoxia	7/7963	22/69448	0.00929501	0.0784601	novel.37189/Sspon.06G0001920-4D/Sspon.06G0001920-2B/novel.48288/Sspon.06G0001920-3C/Sspon.05G0009730-3C/Sspon.05G0009730-1A	7	7	0
Molecular function	GO:0015491	cation:cation antiporter activity	22/8753	114/76768	0.00929812	0.0599626	novel.15555/Sspon.03G0023870-1A/novel.15518/Sspon.05G0000450-1A/Sspon.08G0009060-2B/novel.24835/Sspon.07G0000560-2C/novel.69564/novel.15252/Sspon.08G0009060-4D/novel.69565/novel.17592/novel.20298/novel.29394/novel.46354/Sspon.08G0009060-3C/Sspon.07G0000560-3D/Sspon.05G0000450-2D/novel.67666/Sspon.04G0023470-1B/novel.15138/Sspon.04G0023470-2D	22	10	12
Molecular function	GO:0061134	peptidase regulator activity	31/8753	176/76768	0.00935397	0.0600558	novel.27582/Sspon.01G0031420-1A/Sspon.07G0033570-1C/Sspon.01G0031420-2D/novel.55270/novel.53429/novel.37162/novel.39011/Sspon.05G0025080-1B/Sspon.05G0025080-2D/Sspon.07G0015710-2P/Sspon.07G0027770-2D/novel.58742/Sspon.07G0015710-3P/Sspon.07G0015710-3C/novel.55273/novel.32453/novel.26586/Sspon.07G0015730-1A/Sspon.07G0015750-1A/novel.26788/Sspon.08G0009340-1A/Sspon.07G0015710-1A/Sspon.07G0033590-1C…	31	8	23
Biological process	GO:0006816	calcium ion transport	25/7963	134/69448	0.0096625	0.0812712	novel.6224/novel.34812/Sspon.08G0003540-2D/novel.62391/Sspon.08G0003600-2B/novel.4954/novel.62389/novel.6225/Sspon.01G0049590-1B/novel.4965/novel.63450/Sspon.05G0007610-4D/Sspon.02G0026440-1A/novel.62390/novel.65578/Sspon.08G0018640-2C/Sspon.02G0026440-2B/novel.11521/Sspon.02G0026440-1P/Sspon.05G0007610-2B/novel.19012/novel.32459/Sspon.08G0018640-1B/Sspon.04G0001940-1P/novel.60981	25	7	18
Biological process	GO:0009069	serine family amino acid metabolic process	37/7963	218/69448	0.00970717	0.0812712	novel.55324/novel.55626/Sspon.07G0018610-3D/Sspon.07G0018610-1A/Sspon.05G0013130-3D/Sspon.01G0021330-3C/Sspon.01G0021330-1A/Sspon.05G0002990-2B/novel.57436/Sspon.06G0013830-2B/Sspon.07G0027890-1B/Sspon.05G0002990-1A/Sspon.02G0006820-2C/Sspon.05G0002990-1P/novel.38912/Sspon.03G0007550-1A/Sspon.01G0046880-2D/Sspon.05G0013130-1A/novel.38913/Sspon.05G0032060-1C/Sspon.03G0007550-1P/novel.7189/novel.38…	37	2	35
Biological process	GO:0009637	response to blue light	37/7963	218/69448	0.00970717	0.0812712	Sspon.05G0021020-3P/novel.53658/novel.15756/Sspon.05G0016910-4D/Sspon.05G0016910-3C/Sspon.05G0021020-2P/Sspon.05G0016910-1A/Sspon.07G0017970-2B/Sspon.05G0016910-2B/Sspon.01G0012880-1A/Sspon.02G0035090-2D/Sspon.07G0017970-1A/Sspon.02G0035090-1P/novel.2727/novel.26007/Sspon.02G0034130-1B/Sspon.01G0012880-2B/Sspon.01G0005400-3D/novel.29679/Sspon.04G0010030-2B/Sspon.05G0022390-2D/Sspon.01G0040850-2C/…	37	5	32
Biological process	GO:0046323	glucose import	41/7963	247/69448	0.00985904	0.0820965	novel.15704/novel.65887/Sspon.02G0027730-1A/novel.59489/Sspon.05G0010110-1A/Sspon.01G0005290-3D/Sspon.01G0005290-1T/Sspon.01G0031430-1P/novel.69930/novel.49889/novel.24469/novel.57782/Sspon.01G0013160-2P/Sspon.01G0005290-2B/Sspon.05G0012760-2B/Sspon.05G0012760-3C/Sspon.01G0013160-1P/Sspon.02G0024090-3C/novel.46099/Sspon.02G0047440-2D/Sspon.01G0036150-2D/Sspon.05G0010110-2B/Sspon.03G0012960-1A/Ssp…	41	27	14
Biological process	GO:1904659	glucose transmembrane transport	41/7963	247/69448	0.00985904	0.0820965	novel.15704/novel.65887/Sspon.02G0027730-1A/novel.59489/Sspon.05G0010110-1A/Sspon.01G0005290-3D/Sspon.01G0005290-1T/Sspon.01G0031430-1P/novel.69930/novel.49889/novel.24469/novel.57782/Sspon.01G0013160-2P/Sspon.01G0005290-2B/Sspon.05G0012760-2B/Sspon.05G0012760-3C/Sspon.01G0013160-1P/Sspon.02G0024090-3C/novel.46099/Sspon.02G0047440-2D/Sspon.01G0036150-2D/Sspon.05G0010110-2B/Sspon.03G0012960-1A/Ssp…	41	27	14
Molecular function	GO:0008559	xenobiotic transmembrane transporting ATPase activity	25/8753	135/76768	0.00991541	0.063102	novel.59999/Sspon.03G0014340-1A/novel.54398/novel.64873/novel.10911/novel.42313/novel.34448/Sspon.01G0003950-3D/novel.60503/Sspon.01G0003950-2C/novel.61347/novel.40545/Sspon.08G0022810-1B/novel.21938/Sspon.07G0011280-2C/novel.68288/novel.10896/novel.61343/novel.21921/novel.42573/Sspon.05G0002830-1A/novel.302/novel.43437/novel.58286/Sspon.08G0007240-2B	25	9	16
Molecular function	GO:0042910	xenobiotic transmembrane transporter activity	25/8753	135/76768	0.00991541	0.063102	novel.59999/Sspon.03G0014340-1A/novel.54398/novel.64873/novel.10911/novel.42313/novel.34448/Sspon.01G0003950-3D/novel.60503/Sspon.01G0003950-2C/novel.61347/novel.40545/Sspon.08G0022810-1B/novel.21938/Sspon.07G0011280-2C/novel.68288/novel.10896/novel.61343/novel.21921/novel.42573/Sspon.05G0002830-1A/novel.302/novel.43437/novel.58286/Sspon.08G0007240-2B	25	9	16
Biological process	GO:0009624	response to nematode	50/7963	313/69448	0.00998649	0.0829336	novel.15798/novel.15800/novel.42947/novel.60357/Sspon.04G0018720-1A/novel.9855/novel.21998/Sspon.02G0012630-2B/novel.9398/novel.61681/Sspon.03G0022030-1A/Sspon.03G0016840-3C/novel.37127/novel.2969/Sspon.03G0016870-1A/novel.10911/Sspon.08G0021780-2D/Sspon.02G0012630-3P/novel.66953/novel.37069/novel.26915/Sspon.04G0018720-3D/Sspon.03G0016410-2C/Sspon.03G0022030-2D/Sspon.06G0016740-1A/novel.56825/Ss…	50	20	30
Molecular function	GO:0048038	quinone binding	15/8753	69/76768	0.00999224	0.0633133	Sspon.03G0039500-2D/Sspon.03G0039500-1C/Sspon.03G0039500-1P/Sspon.03G0026050-1B/Sspon.01G0021590-1P/novel.12964/novel.44279/Sspon.05G0034610-2D/novel.7010/Sspon.02G0004710-1A/Sspon.05G0016170-1A/Sspon.02G0027410-2B/Sspon.05G0013460-2B/Sspon.01G0021590-2B/Sspon.01G0021590-1A	15	4	11
Biological process	GO:0046503	glycerolipid catabolic process	9/7963	33/69448	0.0100731	0.0833537	novel.39312/novel.37440/Sspon.05G0012590-1A/Sspon.05G0012590-2C/Sspon.04G0011490-1A/Sspon.04G0011490-2C/novel.43296/Sspon.06G0020040-1B/novel.43294	9	0	9
Biological process	GO:0010942	positive regulation of cell death	31/7963	176/69448	0.0100912	0.0833537	Sspon.04G0013810-2B/Sspon.04G0013810-1A/Sspon.01G0003200-2B/novel.18172/novel.49982/novel.25671/novel.57646/Sspon.07G0017100-3D/novel.64041/Sspon.08G0009790-2B/novel.13838/novel.36032/novel.16456/Sspon.04G0037390-1D/novel.59357/Sspon.07G0017100-2C/novel.1141/novel.59369/Sspon.01G0045750-1B/Sspon.06G0008990-1A/Sspon.08G0009790-1A/novel.65705/Sspon.05G0017600-1A/novel.33826/novel.68159/novel.43706/…	31	10	21
Molecular function	GO:0004866	endopeptidase inhibitor activity	29/8753	163/76768	0.0101734	0.0639032	novel.27582/Sspon.01G0031420-1A/Sspon.07G0033570-1C/Sspon.01G0031420-2D/novel.55270/novel.53429/novel.37162/novel.39011/Sspon.05G0025080-1B/Sspon.05G0025080-2D/Sspon.07G0015710-2P/Sspon.07G0027770-2D/novel.58742/Sspon.07G0015710-3P/Sspon.07G0015710-3C/novel.55273/novel.32453/novel.26586/Sspon.07G0015730-1A/Sspon.07G0015750-1A/novel.26788/Sspon.07G0015710-1A/Sspon.07G0033590-1C/Sspon.06G0007910-1A…	29	8	21
Molecular function	GO:0030414	peptidase inhibitor activity	29/8753	163/76768	0.0101734	0.0639032	novel.27582/Sspon.01G0031420-1A/Sspon.07G0033570-1C/Sspon.01G0031420-2D/novel.55270/novel.53429/novel.37162/novel.39011/Sspon.05G0025080-1B/Sspon.05G0025080-2D/Sspon.07G0015710-2P/Sspon.07G0027770-2D/novel.58742/Sspon.07G0015710-3P/Sspon.07G0015710-3C/novel.55273/novel.32453/novel.26586/Sspon.07G0015730-1A/Sspon.07G0015750-1A/novel.26788/Sspon.07G0015710-1A/Sspon.07G0033590-1C/Sspon.06G0007910-1A…	29	8	21
Molecular function	GO:0016688	L-ascorbate peroxidase activity	10/8753	39/76768	0.0103955	0.0650164	Sspon.06G0003940-3D/Sspon.05G0014310-4D/Sspon.04G0010390-2B/Sspon.07G0019530-3C/Sspon.05G0014310-3C/Sspon.05G0014310-2B/novel.59079/novel.29127/Sspon.04G0010390-1A/Sspon.04G0036520-1D	10	6	4
Molecular function	GO:0070402	NADPH binding	11/8753	45/76768	0.0107089	0.0666892	Sspon.03G0035380-3D/Sspon.03G0018420-2C/novel.28460/Sspon.06G0004320-1A/Sspon.03G0010130-4D/Sspon.03G0018310-3C/Sspon.03G0018310-2T/Sspon.03G0035380-1B/novel.70257/novel.52284/Sspon.03G0018420-1A	11	2	9
Molecular function	GO:0005451	monovalent cation:proton antiporter activity	16/8753	76/76768	0.0108742	0.0674291	Sspon.05G0000450-1A/Sspon.08G0009060-2B/novel.69564/novel.15252/Sspon.08G0009060-4D/novel.69565/novel.17592/novel.20298/novel.29394/novel.46354/Sspon.08G0009060-3C/Sspon.05G0000450-2D/novel.67666/Sspon.04G0023470-1B/novel.15138/Sspon.04G0023470-2D	16	9	7
Molecular function	GO:0015149	hexose transmembrane transporter activity	41/8753	250/76768	0.010994	0.0678818	novel.15704/novel.65887/Sspon.02G0027730-1A/novel.59489/Sspon.05G0010110-1A/Sspon.01G0005290-3D/Sspon.01G0005290-1T/Sspon.01G0031430-1P/novel.69930/novel.49889/novel.24469/novel.57782/Sspon.01G0013160-2P/Sspon.01G0005290-2B/Sspon.05G0012760-2B/Sspon.05G0012760-3C/Sspon.01G0013160-1P/Sspon.02G0024090-3C/novel.46099/Sspon.02G0047440-2D/Sspon.01G0036150-2D/Sspon.05G0010110-2B/Sspon.03G0012960-1A/Ssp…	41	27	14
Biological process	GO:0015698	inorganic anion transport	55/7963	352/69448	0.0111035	0.0914702	novel.52928/novel.59776/Sspon.08G0019260-3D/Sspon.03G0007610-2D/novel.48795/novel.380/Sspon.06G0004750-3C/novel.27485/Sspon.01G0000230-3C/Sspon.06G0004750-2B/novel.27454/novel.24855/Sspon.04G0009220-1A/novel.23427/novel.27972/Sspon.03G0018550-1A/novel.70475/Sspon.01G0000230-3P/novel.60215/Sspon.05G0005010-2D/Sspon.05G0008800-3C/novel.63942/Sspon.05G0008800-1A/Sspon.08G0019260-1T/novel.31424/Sspon…	55	15	40
Biological process	GO:0006656	phosphatidylcholine biosynthetic process	11/7963	45/69448	0.0111473	0.0915863	novel.27997/novel.54173/Sspon.03G0008370-1A/novel.17595/Sspon.08G0006140-1A/novel.15208/Sspon.01G0053860-1C/Sspon.03G0008370-4D/novel.23487/Sspon.08G0006140-3D/Sspon.03G0008370-1P	11	5	6
Molecular function	GO:0015103	inorganic anion transmembrane transporter activity	55/8753	354/76768	0.011156	0.0685903	novel.48952/novel.52928/novel.59776/Sspon.08G0019260-3D/Sspon.03G0007610-2D/novel.48795/novel.380/novel.26114/Sspon.06G0004750-3C/novel.27485/Sspon.01G0000230-3C/Sspon.01G0005240-3D/Sspon.06G0004750-2B/novel.24855/Sspon.04G0009220-1A/novel.23428/novel.23427/novel.27972/Sspon.03G0018550-1A/novel.70475/Sspon.01G0000230-3P/Sspon.06G0006790-2C/Sspon.05G0005010-2D/Sspon.05G0008800-3C/Sspon.01G0005250-…	55	12	43
Molecular function	GO:0004575	sucrose alpha-glucosidase activity	15/8753	71/76768	0.0129774	0.0753209	novel.26485/novel.42394/novel.69547/novel.9149/Sspon.03G0014890-1T/novel.65621/Sspon.03G0014890-2B/Sspon.05G0006310-1A/Sspon.05G0006310-3C/Sspon.04G0010440-3C/Sspon.05G0001850-2B/novel.3107/novel.42147/Sspon.04G0032770-1C/novel.36628	15	5	10
Biological process	GO:0006821	chloride transport	12/7963	51/69448	0.011225	0.0917355	novel.59776/Sspon.08G0019260-3D/novel.24855/Sspon.04G0009220-1A/Sspon.08G0019260-1T/novel.31424/Sspon.04G0009220-1P/Sspon.08G0019260-2C/novel.28191/novel.6209/Sspon.04G0016160-1A/Sspon.04G0009220-3C	12	7	5
Molecular function	GO:0050347	trans-octaprenyltranstransferase activity	5/8753	13/76768	0.0112539	0.0689004	Sspon.07G0001290-1A/Sspon.07G0001290-3C/Sspon.07G0001290-2B/Sspon.07G0030070-1C/Sspon.08G0003680-1A	5	1	4
Biological process	GO:0016094	polyprenol biosynthetic process	5/7963	13/69448	0.0115205	0.0934074	Sspon.02G0039900-1B/novel.11206/Sspon.02G0039900-3D/Sspon.02G0039900-2C/novel.25907	5	4	1
Biological process	GO:0035434	copper ion transmembrane transport	5/7963	13/69448	0.0115205	0.0934074	Sspon.01G0011230-2C/novel.771/novel.12819/novel.9810/Sspon.01G0011230-1A	5	2	3
Biological process	GO:0042550	photosystem I stabilization	5/7963	13/69448	0.0115205	0.0934074	Sspon.02G0011900-1A/novel.13358/novel.13359/Sspon.02G0011900-2C/novel.29641	5	1	4
Molecular function	GO:0008083	growth factor activity	7/8753	23/76768	0.0117109	0.0710594	novel.5455/novel.17354/novel.5457/novel.59186/Sspon.05G0019650-1T/Sspon.05G0019650-1P/novel.47767	7	5	2
Molecular function	GO:0004180	carboxypeptidase activity	32/8753	186/76768	0.0117451	0.0710594	novel.46094/Sspon.02G0001930-2B/Sspon.01G0015590-1A/novel.33150/Sspon.02G0001930-3C/Sspon.02G0007660-1A/Sspon.01G0011580-2B/novel.24164/Sspon.01G0011580-1A/Sspon.04G0007730-1A/Sspon.03G0014880-1A/novel.25566/Sspon.07G0001220-2C/Sspon.07G0001190-3D/novel.65831/Sspon.07G0020530-1A/Sspon.07G0001220-3D/novel.10909/novel.14583/novel.34392/Sspon.07G0001220-1A/Sspon.03G0014870-2C/novel.3379/novel.25445/…	32	15	17
Molecular function	GO:0080044	quercetin 7-O-glucosyltransferase activity	51/8753	325/76768	0.0117535	0.0710594	novel.62119/novel.56720/novel.14215/novel.58429/Sspon.08G0017150-2B/novel.65023/novel.16963/Sspon.07G0011790-2B/Sspon.03G0004130-1A/novel.64223/Sspon.08G0030600-1D/novel.11446/Sspon.08G0017150-3D/novel.64224/Sspon.07G0030430-1C/Sspon.03G0004140-2B/novel.61756/Sspon.03G0022010-3C/Sspon.08G0009690-1A/Sspon.08G0030610-1D/novel.49874/novel.13813/novel.4422/Sspon.07G0011610-1A/Sspon.02G0021800-3D/nove…	51	19	32
Biological process	GO:0008645	hexose transmembrane transport	41/7963	250/69448	0.0119978	0.0967674	novel.15704/novel.65887/Sspon.02G0027730-1A/novel.59489/Sspon.05G0010110-1A/Sspon.01G0005290-3D/Sspon.01G0005290-1T/Sspon.01G0031430-1P/novel.69930/novel.49889/novel.24469/novel.57782/Sspon.01G0013160-2P/Sspon.01G0005290-2B/Sspon.05G0012760-2B/Sspon.05G0012760-3C/Sspon.01G0013160-1P/Sspon.02G0024090-3C/novel.46099/Sspon.02G0047440-2D/Sspon.01G0036150-2D/Sspon.05G0010110-2B/Sspon.03G0012960-1A/Ssp…	41	27	14
Biological process	GO:0015749	monosaccharide transmembrane transport	41/7963	250/69448	0.0119978	0.0967674	novel.15704/novel.65887/Sspon.02G0027730-1A/novel.59489/Sspon.05G0010110-1A/Sspon.01G0005290-3D/Sspon.01G0005290-1T/Sspon.01G0031430-1P/novel.69930/novel.49889/novel.24469/novel.57782/Sspon.01G0013160-2P/Sspon.01G0005290-2B/Sspon.05G0012760-2B/Sspon.05G0012760-3C/Sspon.01G0013160-1P/Sspon.02G0024090-3C/novel.46099/Sspon.02G0047440-2D/Sspon.01G0036150-2D/Sspon.05G0010110-2B/Sspon.03G0012960-1A/Ssp…	41	27	14
Molecular function	GO:0004049	anthranilate synthase activity	6/8753	18/76768	0.0120693	0.0717726	Sspon.05G0009740-3C/Sspon.05G0009740-2B/Sspon.01G0007010-1A/novel.4781/Sspon.05G0009740-1A/Sspon.05G0009740-4D	6	1	5
Molecular function	GO:0004096	catalase activity	6/8753	18/76768	0.0120693	0.0717726	Sspon.01G0050630-2D/Sspon.08G0000830-2B/Sspon.08G0000830-1A/Sspon.01G0050630-1P/Sspon.08G0000830-4D/novel.5415	6	3	3
Molecular function	GO:0016421	CoA carboxylase activity	6/8753	18/76768	0.0120693	0.0717726	Sspon.02G0030710-2B/novel.46972/novel.1320/Sspon.02G0030710-3D/Sspon.05G0013780-1A/novel.46970	6	4	2
Molecular function	GO:0016885	ligase activity, forming carbon-carbon bonds	6/8753	18/76768	0.0120693	0.0717726	Sspon.02G0030710-2B/novel.46972/novel.1320/Sspon.02G0030710-3D/Sspon.05G0013780-1A/novel.46970	6	4	2
Biological process	GO:0009052	pentose-phosphate shunt, non-oxidative branch	9/7963	34/69448	0.0123348	0.0992256	Sspon.06G0012620-2B/novel.2127/Sspon.06G0012620-1A/Sspon.01G0048620-1B/Sspon.06G0012620-4D/Sspon.01G0029500-1A/novel.9308/novel.5944/novel.9322	9	0	9
Molecular function	GO:0080043	quercetin 3-O-glucosyltransferase activity	51/8753	326/76768	0.0124256	0.0735898	novel.62119/novel.56720/novel.14215/novel.58429/Sspon.08G0017150-2B/novel.65023/novel.16963/Sspon.07G0011790-2B/Sspon.03G0004130-1A/novel.64223/Sspon.08G0030600-1D/novel.11446/Sspon.08G0017150-3D/novel.64224/Sspon.07G0030430-1C/Sspon.03G0004140-2B/novel.61756/Sspon.03G0022010-3C/Sspon.08G0009690-1A/Sspon.08G0030610-1D/novel.49874/novel.13813/novel.4422/Sspon.07G0011610-1A/Sspon.02G0021800-3D/nove…	51	19	32
Molecular function	GO:0022843	voltage-gated cation channel activity	22/8753	117/76768	0.0125261	0.0738403	novel.61645/Sspon.08G0010740-1P/Sspon.08G0010740-2B/novel.28061/novel.4954/Sspon.01G0049590-1B/Sspon.07G0004720-2B/novel.4965/Sspon.04G0014320-2B/novel.51461/Sspon.08G0010740-3C/Sspon.03G0008930-2C/Sspon.07G0004720-4D/novel.54466/Sspon.02G0036020-1B/Sspon.08G0010740-1A/Sspon.06G0013970-1A/novel.15961/Sspon.07G0004720-1A/Sspon.01G0033440-1P/novel.63052/Sspon.06G0013970-1P	22	9	13
Molecular function	GO:0003854	3-beta-hydroxy-delta5-steroid dehydrogenase activity	12/8753	52/76768	0.0125696	0.0738403	Sspon.03G0010420-2B/novel.26092/novel.7896/novel.28164/novel.7879/Sspon.03G0010420-1A/novel.68740/Sspon.03G0010420-3C/Sspon.03G0010420-1P/novel.810/Sspon.01G0004700-1A/novel.809	12	2	10
Biological process	GO:0009862	systemic acquired resistance, salicylic acid mediated signaling pathway	10/7963	40/69448	0.0129489	0.103895	novel.3370/novel.27268/Sspon.02G0020560-1A/novel.36059/novel.30359/Sspon.03G0004530-3C/Sspon.05G0017600-1A/novel.43706/Sspon.01G0036480-2D/novel.59368	10	6	4
Molecular function	GO:0031418	L-ascorbic acid binding	29/8753	166/76768	0.0129706	0.0753209	novel.53179/Sspon.01G0001310-4D/Sspon.01G0001310-1A/novel.6921/novel.53176/Sspon.01G0001310-1P/Sspon.01G0001310-2P/novel.20015/Sspon.01G0013510-2D/novel.53174/Sspon.01G0047170-2C/novel.67170/novel.67461/Sspon.02G0023820-2C/Sspon.01G0001310-2B/novel.68916/Sspon.02G0023820-1A/novel.70420/novel.53175/novel.53182/Sspon.02G0013600-3D/novel.68520/Sspon.02G0013600-1P/Sspon.05G0004760-1A/novel.17224/nove…	29	16	13
Molecular function	GO:0004564	beta-fructofuranosidase activity	15/8753	71/76768	0.0129774	0.0753209	novel.26485/novel.42394/novel.69547/novel.9149/Sspon.03G0014890-1T/novel.65621/Sspon.03G0014890-2B/Sspon.05G0006310-1A/Sspon.05G0006310-3C/Sspon.04G0010440-3C/Sspon.05G0001850-2B/novel.3107/novel.42147/Sspon.04G0032770-1C/novel.36628	15	5	10
Biological process	GO:0005986	sucrose biosynthetic process	12/7963	51/69448	0.011225	0.0917355	novel.22840/novel.532/Sspon.01G0051520-1C/novel.3142/novel.22889/Sspon.03G0028140-1B/Sspon.03G0028140-2C/Sspon.03G0028140-3D/Sspon.01G0051520-2D/novel.54097/Sspon.03G0028140-1P/novel.67946	12	1	11
Cellular component	GO:0035102	PRC1 complex	8/8407	29/74202	0.012996	0.289866	novel.24690/novel.28553/Sspon.03G0022660-2C/novel.58049/Sspon.03G0004340-4D/novel.56688/novel.56695/Sspon.03G0004340-1P	8	5	3
Biological process	GO:0010132	dhurrin biosynthetic process	12/7963	52/69448	0.0131061	0.104883	novel.14090/novel.14089/novel.19643/novel.8813/novel.9683/Sspon.02G0020540-2B/Sspon.02G0057570-1D/Sspon.02G0020540-1A/Sspon.08G0020330-1B/Sspon.01G0032820-2B/novel.51641/novel.51643	12	5	7
Molecular function	GO:0003993	acid phosphatase activity	33/8753	195/76768	0.0134588	0.0775809	Sspon.06G0002900-2C/Sspon.02G0045920-2D/Sspon.06G0002710-1A/Sspon.06G0002700-3D/Sspon.02G0045920-1B/Sspon.06G0002900-3D/Sspon.06G0002900-1A/novel.67914/novel.12535/Sspon.07G0028960-1B/Sspon.01G0036870-3D/novel.7423/Sspon.07G0028960-3D/novel.22710/Sspon.08G0005110-3C/Sspon.08G0005110-2B/Sspon.08G0005110-4D/novel.23188/novel.67526/Sspon.02G0029370-3C/Sspon.03G0040460-2D/Sspon.03G0000030-1A/novel.64…	33	19	14
Molecular function	GO:0005504	fatty acid binding	8/8753	29/76768	0.013477	0.0775809	novel.3370/novel.32742/Sspon.02G0020560-1A/novel.29131/Sspon.08G0012260-2C/Sspon.04G0002130-2B/Sspon.04G0002130-3C/novel.52867	8	2	6
Molecular function	GO:0005310	dicarboxylic acid transmembrane transporter activity	21/8753	111/76768	0.0135272	0.0775809	Sspon.02G0011790-3C/Sspon.02G0027800-3D/novel.22707/Sspon.02G0027800-2B/Sspon.02G0011790-1A/Sspon.04G0018720-1A/Sspon.06G0004750-3C/Sspon.02G0027800-1A/Sspon.02G0011790-2B/Sspon.06G0004750-2B/Sspon.02G0012630-2B/Sspon.02G0011790-4D/Sspon.02G0012630-3P/Sspon.04G0018720-3D/novel.22706/novel.22709/novel.26169/novel.23710/novel.40103/Sspon.02G0024540-2B/Sspon.02G0012630-1A	21	6	15
Molecular function	GO:0015081	sodium ion transmembrane transporter activity	18/8753	91/76768	0.0136895	0.0782026	novel.15555/Sspon.03G0023870-1A/novel.15518/Sspon.08G0009060-2B/novel.24835/novel.69564/novel.15252/Sspon.08G0009060-4D/novel.60904/novel.69565/novel.20298/novel.46354/Sspon.08G0009060-3C/novel.67666/novel.34143/Sspon.08G0002090-1A/novel.15138/Sspon.08G0002090-1P	18	11	7
Biological process	GO:0006144	purine nucleobase metabolic process	17/7963	84/69448	0.0137564	0.109802	Sspon.07G0000040-1P/Sspon.01G0040680-1B/novel.27518/Sspon.01G0013030-1A/novel.42341/novel.3354/Sspon.02G0037480-2C/Sspon.05G0000590-1A/novel.54931/novel.892/novel.891/novel.55693/Sspon.02G0037480-3D/Sspon.08G0018940-2P/Sspon.05G0000590-2D/Sspon.07G0003130-3D/novel.42342	17	8	9
Biological process	GO:0031408	oxylipin biosynthetic process	27/7963	152/69448	0.0139622	0.111156	novel.6886/novel.4670/novel.4669/Sspon.01G0036320-1B/novel.15221/novel.9055/Sspon.05G0010510-3C/novel.25297/Sspon.05G0010510-2B/Sspon.01G0046850-1B/Sspon.05G0010510-1A/Sspon.01G0056620-1C/Sspon.02G0032580-3D/Sspon.05G0010510-4D/Sspon.01G0046850-1P/novel.7011/Sspon.02G0032580-2C/novel.9274/Sspon.01G0036320-2D/Sspon.08G0010980-1A/Sspon.02G0032580-1A/Sspon.01G0019000-2B/novel.14710/Sspon.01G0049070-…	27	8	19
Molecular function	GO:0050897	cobalt ion binding	23/8753	125/76768	0.0139666	0.0794725	novel.9146/Sspon.07G0011900-1A/novel.69895/novel.26969/novel.60806/novel.43396/novel.68154/novel.66762/novel.43395/novel.46972/Sspon.08G0016220-1T/novel.66764/novel.42341/novel.68973/Sspon.08G0016220-1A/Sspon.05G0000590-1A/Sspon.07G0011900-4D/Sspon.07G0011900-1T/novel.46970/Sspon.01G0057070-1C/novel.39522/Sspon.05G0000590-2D/novel.42342	23	15	8
Biological process	GO:0010104	regulation of ethylene-activated signaling pathway	21/7963	111/69448	0.0143387	0.113567	Sspon.03G0007810-1A/Sspon.08G0006270-2P/Sspon.07G0003190-2B/novel.66094/novel.23441/Sspon.08G0006270-1P/Sspon.08G0006270-3P/novel.27954/novel.60337/Sspon.04G0011160-3C/Sspon.07G0003190-1A/novel.66862/Sspon.08G0022930-2C/novel.60338/Sspon.08G0006270-1A/Sspon.05G0017600-1A/novel.43706/novel.1627/Sspon.01G0046250-1B/Sspon.08G0022930-1B/novel.69780	21	12	9
Biological process	GO:0070297	regulation of phosphorelay signal transduction system	21/7963	111/69448	0.0143387	0.113567	Sspon.03G0007810-1A/Sspon.08G0006270-2P/Sspon.07G0003190-2B/novel.66094/novel.23441/Sspon.08G0006270-1P/Sspon.08G0006270-3P/novel.27954/novel.60337/Sspon.04G0011160-3C/Sspon.07G0003190-1A/novel.66862/Sspon.08G0022930-2C/novel.60338/Sspon.08G0006270-1A/Sspon.05G0017600-1A/novel.43706/novel.1627/Sspon.01G0046250-1B/Sspon.08G0022930-1B/novel.69780	21	12	9
Molecular function	GO:0004084	branched-chain-amino-acid transaminase activity	9/8753	35/76768	0.0144486	0.0809456	novel.2861/novel.63382/Sspon.01G0036410-2C/novel.2865/novel.8074/novel.7867/novel.3620/novel.7398/Sspon.01G0057720-1D	9	7	2
Molecular function	GO:0052654	L-leucine transaminase activity	9/8753	35/76768	0.0144486	0.0809456	novel.2861/novel.63382/Sspon.01G0036410-2C/novel.2865/novel.8074/novel.7867/novel.3620/novel.7398/Sspon.01G0057720-1D	9	7	2
Molecular function	GO:0052655	L-valine transaminase activity	9/8753	35/76768	0.0144486	0.0809456	novel.2861/novel.63382/Sspon.01G0036410-2C/novel.2865/novel.8074/novel.7867/novel.3620/novel.7398/Sspon.01G0057720-1D	9	7	2
Molecular function	GO:0052656	L-isoleucine transaminase activity	9/8753	35/76768	0.0144486	0.0809456	novel.2861/novel.63382/Sspon.01G0036410-2C/novel.2865/novel.8074/novel.7867/novel.3620/novel.7398/Sspon.01G0057720-1D	9	7	2
Cellular component	GO:0005759	mitochondrial matrix	68/8407	461/74202	0.0144864	0.309648	Sspon.02G0013970-2C/Sspon.01G0026110-1A/Sspon.03G0009700-1P/novel.52293/Sspon.08G0010120-2B/novel.30856/novel.58680/novel.26600/Sspon.04G0017250-1A/Sspon.02G0030710-2B/novel.32807/Sspon.01G0021590-1P/novel.69504/Sspon.04G0022260-1B/Sspon.03G0015310-3C/Sspon.04G0002830-1A/Sspon.03G0015310-2B/novel.67534/novel.7010/novel.32799/novel.8924/novel.46972/Sspon.01G0026110-2B/Sspon.03G0009700-2P/Sspon.08G…	68	52	16
Molecular function	GO:0033764	steroid dehydrogenase activity, acting on the CH-OH group of donors, NAD or NADP as acceptor	15/8753	72/76768	0.0147089	0.0814758	Sspon.03G0010420-2B/Sspon.05G0012720-2B/novel.26092/novel.7896/Sspon.05G0012720-1A/novel.28164/novel.7879/Sspon.03G0010420-1A/novel.68740/Sspon.05G0012720-3D/Sspon.03G0010420-3C/Sspon.03G0010420-1P/novel.810/Sspon.01G0004700-1A/novel.809	15	5	10
Molecular function	GO:0016151	nickel cation binding	10/8753	41/76768	0.0148535	0.0814758	novel.7587/Sspon.06G0001920-4D/novel.16174/Sspon.06G0001920-2B/Sspon.01G0008210-2C/Sspon.06G0009730-1A/Sspon.08G0011870-2B/novel.48288/Sspon.06G0001920-3C/novel.55825	10	9	1
Molecular function	GO:0046933	proton-transporting ATP synthase activity, rotational mechanism	11/8753	47/76768	0.0148638	0.0814758	Sspon.01G0061370-1P/Sspon.01G0061370-2P/Sspon.04G0003380-1A/novel.63317/novel.62260/novel.32852/Sspon.08G0001410-1A/Sspon.04G0005220-2B/Sspon.02G0006750-1A/Sspon.08G0001410-1T/Sspon.02G0006740-2D	11	0	11
Molecular function	GO:0004097	catechol oxidase activity	7/8753	24/76768	0.0149379	0.0814758	Sspon.05G0005170-2C/novel.45191/novel.47240/novel.49136/Sspon.06G0034150-1D/novel.42762/novel.68881	7	3	4
Molecular function	GO:0010277	chlorophyllide a oxygenase [overall] activity	7/8753	24/76768	0.0149379	0.0814758	Sspon.01G0002710-1P/Sspon.03G0038650-2D/novel.2202/novel.22625/Sspon.01G0030610-1A/Sspon.01G0048280-1B/Sspon.01G0002710-3C	7	2	5
Molecular function	GO:0016207	4-coumarate-CoA ligase activity	7/8753	24/76768	0.0149379	0.0814758	Sspon.04G0023370-3D/Sspon.04G0023370-1B/Sspon.04G0017080-3C/Sspon.04G0023370-2C/Sspon.04G0017080-1A/Sspon.04G0017080-2B/Sspon.04G0017080-4D	7	0	7
Biological process	GO:0019740	nitrogen utilization	9/7963	35/69448	0.0149535	0.117845	Sspon.07G0002560-2D/Sspon.04G0018720-1A/Sspon.03G0009080-1A/Sspon.02G0012630-2B/Sspon.02G0012630-3P/Sspon.03G0009080-3C/Sspon.04G0018720-3D/Sspon.07G0014080-2C/Sspon.02G0012630-1A	9	4	5
Biological process	GO:0072527	pyrimidine-containing compound metabolic process	61/7963	403/69448	0.0149553	0.117845	novel.18084/novel.53451/novel.40399/novel.52286/Sspon.02G0023070-2B/Sspon.01G0046090-3D/Sspon.02G0023070-1A/Sspon.04G0002160-1A/Sspon.03G0013100-2B/Sspon.01G0046090-1B/Sspon.07G0001680-1A/novel.69303/Sspon.02G0027550-4P/Sspon.07G0001680-2B/Sspon.05G0019820-2B/novel.36368/Sspon.03G0017620-3C/novel.8989/novel.38275/Sspon.07G0016270-2B/novel.21512/Sspon.03G0020340-2B/novel.56233/novel.44119/Sspon.06…	61	33	28
Molecular function	GO:0005351	carbohydrate:proton symporter activity	46/8753	292/76768	0.0149924	0.0814758	novel.15704/novel.65887/Sspon.02G0027730-1A/novel.59489/novel.37124/Sspon.05G0010110-1A/Sspon.01G0005290-3D/Sspon.01G0005290-1T/Sspon.01G0031430-1P/Sspon.04G0032400-1P/novel.38977/novel.69930/novel.49889/novel.2649/novel.37129/novel.24469/novel.57782/Sspon.01G0013160-2P/Sspon.01G0005290-2B/Sspon.05G0012760-2B/Sspon.05G0012760-3C/Sspon.01G0013160-1P/Sspon.02G0024090-3C/novel.46099/Sspon.02G0047440…	46	27	19
Molecular function	GO:0005402	carbohydrate:cation symporter activity	46/8753	292/76768	0.0149924	0.0814758	novel.15704/novel.65887/Sspon.02G0027730-1A/novel.59489/novel.37124/Sspon.05G0010110-1A/Sspon.01G0005290-3D/Sspon.01G0005290-1T/Sspon.01G0031430-1P/Sspon.04G0032400-1P/novel.38977/novel.69930/novel.49889/novel.2649/novel.37129/novel.24469/novel.57782/Sspon.01G0013160-2P/Sspon.01G0005290-2B/Sspon.05G0012760-2B/Sspon.05G0012760-3C/Sspon.01G0013160-1P/Sspon.02G0024090-3C/novel.46099/Sspon.02G0047440…	46	27	19
Molecular function	GO:0061135	endopeptidase regulator activity	29/8753	168/76768	0.0151581	0.0820687	novel.27582/Sspon.01G0031420-1A/Sspon.07G0033570-1C/Sspon.01G0031420-2D/novel.55270/novel.53429/novel.37162/novel.39011/Sspon.05G0025080-1B/Sspon.05G0025080-2D/Sspon.07G0015710-2P/Sspon.07G0027770-2D/novel.58742/Sspon.07G0015710-3P/Sspon.07G0015710-3C/novel.55273/novel.32453/novel.26586/Sspon.07G0015730-1A/Sspon.07G0015750-1A/novel.26788/Sspon.07G0015710-1A/Sspon.07G0033590-1C/Sspon.06G0007910-1A…	29	8	21
Biological process	GO:0019756	cyanogenic glycoside biosynthetic process	12/7963	53/69448	0.0152185	0.119309	novel.14090/novel.14089/novel.19643/novel.8813/novel.9683/Sspon.02G0020540-2B/Sspon.02G0057570-1D/Sspon.02G0020540-1A/Sspon.08G0020330-1B/Sspon.01G0032820-2B/novel.51641/novel.51643	12	5	7
Biological process	GO:0042341	cyanogenic glycoside metabolic process	12/7963	53/69448	0.0152185	0.119309	novel.14090/novel.14089/novel.19643/novel.8813/novel.9683/Sspon.02G0020540-2B/Sspon.02G0057570-1D/Sspon.02G0020540-1A/Sspon.08G0020330-1B/Sspon.01G0032820-2B/novel.51641/novel.51643	12	5	7
Cellular component	GO:0009706	chloroplast inner membrane	56/8407	370/74202	0.0153645	0.315208	Sspon.03G0016540-3D/novel.24992/novel.25130/Sspon.02G0023660-2B/Sspon.01G0015410-3D/Sspon.02G0027800-3D/Sspon.01G0015410-2B/Sspon.02G0027800-2B/Sspon.03G0016540-2C/Sspon.03G0026200-1B/Sspon.04G0018720-1A/Sspon.02G0027800-1A/Sspon.01G0002710-1P/Sspon.02G0012630-2B/novel.2202/Sspon.03G0016540-2T/Sspon.03G0016540-1T/novel.69930/Sspon.01G0030610-1A/Sspon.01G0000910-2B/Sspon.02G0012630-3P/novel.16150/…	56	17	39
Biological process	GO:0080086	stamen filament development	7/7963	24/69448	0.0153775	0.119634	novel.8187/Sspon.01G0015290-2B/novel.7985/Sspon.01G0013180-1A/Sspon.01G0015290-1A/novel.19100/novel.8186	7	6	1
Biological process	GO:2000068	regulation of defense response to insect	7/7963	24/69448	0.0153775	0.119634	Sspon.01G0012880-1A/Sspon.01G0005000-1A/Sspon.01G0012880-2B/Sspon.01G0056460-2D/Sspon.05G0017600-1A/novel.43706/Sspon.02G0036760-1T	7	1	6
Biological process	GO:0045910	negative regulation of DNA recombination	15/7963	72/69448	0.0154204	0.119634	novel.22456/novel.27113/novel.7730/Sspon.01G0009590-3C/novel.17371/Sspon.03G0024550-2B/novel.56599/novel.67280/novel.26225/Sspon.02G0008360-2B/Sspon.03G0024550-1T/novel.20680/Sspon.03G0012120-2B/novel.57218/novel.18061	15	8	7
Biological process	GO:0120031	plasma membrane bounded cell projection assembly	11/7963	47/69448	0.0154542	0.119634	novel.32014/novel.13014/novel.15765/novel.25778/novel.10240/novel.13015/novel.18451/novel.23301/Sspon.04G0026450-2D/Sspon.03G0006050-2D/Sspon.04G0026450-1B	11	8	3
Biological process	GO:0120036	plasma membrane bounded cell projection organization	11/7963	47/69448	0.0154542	0.119634	novel.32014/novel.13014/novel.15765/novel.25778/novel.10240/novel.13015/novel.18451/novel.23301/Sspon.04G0026450-2D/Sspon.03G0006050-2D/Sspon.04G0026450-1B	11	8	3
Molecular function	GO:0008422	beta-glucosidase activity	56/8753	368/76768	0.0155983	0.0839505	novel.40765/Sspon.05G0007160-2B/Sspon.05G0007150-2D/Sspon.02G0017980-3C/Sspon.03G0000020-1A/Sspon.05G0007150-1A/novel.37055/novel.67982/novel.40769/novel.40766/Sspon.01G0010700-2C/Sspon.01G0010700-1A/novel.67789/Sspon.03G0000020-3C/novel.22711/novel.65416/Sspon.05G0007160-1A/Sspon.01G0025120-1P/novel.5462/Sspon.05G0024580-1B/novel.25302/novel.18322/novel.38936/novel.18489/novel.38931/Sspon.08G000…	56	20	36
Molecular function	GO:0048029	monosaccharide binding	44/8753	278/76768	0.0157846	0.0839505	novel.53179/Sspon.01G0001310-4D/novel.25373/Sspon.04G0018500-1A/novel.36187/Sspon.01G0001310-1A/novel.6921/novel.53176/Sspon.01G0001310-1P/novel.9565/Sspon.01G0001310-2P/novel.20015/Sspon.03G0026940-1B/Sspon.04G0018500-3C/Sspon.01G0013510-2D/novel.53174/Sspon.01G0047170-2C/novel.67170/novel.67461/Sspon.02G0023820-2C/Sspon.01G0001310-2B/novel.68916/novel.42649/Sspon.01G0031750-1A/Sspon.01G0020970-…	44	26	18
Molecular function	GO:0003876	AMP deaminase activity	5/8753	14/76768	0.0158862	0.0839505	Sspon.07G0010030-1T/Sspon.07G0010030-1A/Sspon.07G0010030-2B/novel.68982/novel.15281	5	1	4
Molecular function	GO:0047623	adenosine-phosphate deaminase activity	5/8753	14/76768	0.0158862	0.0839505	Sspon.07G0010030-1T/Sspon.07G0010030-1A/Sspon.07G0010030-2B/novel.68982/novel.15281	5	1	4
Molecular function	GO:0004347	glucose-6-phosphate isomerase activity	6/8753	19/76768	0.0159685	0.0839505	novel.67079/Sspon.02G0012610-3D/novel.18918/Sspon.02G0012610-1P/Sspon.02G0012610-1A/Sspon.02G0012610-2B	6	0	6
Molecular function	GO:0015121	phosphoenolpyruvate:phosphate antiporter activity	6/8753	19/76768	0.0159685	0.0839505	Sspon.04G0000190-2B/Sspon.04G0000190-3C/Sspon.04G0000190-1A/novel.56747/Sspon.03G0018500-1P/Sspon.03G0018500-3D	6	0	6
Molecular function	GO:0015355	secondary active monocarboxylate transmembrane transporter activity	6/8753	19/76768	0.0159685	0.0839505	Sspon.04G0000190-2B/Sspon.04G0000190-3C/Sspon.04G0000190-1A/novel.56747/Sspon.03G0018500-1P/Sspon.03G0018500-3D	6	0	6
Molecular function	GO:0089721	phosphoenolpyruvate transmembrane transporter activity	6/8753	19/76768	0.0159685	0.0839505	Sspon.04G0000190-2B/Sspon.04G0000190-3C/Sspon.04G0000190-1A/novel.56747/Sspon.03G0018500-1P/Sspon.03G0018500-3D	6	0	6
Cellular component	GO:0005811	lipid droplet	18/8407	93/74202	0.0159754	0.315208	Sspon.02G0028900-2B/novel.17959/Sspon.02G0028900-1P/novel.61636/Sspon.05G0012720-2B/Sspon.08G0010590-1A/Sspon.02G0028900-1A/Sspon.05G0012720-1A/Sspon.05G0012720-3D/Sspon.04G0004970-1A/Sspon.08G0021200-2C/Sspon.07G0001540-1A/Sspon.04G0004970-2B/novel.31028/novel.64097/novel.54061/novel.4547/Sspon.01G0054380-1C	18	15	3
Molecular function	GO:0005216	ion channel activity	63/8753	422/76768	0.0160599	0.0841263	novel.67116/novel.6224/novel.59776/novel.61645/Sspon.08G0019260-3D/Sspon.08G0010740-1P/Sspon.08G0003540-2D/Sspon.08G0010740-2B/Sspon.01G0020870-3C/novel.28061/novel.62391/Sspon.08G0003600-2B/novel.4954/novel.24855/novel.62389/novel.6225/Sspon.04G0009220-1A/Sspon.01G0049590-1B/Sspon.07G0004720-2B/novel.70475/Sspon.01G0020870-2B/novel.4965/novel.63450/Sspon.04G0014320-2B/Sspon.05G0005010-2D/Sspon.0…	63	20	43
Biological process	GO:0098662	inorganic cation transmembrane transport	65/7963	435/69448	0.0160781	0.123759	Sspon.01G0011230-2C/novel.34812/novel.771/novel.19784/Sspon.01G0061370-1P/novel.66207/Sspon.02G0022060-1A/Sspon.01G0061370-2P/Sspon.02G0022060-2B/novel.12819/Sspon.04G0003380-1A/novel.63317/novel.19791/Sspon.02G0015050-1A/Sspon.08G0009060-2B/novel.51461/novel.64586/novel.9810/Sspon.03G0009900-4D/novel.69564/novel.15252/Sspon.08G0009060-4D/Sspon.02G0015050-3D/novel.60904/novel.67139/novel.69565/no…	65	37	28
Biological process	GO:0010726	positive regulation of hydrogen peroxide metabolic process	14/7963	66/69448	0.0162189	0.123759	novel.49982/novel.57646/Sspon.07G0017100-3D/novel.13838/novel.16456/novel.59357/Sspon.07G0017100-2C/novel.1141/novel.59369/novel.65705/novel.68159/Sspon.08G0015830-1A/Sspon.07G0017100-1A/novel.59368	14	2	12
Biological process	GO:0000098	sulfur amino acid catabolic process	5/7963	14/69448	0.0162536	0.123759	Sspon.01G0021330-3C/Sspon.01G0021330-1A/Sspon.01G0046880-2D/Sspon.01G0046880-1B/Sspon.01G0021330-2B	5	0	5
Biological process	GO:0050992	dimethylallyl diphosphate biosynthetic process	5/7963	14/69448	0.0162536	0.123759	Sspon.01G0061240-1D/Sspon.01G0046630-1B/Sspon.07G0007940-2B/Sspon.01G0046630-2D/Sspon.01G0061250-1D	5	2	3
Biological process	GO:0050993	dimethylallyl diphosphate metabolic process	5/7963	14/69448	0.0162536	0.123759	Sspon.01G0061240-1D/Sspon.01G0046630-1B/Sspon.07G0007940-2B/Sspon.01G0046630-2D/Sspon.01G0061250-1D	5	2	3
Biological process	GO:0009808	lignin metabolic process	63/7963	420/69448	0.0162768	0.123759	novel.39786/novel.39787/Sspon.03G0010420-2B/Sspon.06G0005620-4D/novel.5260/novel.5261/novel.32616/Sspon.05G0014550-1A/novel.70584/Sspon.05G0014550-3C/novel.32617/Sspon.06G0005620-1A/Sspon.04G0000970-2C/Sspon.02G0011470-2B/Sspon.05G0014550-4D/Sspon.06G0010980-3C/Sspon.08G0013970-2B/Sspon.06G0010980-4D/Sspon.04G0000980-2P/Sspon.02G0015000-1A/novel.26092/Sspon.06G0005620-2B/novel.28164/Sspon.07G0013…	63	17	46
Biological process	GO:0001887	selenium compound metabolic process	6/7963	19/69448	0.0163887	0.123759	Sspon.07G0016280-1A/novel.58773/Sspon.01G0010750-2B/novel.3334/novel.7811/Sspon.05G0021060-3C	6	0	6
Biological process	GO:0060860	regulation of floral organ abscission	6/7963	19/69448	0.0163887	0.123759	novel.7808/novel.16312/novel.5971/Sspon.01G0010810-2B/novel.25207/novel.7806	6	1	5
Biological process	GO:0060862	negative regulation of floral organ abscission	6/7963	19/69448	0.0163887	0.123759	novel.7808/novel.16312/novel.5971/Sspon.01G0010810-2B/novel.25207/novel.7806	6	1	5
Biological process	GO:1900367	positive regulation of defense response to insect	6/7963	19/69448	0.0163887	0.123759	Sspon.01G0012880-1A/Sspon.01G0005000-1A/Sspon.01G0012880-2B/Sspon.01G0056460-2D/Sspon.05G0017600-1A/novel.43706	6	1	5
Biological process	GO:1900150	regulation of defense response to fungus	43/7963	270/69448	0.01664	0.125349	novel.33534/novel.41145/novel.38072/novel.66338/novel.1861/Sspon.05G0026100-3D/Sspon.03G0001860-3C/Sspon.05G0015690-3C/Sspon.03G0001860-4D/novel.37447/novel.34737/Sspon.03G0001860-1A/Sspon.01G0027890-1A/novel.52694/novel.43247/novel.11664/novel.31205/novel.43022/novel.49751/Sspon.04G0002540-4P/Sspon.05G0026100-1B/novel.60337/novel.65064/Sspon.04G0002540-2P/Sspon.04G0002540-1P/Sspon.01G0056460-2D/…	43	16	27
Biological process	GO:0046364	monosaccharide biosynthetic process	33/7963	197/69448	0.0167142	0.125601	Sspon.05G0018310-3C/Sspon.05G0018310-1P/novel.532/Sspon.01G0051520-1C/Sspon.07G0019260-2C/novel.66500/Sspon.07G0020070-1A/novel.59082/novel.66548/novel.67079/novel.3142/Sspon.02G0012610-3D/Sspon.08G0006060-3C/Sspon.08G0006060-2B/Sspon.03G0018970-3D/Sspon.07G0019260-3D/Sspon.05G0018310-2B/Sspon.01G0051520-2D/Sspon.04G0001770-1A/Sspon.08G0006070-2D/novel.16148/novel.20389/Sspon.01G0037420-2C/novel.…	33	6	27
Biological process	GO:0072350	tricarboxylic acid metabolic process	40/7963	248/69448	0.016756	0.125609	Sspon.04G0014600-1A/Sspon.08G0020640-2D/novel.15815/novel.38993/novel.60060/novel.60062/novel.35828/novel.63658/Sspon.06G0021590-3D/novel.64769/Sspon.02G0000610-2D/novel.15472/Sspon.05G0008290-2B/novel.10043/Sspon.01G0024440-3D/Sspon.03G0010040-4D/Sspon.06G0021590-2C/novel.60061/Sspon.03G0010040-2B/Sspon.04G0014380-1A/Sspon.02G0000610-1A/novel.65292/Sspon.01G0024440-1P/Sspon.07G0037760-1P/novel.1…	40	22	18
Biological process	GO:0016115	terpenoid catabolic process	8/7963	30/69448	0.0171113	0.127961	Sspon.02G0013240-2P/Sspon.07G0016500-2C/novel.23648/novel.48614/Sspon.02G0013240-1P/novel.31073/novel.46692/novel.54520	8	7	1
Molecular function	GO:0005381	iron ion transmembrane transporter activity	11/8753	48/76768	0.0173471	0.0905417	Sspon.07G0014160-3D/novel.56974/Sspon.07G0014160-2B/Sspon.02G0015050-1A/novel.55153/Sspon.02G0015050-3D/novel.67139/novel.69865/Sspon.02G0043860-1B/novel.19398/novel.66149	11	10	1
Biological process	GO:0048235	pollen sperm cell differentiation	15/7963	73/69448	0.0174067	0.129855	Sspon.04G0017010-4D/Sspon.04G0017010-3C/Sspon.04G0017010-1A/novel.69303/Sspon.04G0017010-2B/Sspon.04G0017010-2P/Sspon.03G0017620-3C/novel.59793/Sspon.04G0017010-4P/novel.21512/Sspon.03G0017620-2B/novel.22555/Sspon.02G0014600-3C/Sspon.04G0025220-2C/novel.9554	15	9	6
Biological process	GO:1903409	reactive oxygen species biosynthetic process	12/7963	54/69448	0.0175788	0.130822	novel.29157/Sspon.06G0004940-2B/novel.31202/Sspon.04G0024040-3D/Sspon.06G0004940-3C/novel.50556/Sspon.06G0004940-1A/Sspon.04G0024040-2C/Sspon.04G0024040-1B/novel.68786/Sspon.05G0013460-2B/novel.45403	12	2	10
Molecular function	GO:0005244	voltage-gated ion channel activity	39/8753	243/76768	0.0178545	0.0925248	novel.59776/novel.61645/Sspon.08G0019260-3D/Sspon.08G0010740-1P/Sspon.08G0010740-2B/novel.28061/novel.4954/novel.24855/Sspon.04G0009220-1A/Sspon.01G0049590-1B/Sspon.07G0004720-2B/novel.70475/novel.4965/Sspon.04G0014320-2B/Sspon.05G0005010-2D/novel.51461/Sspon.08G0010740-3C/Sspon.03G0008930-2C/Sspon.08G0019260-1T/novel.31424/novel.34613/Sspon.07G0004720-4D/Sspon.04G0009220-1P/Sspon.08G0019260-2C/n…	39	19	20
Molecular function	GO:0022832	voltage-gated channel activity	39/8753	243/76768	0.0178545	0.0925248	novel.59776/novel.61645/Sspon.08G0019260-3D/Sspon.08G0010740-1P/Sspon.08G0010740-2B/novel.28061/novel.4954/novel.24855/Sspon.04G0009220-1A/Sspon.01G0049590-1B/Sspon.07G0004720-2B/novel.70475/novel.4965/Sspon.04G0014320-2B/Sspon.05G0005010-2D/novel.51461/Sspon.08G0010740-3C/Sspon.03G0008930-2C/Sspon.08G0019260-1T/novel.31424/novel.34613/Sspon.07G0004720-4D/Sspon.04G0009220-1P/Sspon.08G0019260-2C/n…	39	19	20
Biological process	GO:0009817	defense response to fungus, incompatible interaction	18/7963	93/69448	0.0178565	0.132568	Sspon.03G0039500-2D/Sspon.04G0013810-2B/Sspon.04G0013810-1A/Sspon.03G0039500-1C/Sspon.03G0039500-1P/novel.70521/novel.36032/Sspon.04G0037390-1D/Sspon.01G0056460-2D/novel.21705/novel.21706/Sspon.01G0022990-1A/Sspon.08G0022200-2D/novel.33826/novel.31497/Sspon.01G0025110-2B/novel.51212/novel.15837	18	11	7
Biological process	GO:0098754	detoxification	55/7963	362/69448	0.0186277	0.137909	Sspon.01G0029750-1A/Sspon.02G0013970-2C/novel.9332/Sspon.06G0009420-1A/novel.4648/novel.13851/novel.20912/novel.64223/novel.68939/novel.3545/Sspon.06G0031050-1C/Sspon.03G0013380-2B/Sspon.02G0010140-2C/novel.64224/novel.61756/Sspon.03G0022010-3C/Sspon.01G0013360-3P/novel.42794/novel.18904/Sspon.05G0024030-1P/novel.59963/novel.5959/Sspon.08G0022480-2C/novel.3544/Sspon.06G0009420-3C/Sspon.02G0056320…	55	29	26
Biological process	GO:0071417	cellular response to organonitrogen compound	30/7963	177/69448	0.0186653	0.137909	novel.6224/Sspon.08G0003540-2D/novel.62391/Sspon.08G0003600-2B/novel.37447/novel.62389/novel.6225/novel.31859/novel.63450/Sspon.02G0026440-1A/novel.29330/novel.65064/novel.62390/Sspon.08G0018640-2C/Sspon.02G0026440-2B/novel.11521/Sspon.02G0026440-1P/novel.40808/novel.19012/Sspon.08G0022200-2D/Sspon.04G0012780-1A/novel.32459/novel.58679/Sspon.04G0012780-2B/Sspon.08G0018640-1B/novel.61162/Sspon.04G…	30	7	23
Biological process	GO:0009694	jasmonic acid metabolic process	21/7963	114/69448	0.0190439	0.140369	novel.25005/Sspon.01G0012880-1A/novel.45688/novel.21683/novel.23810/novel.59231/novel.7011/Sspon.01G0012880-2B/Sspon.03G0011140-1A/novel.9274/novel.2572/Sspon.06G0028290-1C/novel.25006/Sspon.01G0003030-1A/novel.2575/Sspon.08G0010980-1A/Sspon.03G0032380-1B/Sspon.01G0019000-2B/Sspon.01G0003030-2B/novel.14710/Sspon.01G0049070-2C	21	5	16
Biological process	GO:0009085	lysine biosynthetic process	17/7963	87/69448	0.0191661	0.140932	novel.31734/Sspon.04G0002100-2B/novel.16489/Sspon.01G0032840-2D/Sspon.04G0002100-1A/novel.70096/novel.3487/Sspon.06G0004320-1A/novel.36059/novel.30359/Sspon.01G0032840-1P/novel.43864/Sspon.01G0000990-1A/Sspon.01G0028570-3D/Sspon.05G0031760-2D/novel.25212/Sspon.07G0018540-4D	17	10	7
Molecular function	GO:0016866	intramolecular transferase activity	43/8753	274/76768	0.0192495	0.0993987	novel.30297/Sspon.04G0016450-2C/Sspon.04G0016450-1A/Sspon.06G0023810-2D/Sspon.01G0026860-2D/novel.63356/novel.23679/Sspon.03G0029970-1B/Sspon.04G0016450-3D/Sspon.06G0002180-1A/novel.67921/Sspon.06G0023810-1B/novel.30501/novel.63366/Sspon.03G0029970-1P/novel.51119/novel.66492/novel.19375/novel.45391/novel.47385/novel.63358/Sspon.07G0005200-2C/Sspon.04G0018570-2B/Sspon.04G0000990-1A/Sspon.04G001955…	43	17	26
Biological process	GO:0006723	cuticle hydrocarbon biosynthetic process	7/7963	25/69448	0.019291	0.141177	Sspon.04G0017010-4D/Sspon.04G0017010-3C/Sspon.04G0017010-1A/Sspon.04G0017010-2B/Sspon.04G0017010-2P/novel.59793/Sspon.04G0017010-4P	7	7	0
Biological process	GO:0032973	amino acid export across plasma membrane	7/7963	25/69448	0.019291	0.141177	novel.63148/novel.61763/Sspon.04G0002610-3D/Sspon.01G0016550-2B/Sspon.04G0002610-1A/Sspon.01G0016550-1A/Sspon.01G0016550-1T	7	6	1
Biological process	GO:0051181	cofactor transport	13/7963	61/69448	0.0193465	0.141248	Sspon.02G0027800-3D/Sspon.02G0027800-2B/Sspon.02G0027800-1A/novel.30971/Sspon.03G0037340-1B/novel.43089/novel.28888/novel.498/novel.22447/Sspon.01G0006210-2B/Sspon.07G0024770-2D/novel.7822/Sspon.07G0009840-2B	13	10	3
Biological process	GO:0016106	sesquiterpenoid biosynthetic process	24/7963	135/69448	0.019397	0.141282	Sspon.01G0029940-1P/Sspon.01G0005730-1P/Sspon.06G0000750-3D/novel.24454/Sspon.06G0000750-1A/Sspon.01G0005730-2P/Sspon.06G0000750-2C/novel.11672/Sspon.01G0024170-2D/Sspon.02G0007910-1A/Sspon.06G0012830-1A/novel.70171/Sspon.07G0017580-3C/novel.17273/Sspon.06G0012830-3C/Sspon.04G0034600-2D/novel.14488/Sspon.05G0025550-1T/Sspon.04G0006220-1A/Sspon.01G0005730-3D/novel.28990/Sspon.02G0007850-3D/novel.2…	24	14	10
Biological process	GO:0051291	protein heterooligomerization	15/7963	74/69448	0.0195828	0.142298	Sspon.02G0013970-2C/Sspon.04G0006710-1A/novel.42152/novel.33058/Sspon.08G0000830-2B/novel.40199/Sspon.04G0006710-3C/Sspon.08G0000830-1A/Sspon.08G0022480-2C/novel.67350/Sspon.04G0017470-1A/Sspon.08G0000830-4D/novel.66706/Sspon.02G0013970-1T/novel.5415	15	10	5
Cellular component	GO:0009515	granal stacked thylakoid	4/8407	10/74202	0.0196849	0.336611	Sspon.02G0029360-2C/Sspon.03G0012470-1A/Sspon.02G0029360-3D/Sspon.02G0029360-1A	4	0	4
Cellular component	GO:0009542	granum	4/8407	10/74202	0.0196849	0.336611	Sspon.02G0029360-2C/Sspon.03G0012470-1A/Sspon.02G0029360-3D/Sspon.02G0029360-1A	4	0	4
Cellular component	GO:0031898	chromoplast envelope	4/8407	10/74202	0.0196849	0.336611	Sspon.05G0001360-1A/Sspon.05G0001360-2P/novel.66656/Sspon.05G0001360-2D	4	4	0
Cellular component	GO:0046862	chromoplast membrane	4/8407	10/74202	0.0196849	0.336611	Sspon.05G0001360-1A/Sspon.05G0001360-2P/novel.66656/Sspon.05G0001360-2D	4	4	0
Molecular function	GO:0015925	galactosidase activity	24/8753	136/76768	0.0198336	0.100648	Sspon.01G0030920-1P/novel.19836/novel.11104/Sspon.01G0030920-3C/Sspon.07G0029210-1B/Sspon.01G0055390-1C/Sspon.02G0000970-2B/Sspon.02G0000970-1P/Sspon.02G0000970-1A/Sspon.01G0020190-3D/Sspon.01G0055390-2D/Sspon.02G0000970-4D/Sspon.08G0018980-2C/Sspon.01G0020190-1A/Sspon.01G0020190-2B/Sspon.02G0000970-3C/novel.1889/novel.68292/Sspon.04G0014980-3P/Sspon.04G0014980-1P/novel.6894/Sspon.05G0008630-2B/S…	24	17	7
Molecular function	GO:0004654	polyribonucleotide nucleotidyltransferase activity	4/8753	10/76768	0.0201156	0.100648	novel.33210/novel.33212/Sspon.02G0042080-1P/novel.17221	4	2	2
Molecular function	GO:0004781	sulfate adenylyltransferase (ATP) activity	4/8753	10/76768	0.0201156	0.100648	novel.68322/Sspon.05G0015670-4D/Sspon.05G0015670-1T/Sspon.05G0015670-3C	4	0	4
Molecular function	GO:0008460	dTDP-glucose 4,6-dehydratase activity	4/8753	10/76768	0.0201156	0.100648	novel.3226/Sspon.01G0009450-1A/Sspon.01G0052050-1C/Sspon.01G0052050-2P	4	2	2
Molecular function	GO:0008840	4-hydroxy-tetrahydrodipicolinate synthase	4/8753	10/76768	0.0201156	0.100648	novel.16489/novel.3487/novel.43864/Sspon.05G0031760-2D	4	3	1
Molecular function	GO:0008843	endochitinase activity	4/8753	10/76768	0.0201156	0.100648	novel.66652/novel.62224/Sspon.08G0024680-1P/Sspon.08G0024680-2P	4	4	0
Molecular function	GO:0051752	phosphoglucan, water dikinase activity	4/8753	10/76768	0.0201156	0.100648	Sspon.04G0026400-1B/Sspon.04G0026400-2D/novel.29959/Sspon.03G0029350-3D	4	0	4
Molecular function	GO:0102217	6-phosphoglucan, water dikinase activity	4/8753	10/76768	0.0201156	0.100648	Sspon.04G0026400-1B/Sspon.04G0026400-2D/novel.29959/Sspon.03G0029350-3D	4	0	4
Molecular function	GO:1990135	flavonoid sulfotransferase activity	4/8753	10/76768	0.0201156	0.100648	Sspon.05G0033330-1C/novel.12872/Sspon.02G0003660-1A/Sspon.06G0028270-1C	4	2	2
Biological process	GO:0007610	behavior	4/7963	10/69448	0.0205041	0.147257	novel.65578/Sspon.07G0002690-1A/Sspon.07G0002690-2D/Sspon.07G0002690-1P	4	0	4
Biological process	GO:0009861	jasmonic acid and ethylene-dependent systemic resistance	4/7963	10/69448	0.0205041	0.147257	novel.25076/novel.27203/Sspon.03G0038070-1C/Sspon.01G0056460-2D	4	0	4
Biological process	GO:0016598	protein arginylation	4/7963	10/69448	0.0205041	0.147257	novel.70102/Sspon.04G0008050-1A/Sspon.04G0008070-3C/novel.38906	4	0	4
Biological process	GO:0019878	lysine biosynthetic process via aminoadipic acid	4/7963	10/69448	0.0205041	0.147257	novel.31734/Sspon.04G0002100-2B/Sspon.04G0002100-1A/novel.70096	4	4	0
Biological process	GO:1990169	stress response to copper ion	4/7963	10/69448	0.0205041	0.147257	novel.13851/novel.42794/Sspon.05G0024030-1P/Sspon.05G0037700-1D	4	4	0
Cellular component	GO:0009528	plastid inner membrane	56/8407	376/74202	0.0205689	0.340383	Sspon.03G0016540-3D/novel.24992/novel.25130/Sspon.02G0023660-2B/Sspon.01G0015410-3D/Sspon.02G0027800-3D/Sspon.01G0015410-2B/Sspon.02G0027800-2B/Sspon.03G0016540-2C/Sspon.03G0026200-1B/Sspon.04G0018720-1A/Sspon.02G0027800-1A/Sspon.01G0002710-1P/Sspon.02G0012630-2B/novel.2202/Sspon.03G0016540-2T/Sspon.03G0016540-1T/novel.69930/Sspon.01G0030610-1A/Sspon.01G0000910-2B/Sspon.02G0012630-3P/novel.16150/…	56	17	39
Molecular function	GO:0030597	RNA glycosylase activity	6/8753	20/76768	0.0206573	0.102076	Sspon.02G0021670-3C/Sspon.02G0021670-2B/novel.12050/Sspon.02G0021670-1A/novel.37740/Sspon.05G0034130-2D	6	6	0
Molecular function	GO:0030598	rRNA N-glycosylase activity	6/8753	20/76768	0.0206573	0.102076	Sspon.02G0021670-3C/Sspon.02G0021670-2B/novel.12050/Sspon.02G0021670-1A/novel.37740/Sspon.05G0034130-2D	6	6	0
Molecular function	GO:0090729	toxin activity	6/8753	20/76768	0.0206573	0.102076	Sspon.02G0021670-3C/Sspon.02G0021670-2B/novel.12050/Sspon.02G0021670-1A/novel.37740/Sspon.05G0034130-2D	6	6	0
Molecular function	GO:0008728	GTP diphosphokinase activity	9/8753	37/76768	0.0206826	0.102076	novel.50581/novel.681/Sspon.06G0005030-1A/novel.50582/Sspon.07G0012350-2B/Sspon.01G0009310-1P/novel.31084/novel.682/Sspon.01G0009310-1A	9	0	9
Biological process	GO:0009164	nucleoside catabolic process	8/7963	31/69448	0.0208026	0.148707	Sspon.03G0017850-2B/Sspon.06G0013840-1A/novel.9826/Sspon.03G0017850-1A/Sspon.03G0007830-1A/Sspon.03G0007830-3D/Sspon.03G0007830-2B/Sspon.06G0013840-2B	8	3	5
Biological process	GO:0034656	nucleobase-containing small molecule catabolic process	8/7963	31/69448	0.0208026	0.148707	Sspon.03G0017850-2B/Sspon.06G0013840-1A/novel.9826/Sspon.03G0017850-1A/Sspon.03G0007830-1A/Sspon.03G0007830-3D/Sspon.03G0007830-2B/Sspon.06G0013840-2B	8	3	5
Biological process	GO:0009269	response to desiccation	11/7963	49/69448	0.0209013	0.148722	novel.13464/novel.55710/Sspon.01G0032460-1P/novel.27110/novel.22451/Sspon.01G0032460-3D/Sspon.04G0017740-4D/Sspon.08G0018620-2C/novel.28892/Sspon.02G0036760-1T/Sspon.01G0054380-1C	11	7	4
Biological process	GO:0080001	mucilage extrusion from seed coat	11/7963	49/69448	0.0209013	0.148722	novel.43165/Sspon.03G0022030-1A/novel.32693/novel.66953/novel.26915/Sspon.03G0022030-2D/Sspon.05G0011360-1A/Sspon.05G0025750-3D/novel.28872/novel.23408/Sspon.05G0011360-2B	11	6	5
Biological process	GO:0010410	hemicellulose metabolic process	59/7963	395/69448	0.0210477	0.14942	Sspon.05G0020400-4P/novel.28529/Sspon.03G0019530-1P/Sspon.05G0020400-3C/novel.40302/Sspon.05G0020400-3P/Sspon.02G0007630-3C/Sspon.08G0002570-3C/Sspon.08G0002570-1A/novel.62799/Sspon.05G0030690-3P/novel.8187/novel.53337/novel.15303/Sspon.02G0007630-4D/novel.7795/Sspon.05G0020400-1P/Sspon.08G0002570-1P/Sspon.01G0033400-1A/Sspon.03G0019530-2B/novel.69760/Sspon.01G0004670-1A/Sspon.05G0020400-1A/Sspon…	59	38	21
Biological process	GO:0071629	cytoplasm protein quality control by the ubiquitin-proteasome system	6/7963	20/69448	0.0211889	0.150076	Sspon.06G0003770-1A/Sspon.08G0016930-1A/Sspon.08G0016930-3D/Sspon.06G0003770-1P/Sspon.06G0003770-3P/Sspon.06G0003770-2P	6	0	6
Biological process	GO:0015969	guanosine tetraphosphate metabolic process	9/7963	37/69448	0.0213806	0.150741	novel.50581/novel.681/Sspon.06G0005030-1A/novel.50582/Sspon.07G0012350-2B/Sspon.01G0009310-1P/novel.31084/novel.682/Sspon.01G0009310-1A	9	0	9
Biological process	GO:0034035	purine ribonucleoside bisphosphate metabolic process	9/7963	37/69448	0.0213806	0.150741	novel.50581/novel.681/Sspon.06G0005030-1A/novel.50582/Sspon.07G0012350-2B/Sspon.01G0009310-1P/novel.31084/novel.682/Sspon.01G0009310-1A	9	0	9
Molecular function	GO:0004349	glutamate 5-kinase activity	5/8753	15/76768	0.0216323	0.104978	Sspon.03G0002750-3D/Sspon.03G0002750-2C/novel.69046/novel.69045/Sspon.03G0002750-1P	5	5	0
Molecular function	GO:0004350	glutamate-5-semialdehyde dehydrogenase activity	5/8753	15/76768	0.0216323	0.104978	Sspon.03G0002750-3D/Sspon.03G0002750-2C/novel.69046/novel.69045/Sspon.03G0002750-1P	5	5	0
Molecular function	GO:0004751	ribose-5-phosphate isomerase activity	5/8753	15/76768	0.0216323	0.104978	novel.2127/Sspon.01G0048620-1B/Sspon.01G0029500-1A/novel.9308/novel.9322	5	0	5
Molecular function	GO:0008883	glutamyl-tRNA reductase activity	5/8753	15/76768	0.0216323	0.104978	novel.68807/Sspon.05G0022610-2D/Sspon.05G0022610-1B/novel.68886/Sspon.01G0020840-3D	5	0	5
Molecular function	GO:0034256	chlorophyll(ide) b reductase activity	5/8753	15/76768	0.0216323	0.104978	novel.8954/novel.68670/Sspon.03G0037420-3D/novel.8950/Sspon.03G0037420-1T	5	5	0
Biological process	GO:0051194	positive regulation of cofactor metabolic process	18/7963	95/69448	0.0218715	0.153764	novel.49982/novel.57646/Sspon.07G0017100-3D/novel.13838/novel.16456/novel.59357/Sspon.07G0017100-2C/novel.67981/novel.1141/novel.59369/novel.65705/novel.68159/Sspon.05G0016180-4D/novel.40299/Sspon.08G0015830-1A/Sspon.04G0019460-2B/Sspon.07G0017100-1A/novel.59368	18	3	15
Biological process	GO:0009870	defense response signaling pathway, resistance gene-dependent	15/7963	75/69448	0.0219591	0.153764	Sspon.05G0014320-3C/Sspon.05G0014320-4D/Sspon.05G0014320-2B/Sspon.05G0014320-1A/Sspon.02G0008510-2D/Sspon.02G0041920-3P/novel.13099/Sspon.02G0041920-1T/Sspon.02G0008510-1A/novel.67279/Sspon.02G0008510-1P/Sspon.02G0041920-1P/novel.14399/novel.460/novel.26615	15	5	10
Biological process	GO:0062013	positive regulation of small molecule metabolic process	15/7963	75/69448	0.0219591	0.153764	novel.60707/novel.64529/novel.48684/novel.24399/Sspon.03G0018230-3D/novel.16327/novel.62996/Sspon.06G0005570-1A/Sspon.01G0056460-2D/Sspon.06G0000100-2D/Sspon.04G0019460-2B/Sspon.04G0011310-2B/novel.16326/Sspon.06G0000140-1A/novel.19325	15	10	5
Biological process	GO:0019877	diaminopimelate biosynthetic process	5/7963	15/69448	0.0221205	0.154193	novel.16489/novel.3487/Sspon.06G0004320-1A/novel.43864/Sspon.05G0031760-2D	5	4	1
Biological process	GO:1901959	positive regulation of cutin biosynthetic process	5/7963	15/69448	0.0221205	0.154193	novel.48684/novel.16327/novel.62996/Sspon.06G0005570-1A/novel.16326	5	4	1
Biological process	GO:0055075	potassium ion homeostasis	19/7963	102/69448	0.022302	0.155107	Sspon.08G0009060-2B/novel.51461/novel.35182/Sspon.08G0009060-4D/novel.7516/novel.20298/Sspon.07G0011940-2C/novel.29394/novel.46354/Sspon.08G0009060-3C/novel.523/Sspon.06G0013970-1A/Sspon.04G0023470-1B/Sspon.01G0039050-1B/Sspon.07G0027210-1B/Sspon.06G0013970-1P/novel.54948/Sspon.03G0020260-4D/Sspon.04G0023470-2D	19	9	10
Molecular function	GO:0019829	cation-transporting ATPase activity	52/8753	345/76768	0.022546	0.107777	Sspon.01G0011230-2C/novel.19912/novel.13851/novel.771/novel.40513/novel.42673/Sspon.01G0061370-1P/Sspon.01G0061370-2P/novel.60907/novel.69832/novel.1870/novel.12819/novel.70314/novel.66008/Sspon.04G0003380-1A/Sspon.01G0025350-1A/novel.42794/novel.63317/Sspon.05G0024030-1P/novel.4418/novel.64586/novel.9810/Sspon.03G0009900-4D/novel.64733/Sspon.01G0005740-1A/Sspon.01G0025350-2C/Sspon.05G0031200-1C/…	52	26	26
Molecular function	GO:0022853	active ion transmembrane transporter activity	52/8753	345/76768	0.022546	0.107777	Sspon.01G0011230-2C/novel.19912/novel.13851/novel.771/novel.40513/novel.42673/Sspon.01G0061370-1P/Sspon.01G0061370-2P/novel.60907/novel.69832/novel.1870/novel.12819/novel.70314/novel.66008/Sspon.04G0003380-1A/Sspon.01G0025350-1A/novel.42794/novel.63317/Sspon.05G0024030-1P/novel.4418/novel.64586/novel.9810/Sspon.03G0009900-4D/novel.64733/Sspon.01G0005740-1A/Sspon.01G0025350-2C/Sspon.05G0031200-1C/…	52	26	26
Molecular function	GO:0042625	ATPase coupled ion transmembrane transporter activity	52/8753	345/76768	0.022546	0.107777	Sspon.01G0011230-2C/novel.19912/novel.13851/novel.771/novel.40513/novel.42673/Sspon.01G0061370-1P/Sspon.01G0061370-2P/novel.60907/novel.69832/novel.1870/novel.12819/novel.70314/novel.66008/Sspon.04G0003380-1A/Sspon.01G0025350-1A/novel.42794/novel.63317/Sspon.05G0024030-1P/novel.4418/novel.64586/novel.9810/Sspon.03G0009900-4D/novel.64733/Sspon.01G0005740-1A/Sspon.01G0025350-2C/Sspon.05G0031200-1C/…	52	26	26
Molecular function	GO:0016668	oxidoreductase activity, acting on a sulfur group of donors, NAD(P) as acceptor	27/8753	159/76768	0.0225892	0.107777	novel.27681/novel.37001/novel.42875/Sspon.03G0005190-2C/Sspon.05G0024210-1B/novel.48461/novel.43161/Sspon.07G0013190-2B/Sspon.07G0013190-1P/novel.40718/Sspon.03G0014790-3C/novel.38871/novel.44735/Sspon.05G0025780-2C/Sspon.04G0000920-1A/Sspon.05G0024210-1P/novel.47199/Sspon.05G0024210-2D/novel.37290/Sspon.06G0007130-2B/Sspon.04G0021790-3D/Sspon.04G0021790-1P/novel.33129/Sspon.03G0014790-2B/Sspon.0…	27	18	9
Molecular function	GO:0072341	modified amino acid binding	18/8753	96/76768	0.0229412	0.107777	Sspon.07G0009340-2B/Sspon.07G0009340-1A/novel.17495/Sspon.07G0009340-4D/Sspon.07G0013110-1P/Sspon.07G0009340-3C/novel.58871/Sspon.06G0014590-2B/novel.20709/Sspon.02G0044120-1B/Sspon.06G0014590-1A/novel.70225/Sspon.07G0013120-2C/novel.56872/Sspon.07G0013130-2D/novel.55076/Sspon.07G0026440-1B/novel.68070	18	9	9
Molecular function	GO:0004611	phosphoenolpyruvate carboxykinase activity	11/8753	50/76768	0.0232204	0.107777	Sspon.08G0020640-2D/novel.60060/novel.60062/novel.10043/novel.60061/Sspon.04G0014380-1A/novel.65292/Sspon.01G0037420-2C/Sspon.04G0014380-2C/Sspon.04G0014380-3D/novel.15424	11	5	6
Molecular function	GO:0102336	3-oxo-arachidoyl-CoA synthase activity	19/8753	103/76768	0.0232626	0.107777	novel.55811/Sspon.06G0016190-4D/novel.37657/Sspon.07G0001620-2P/novel.64865/Sspon.07G0021410-2C/novel.50020/Sspon.06G0016190-2B/novel.38382/Sspon.06G0016190-1A/Sspon.07G0001620-1A/Sspon.07G0021410-1B/Sspon.07G0001620-3D/novel.39602/novel.50019/Sspon.06G0016190-3C/Sspon.06G0016200-1A/novel.56192/novel.60318	19	6	13
Molecular function	GO:0102337	3-oxo-cerotoyl-CoA synthase activity	19/8753	103/76768	0.0232626	0.107777	novel.55811/Sspon.06G0016190-4D/novel.37657/Sspon.07G0001620-2P/novel.64865/Sspon.07G0021410-2C/novel.50020/Sspon.06G0016190-2B/novel.38382/Sspon.06G0016190-1A/Sspon.07G0001620-1A/Sspon.07G0021410-1B/Sspon.07G0001620-3D/novel.39602/novel.50019/Sspon.06G0016190-3C/Sspon.06G0016200-1A/novel.56192/novel.60318	19	6	13
Molecular function	GO:0102338	3-oxo-lignoceronyl-CoA synthase activity	19/8753	103/76768	0.0232626	0.107777	novel.55811/Sspon.06G0016190-4D/novel.37657/Sspon.07G0001620-2P/novel.64865/Sspon.07G0021410-2C/novel.50020/Sspon.06G0016190-2B/novel.38382/Sspon.06G0016190-1A/Sspon.07G0001620-1A/Sspon.07G0021410-1B/Sspon.07G0001620-3D/novel.39602/novel.50019/Sspon.06G0016190-3C/Sspon.06G0016200-1A/novel.56192/novel.60318	19	6	13
Molecular function	GO:0102756	very-long-chain 3-ketoacyl-CoA synthase activity	19/8753	103/76768	0.0232626	0.107777	novel.55811/Sspon.06G0016190-4D/novel.37657/Sspon.07G0001620-2P/novel.64865/Sspon.07G0021410-2C/novel.50020/Sspon.06G0016190-2B/novel.38382/Sspon.06G0016190-1A/Sspon.07G0001620-1A/Sspon.07G0021410-1B/Sspon.07G0001620-3D/novel.39602/novel.50019/Sspon.06G0016190-3C/Sspon.06G0016200-1A/novel.56192/novel.60318	19	6	13
Biological process	GO:0006576	cellular biogenic amine metabolic process	36/7963	224/69448	0.023375	0.162203	Sspon.05G0002950-3C/Sspon.05G0002950-1A/novel.43551/novel.66337/novel.42566/novel.39683/novel.37754/novel.60707/novel.64529/Sspon.05G0002950-2B/novel.55593/Sspon.02G0039670-1B/novel.27997/Sspon.05G0009740-3C/Sspon.05G0002950-4D/Sspon.05G0009740-2B/novel.63658/novel.59092/Sspon.02G0000610-2D/Sspon.03G0008370-1A/Sspon.01G0024440-3D/novel.13933/Sspon.02G0000610-1A/Sspon.01G0024440-1P/Sspon.01G000701…	36	13	23
Molecular function	GO:0004970	ionotropic glutamate receptor activity	20/8753	110/76768	0.0234579	0.107777	novel.67116/novel.6224/Sspon.08G0003540-2D/novel.62391/Sspon.08G0003600-2B/novel.62389/novel.6225/novel.63450/Sspon.02G0026440-1A/novel.67765/novel.62390/Sspon.08G0018640-2C/Sspon.02G0026440-2B/novel.11521/Sspon.02G0026440-1P/novel.19012/novel.32459/Sspon.08G0018640-1B/Sspon.04G0001940-1P/novel.60981	20	1	19
Molecular function	GO:0005230	extracellular ligand-gated ion channel activity	20/8753	110/76768	0.0234579	0.107777	novel.67116/novel.6224/Sspon.08G0003540-2D/novel.62391/Sspon.08G0003600-2B/novel.62389/novel.6225/novel.63450/Sspon.02G0026440-1A/novel.67765/novel.62390/Sspon.08G0018640-2C/Sspon.02G0026440-2B/novel.11521/Sspon.02G0026440-1P/novel.19012/novel.32459/Sspon.08G0018640-1B/Sspon.04G0001940-1P/novel.60981	20	1	19
Molecular function	GO:0008066	glutamate receptor activity	20/8753	110/76768	0.0234579	0.107777	novel.67116/novel.6224/Sspon.08G0003540-2D/novel.62391/Sspon.08G0003600-2B/novel.62389/novel.6225/novel.63450/Sspon.02G0026440-1A/novel.67765/novel.62390/Sspon.08G0018640-2C/Sspon.02G0026440-2B/novel.11521/Sspon.02G0026440-1P/novel.19012/novel.32459/Sspon.08G0018640-1B/Sspon.04G0001940-1P/novel.60981	20	1	19
Molecular function	GO:0022824	transmitter-gated ion channel activity	20/8753	110/76768	0.0234579	0.107777	novel.67116/novel.6224/Sspon.08G0003540-2D/novel.62391/Sspon.08G0003600-2B/novel.62389/novel.6225/novel.63450/Sspon.02G0026440-1A/novel.67765/novel.62390/Sspon.08G0018640-2C/Sspon.02G0026440-2B/novel.11521/Sspon.02G0026440-1P/novel.19012/novel.32459/Sspon.08G0018640-1B/Sspon.04G0001940-1P/novel.60981	20	1	19
Molecular function	GO:0022835	transmitter-gated channel activity	20/8753	110/76768	0.0234579	0.107777	novel.67116/novel.6224/Sspon.08G0003540-2D/novel.62391/Sspon.08G0003600-2B/novel.62389/novel.6225/novel.63450/Sspon.02G0026440-1A/novel.67765/novel.62390/Sspon.08G0018640-2C/Sspon.02G0026440-2B/novel.11521/Sspon.02G0026440-1P/novel.19012/novel.32459/Sspon.08G0018640-1B/Sspon.04G0001940-1P/novel.60981	20	1	19
Molecular function	GO:0030594	neurotransmitter receptor activity	20/8753	110/76768	0.0234579	0.107777	novel.67116/novel.6224/Sspon.08G0003540-2D/novel.62391/Sspon.08G0003600-2B/novel.62389/novel.6225/novel.63450/Sspon.02G0026440-1A/novel.67765/novel.62390/Sspon.08G0018640-2C/Sspon.02G0026440-2B/novel.11521/Sspon.02G0026440-1P/novel.19012/novel.32459/Sspon.08G0018640-1B/Sspon.04G0001940-1P/novel.60981	20	1	19
Molecular function	GO:0019203	carbohydrate phosphatase activity	22/8753	124/76768	0.0235434	0.107777	novel.532/Sspon.01G0051520-1C/novel.27512/Sspon.02G0015060-1A/novel.3142/novel.31180/Sspon.01G0051520-2D/novel.27504/Sspon.02G0015060-3D/Sspon.02G0015060-1P/Sspon.02G0015060-2B/Sspon.01G0000460-1P/novel.3356/novel.31181/Sspon.01G0011100-1A/Sspon.07G0018230-1A/novel.32831/Sspon.01G0011090-2B/Sspon.04G0006870-1A/Sspon.07G0007070-4P/Sspon.06G0007080-3C/Sspon.08G0024290-1P	22	8	14
Molecular function	GO:0016846	carbon-sulfur lyase activity	21/8753	117/76768	0.0235461	0.107777	Sspon.01G0021330-3C/Sspon.01G0021330-1A/Sspon.02G0007910-1A/novel.27130/Sspon.04G0026540-2D/Sspon.03G0007640-1P/Sspon.01G0046880-2D/Sspon.02G0015080-2B/Sspon.06G0009730-1A/novel.31765/Sspon.01G0046880-1B/Sspon.03G0007640-1A/Sspon.03G0036240-3D/Sspon.02G0051640-1C/Sspon.05G0021060-3C/Sspon.04G0026540-1B/Sspon.03G0036240-1B/Sspon.01G0021330-2B/Sspon.03G0007640-3D/Sspon.02G0007850-3D/Sspon.04G001324…	21	2	19
Biological process	GO:0010205	photoinhibition	7/7963	26/69448	0.0238503	0.16476	Sspon.08G0011150-1A/Sspon.08G0000050-1A/Sspon.08G0011150-3C/Sspon.08G0011150-4D/Sspon.08G0011150-2B/novel.29345/Sspon.04G0005030-1A	7	4	3
Biological process	GO:0043155	negative regulation of photosynthesis, light reaction	7/7963	26/69448	0.0238503	0.16476	Sspon.08G0011150-1A/Sspon.08G0000050-1A/Sspon.08G0011150-3C/Sspon.08G0011150-4D/Sspon.08G0011150-2B/novel.29345/Sspon.04G0005030-1A	7	4	3
Molecular function	GO:0043891	glyceraldehyde-3-phosphate dehydrogenase (NAD(P)+) (phosphorylating) activity	9/8753	38/76768	0.0244356	0.111497	Sspon.05G0032580-1C/Sspon.05G0032580-2D/Sspon.01G0001790-1P/Sspon.01G0001790-1A/novel.66002/novel.39094/Sspon.01G0001790-3D/Sspon.01G0001790-2B/novel.39093	9	0	9
Biological process	GO:0140115	export across plasma membrane	8/7963	32/69448	0.0250242	0.172482	novel.63148/novel.61763/Sspon.04G0002610-3D/Sspon.01G0016550-2B/Sspon.04G0002610-1A/novel.17592/Sspon.01G0016550-1A/Sspon.01G0016550-1T	8	7	1
Biological process	GO:0008300	isoprenoid catabolic process	9/7963	38/69448	0.0252458	0.173621	novel.70171/Sspon.02G0013240-2P/Sspon.07G0016500-2C/novel.23648/novel.48614/Sspon.02G0013240-1P/novel.31073/novel.46692/novel.54520	9	7	2
Molecular function	GO:0004499	N,N-dimethylaniline monooxygenase activity	18/8753	97/76768	0.0252578	0.114888	Sspon.05G0014320-3C/Sspon.05G0014320-4D/Sspon.05G0014320-2B/Sspon.03G0034820-1T/Sspon.05G0014320-1A/Sspon.02G0008510-2D/Sspon.02G0041920-3P/Sspon.03G0034820-1B/Sspon.02G0040080-1B/Sspon.02G0041920-1T/Sspon.02G0008510-1A/novel.67279/Sspon.02G0008510-1P/Sspon.02G0041920-1P/novel.14399/novel.3512/Sspon.03G0034820-2C/Sspon.02G0043370-2C	18	9	9
Biological process	GO:0009251	glucan catabolic process	28/7963	167/69448	0.0255233	0.175139	novel.25899/novel.56254/novel.1907/novel.54573/novel.52764/Sspon.01G0014860-3C/Sspon.01G0014860-1A/novel.9157/novel.25302/novel.60348/Sspon.01G0049600-2D/Sspon.02G0013220-1T/Sspon.01G0014860-4D/Sspon.03G0031450-1B/Sspon.07G0018230-1A/novel.68475/novel.20908/novel.58090/Sspon.06G0002040-4D/novel.67751/Sspon.01G0014860-2B/Sspon.06G0007080-3C/Sspon.03G0031450-2C/Sspon.01G0061350-1P/Sspon.02G0015180-…	28	12	16
Biological process	GO:1902532	negative regulation of intracellular signal transduction	17/7963	90/69448	0.0260733	0.178142	Sspon.03G0007810-1A/Sspon.08G0006270-2P/Sspon.07G0003190-2B/novel.66094/novel.23441/Sspon.08G0006270-1P/Sspon.08G0006270-3P/novel.27954/Sspon.04G0011160-3C/Sspon.07G0003190-1A/Sspon.08G0022930-2C/Sspon.08G0006270-1A/Sspon.05G0017600-1A/novel.43706/Sspon.01G0046250-1B/Sspon.08G0022930-1B/novel.69780	17	11	6
Biological process	GO:2000242	negative regulation of reproductive process	43/7963	278/69448	0.0260766	0.178142	novel.7808/novel.22456/novel.50729/Sspon.04G0017060-2B/novel.27113/Sspon.05G0019450-4D/novel.7730/Sspon.01G0009590-3C/novel.16312/novel.20372/novel.47278/novel.61089/novel.15106/Sspon.01G0040340-2C/novel.5971/Sspon.03G0024550-2B/Sspon.07G0022990-2C/Sspon.03G0014290-2B/Sspon.05G0019450-3P/novel.17812/Sspon.01G0010810-2B/Sspon.05G0019450-1A/novel.23220/Sspon.04G0004590-1A/Sspon.01G0029810-1A/Sspon.…	43	21	22
Molecular function	GO:0004857	enzyme inhibitor activity	59/8753	402/76768	0.0261678	0.118415	novel.27582/Sspon.01G0031420-1A/Sspon.07G0033570-1C/Sspon.01G0031420-2D/novel.55270/novel.53429/novel.37162/novel.39011/Sspon.05G0025080-1B/Sspon.05G0025080-2D/Sspon.07G0015710-2P/Sspon.07G0027770-2D/Sspon.08G0025010-1C/novel.62272/novel.58742/novel.62271/Sspon.07G0015710-3P/Sspon.07G0015710-3C/novel.55273/novel.32453/novel.59587/novel.26586/novel.63325/Sspon.04G0014040-1A/novel.37772/Sspon.07G00…	59	30	29
Molecular function	GO:0005242	inward rectifier potassium channel activity	6/8753	21/76768	0.0261965	0.118415	novel.4954/Sspon.01G0049590-1B/novel.4965/novel.51461/Sspon.06G0013970-1A/Sspon.06G0013970-1P	6	3	3
Biological process	GO:0035725	sodium ion transmembrane transport	14/7963	70/69448	0.0262754	0.178537	Sspon.08G0009060-2B/novel.69564/novel.15252/Sspon.08G0009060-4D/novel.60904/novel.69565/novel.20298/novel.46354/Sspon.08G0009060-3C/novel.67666/novel.34143/Sspon.08G0002090-1A/novel.15138/Sspon.08G0002090-1P	14	10	4
Biological process	GO:0006097	glyoxylate cycle	12/7963	57/69448	0.0263083	0.178537	Sspon.04G0014600-1A/novel.15815/novel.38993/Sspon.05G0008290-2B/Sspon.01G0008170-1A/Sspon.02G0036640-2D/Sspon.01G0008160-1A/Sspon.01G0002150-2B/Sspon.05G0008290-4D/Sspon.01G0008160-2C/novel.45202/Sspon.01G0052490-1C	12	11	1
Biological process	GO:0010019	chloroplast-nucleus signaling pathway	12/7963	57/69448	0.0263083	0.178537	novel.57444/Sspon.07G0018500-2B/Sspon.03G0008990-4D/Sspon.03G0008990-1P/Sspon.03G0008990-2B/Sspon.03G0008990-3C/novel.53703/Sspon.07G0018500-1A/novel.59163/novel.59164/novel.57473/novel.57472	12	5	7
Cellular component	GO:0035097	histone methyltransferase complex	19/8407	105/74202	0.0263567	0.422531	Sspon.01G0011030-3C/Sspon.01G0011030-1P/Sspon.01G0011030-1A/novel.766/Sspon.01G0011030-4D/Sspon.01G0011030-2B/novel.24690/novel.15485/Sspon.06G0000900-1A/novel.68132/novel.28553/Sspon.01G0000890-3C/Sspon.03G0022660-2C/Sspon.06G0019400-2C/novel.58049/Sspon.06G0019400-1B/Sspon.06G0000900-2D/novel.56688/novel.56695	19	14	5
Biological process	GO:0044242	cellular lipid catabolic process	48/7963	316/69448	0.0264376	0.178541	novel.58465/novel.39312/novel.37440/Sspon.05G0012590-1A/novel.3373/novel.54973/novel.4156/novel.33090/Sspon.05G0012590-2C/novel.21112/Sspon.07G0012160-1A/novel.24555/novel.70171/Sspon.04G0011490-1A/novel.65719/Sspon.04G0011490-2C/novel.43296/novel.24558/Sspon.06G0020040-1B/novel.29461/Sspon.03G0025850-3D/novel.33088/novel.49986/Sspon.02G0013240-2P/novel.10434/Sspon.03G0004810-2D/novel.56775/novel…	48	32	16
Biological process	GO:0009688	abscisic acid biosynthetic process	18/7963	97/69448	0.0265407	0.178541	Sspon.01G0029940-1P/Sspon.06G0000750-3D/novel.24454/Sspon.06G0000750-1A/Sspon.06G0000750-2C/novel.11672/Sspon.01G0024170-2D/Sspon.02G0007910-1A/Sspon.07G0017580-3C/novel.17273/Sspon.04G0034600-2D/novel.14488/Sspon.05G0025550-1T/Sspon.04G0006220-1A/novel.28990/Sspon.02G0007850-3D/novel.2158/novel.19325	18	11	7
Biological process	GO:0043289	apocarotenoid biosynthetic process	18/7963	97/69448	0.0265407	0.178541	Sspon.01G0029940-1P/Sspon.06G0000750-3D/novel.24454/Sspon.06G0000750-1A/Sspon.06G0000750-2C/novel.11672/Sspon.01G0024170-2D/Sspon.02G0007910-1A/Sspon.07G0017580-3C/novel.17273/Sspon.04G0034600-2D/novel.14488/Sspon.05G0025550-1T/Sspon.04G0006220-1A/novel.28990/Sspon.02G0007850-3D/novel.2158/novel.19325	18	11	7
Biological process	GO:1902645	tertiary alcohol biosynthetic process	18/7963	97/69448	0.0265407	0.178541	Sspon.01G0029940-1P/Sspon.06G0000750-3D/novel.24454/Sspon.06G0000750-1A/Sspon.06G0000750-2C/novel.11672/Sspon.01G0024170-2D/Sspon.02G0007910-1A/Sspon.07G0017580-3C/novel.17273/Sspon.04G0034600-2D/novel.14488/Sspon.05G0025550-1T/Sspon.04G0006220-1A/novel.28990/Sspon.02G0007850-3D/novel.2158/novel.19325	18	11	7
Molecular function	GO:0005313	L-glutamate transmembrane transporter activity	11/8753	51/76768	0.0266472	0.120078	novel.22707/Sspon.04G0018720-1A/Sspon.02G0012630-2B/Sspon.02G0012630-3P/Sspon.04G0018720-3D/novel.22706/novel.22709/novel.26169/novel.23710/Sspon.02G0024540-2B/Sspon.02G0012630-1A	11	2	9
Biological process	GO:0060688	regulation of morphogenesis of a branching structure	6/7963	21/69448	0.0268558	0.179875	novel.43273/novel.7516/novel.41171/novel.523/Sspon.01G0039050-1B/Sspon.05G0038350-1D	6	6	0
Biological process	GO:2000032	regulation of secondary shoot formation	6/7963	21/69448	0.0268558	0.179875	novel.43273/novel.7516/novel.41171/novel.523/Sspon.01G0039050-1B/Sspon.05G0038350-1D	6	6	0
Biological process	GO:0043901	negative regulation of multi-organism process	15/7963	77/69448	0.027354	0.182815	novel.1842/novel.30342/novel.8966/novel.43022/novel.49751/Sspon.02G0020370-4D/novel.6818/novel.10208/Sspon.04G0021780-1B/novel.15717/Sspon.04G0016750-3C/Sspon.02G0020370-1A/Sspon.02G0020370-3C/Sspon.05G0008220-1A/novel.49595	15	8	7
Biological process	GO:0006875	cellular metal ion homeostasis	59/7963	401/69448	0.0275703	0.18354	Sspon.06G0009420-1A/Sspon.05G0013620-3C/Sspon.03G0009700-1P/novel.52293/Sspon.04G0009540-1A/Sspon.05G0001500-2D/novel.714/Sspon.05G0009530-1P/Sspon.06G0031050-1C/novel.717/novel.21266/Sspon.04G0025740-1B/novel.32591/Sspon.05G0007610-4D/novel.66387/novel.31365/Sspon.02G0015050-1A/Sspon.03G0009700-2P/Sspon.05G0013620-4D/novel.51461/Sspon.06G0009420-3C/novel.63560/Sspon.01G0009680-1A/Sspon.03G000970…	59	32	27
Biological process	GO:0009704	de-etiolation	11/7963	51/69448	0.0276412	0.18354	Sspon.03G0001310-1A/Sspon.03G0001310-3C/Sspon.02G0012410-1A/novel.8914/Sspon.03G0001310-2B/Sspon.01G0024050-1A/Sspon.08G0005240-1T/Sspon.01G0024050-3D/Sspon.01G0024050-2C/Sspon.01G0013330-3C/Sspon.01G0034010-1B	11	4	7
Biological process	GO:1902475	L-alpha-amino acid transmembrane transport	11/7963	51/69448	0.0276412	0.18354	novel.22707/Sspon.04G0018720-1A/Sspon.02G0012630-2B/Sspon.02G0012630-3P/Sspon.04G0018720-3D/novel.22706/novel.22709/novel.26169/novel.23710/Sspon.02G0024540-2B/Sspon.02G0012630-1A	11	2	9
Molecular function	GO:0009815	1-aminocyclopropane-1-carboxylate oxidase activity	10/8753	45/76768	0.0278093	0.124927	novel.53179/novel.53176/novel.53174/novel.53175/novel.53182/Sspon.02G0013600-3D/Sspon.02G0013600-1P/novel.58557/Sspon.07G0013030-1T/novel.23195	10	0	10
Cellular component	GO:0044611	nuclear pore inner ring	5/8407	16/74202	0.0278785	0.433383	Sspon.02G0011730-2B/Sspon.04G0015460-1A/Sspon.02G0011730-4D/novel.35952/Sspon.01G0051260-1C	5	1	4
Molecular function	GO:0005249	voltage-gated potassium channel activity	19/8753	105/76768	0.0279245	0.125057	novel.61645/Sspon.08G0010740-1P/Sspon.08G0010740-2B/novel.4954/Sspon.01G0049590-1B/Sspon.07G0004720-2B/novel.4965/Sspon.04G0014320-2B/novel.51461/Sspon.08G0010740-3C/Sspon.07G0004720-4D/novel.54466/Sspon.02G0036020-1B/Sspon.08G0010740-1A/Sspon.06G0013970-1A/novel.15961/Sspon.07G0004720-1A/novel.63052/Sspon.06G0013970-1P	19	7	12
Biological process	GO:0010112	regulation of systemic acquired resistance	13/7963	64/69448	0.0280454	0.185725	Sspon.03G0019520-1A/novel.28527/novel.24457/novel.30342/Sspon.03G0019520-1P/novel.54631/novel.58162/Sspon.04G0016750-3C/novel.56365/novel.54635/novel.1627/Sspon.07G0010560-1P/novel.49595	13	6	7
Biological process	GO:0000281	mitotic cytokinesis	54/7963	363/69448	0.0280908	0.185725	novel.14039/Sspon.07G0025770-2D/Sspon.01G0030830-2P/Sspon.02G0012300-3C/Sspon.02G0012300-4D/Sspon.02G0040540-3D/Sspon.07G0011830-2C/Sspon.02G0022430-2D/novel.11402/Sspon.02G0012300-2B/novel.27840/Sspon.07G0011830-1A/Sspon.01G0030860-3D/Sspon.07G0025770-1B/novel.25060/Sspon.05G0011400-2B/Sspon.01G0030830-1P/novel.21731/Sspon.02G0019920-3D/novel.4767/Sspon.05G0011400-1T/Sspon.02G0019920-1A/novel.65…	54	13	41
Molecular function	GO:0019200	carbohydrate kinase activity	30/8753	184/76768	0.0282735	0.125134	novel.25373/Sspon.04G0018500-1A/novel.36187/Sspon.04G0026400-1B/Sspon.06G0007580-4D/novel.9565/novel.40873/Sspon.03G0026940-1B/Sspon.03G0006890-3P/Sspon.04G0018500-3C/Sspon.08G0014830-1A/Sspon.08G0008950-4D/novel.10019/novel.17602/Sspon.08G0008950-2B/Sspon.01G0031750-1A/Sspon.08G0010790-1A/Sspon.04G0004940-3D/Sspon.08G0008950-1A/Sspon.04G0026400-2D/Sspon.03G0039300-1C/Sspon.05G0009380-2B/novel.27…	30	16	14
Biological process	GO:0006855	drug transmembrane transport	40/7963	257/69448	0.0282924	0.186657	Sspon.05G0020500-1A/Sspon.05G0020500-4D/Sspon.05G0020500-3C/Sspon.05G0020500-3P/Sspon.05G0020500-2B/Sspon.01G0015410-3D/Sspon.06G0000190-1P/novel.22707/Sspon.01G0015410-2B/Sspon.04G0018720-1A/Sspon.06G0004750-3C/Sspon.06G0004750-2B/Sspon.02G0012630-2B/novel.1714/Sspon.06G0000190-3D/Sspon.02G0012630-3P/Sspon.04G0018720-3D/novel.22706/novel.1117/novel.22709/Sspon.01G0044630-2D/novel.26169/Sspon.01G…	40	9	31
Molecular function	GO:0004058	aromatic-L-amino-acid decarboxylase activity	7/8753	27/76768	0.0283141	0.125134	novel.5557/novel.54281/novel.25753/Sspon.07G0030410-2D/novel.49300/Sspon.06G0030640-2D/Sspon.03G0005540-3D	7	4	3
Molecular function	GO:0046524	sucrose-phosphate synthase activity	7/8753	27/76768	0.0283141	0.125134	novel.22840/Sspon.03G0028140-1B/Sspon.03G0028140-2C/Sspon.03G0028140-3D/novel.54097/Sspon.03G0028140-1P/novel.67946	7	1	6
Molecular function	GO:0102887	beta-sesquiphellandrene synthase activity	5/8753	16/76768	0.0285748	0.125134	novel.45228/novel.45229/novel.45227/Sspon.06G0009880-1P/Sspon.04G0011840-3C	5	0	5
Molecular function	GO:0043295	glutathione binding	12/8753	58/76768	0.0286996	0.125134	novel.17495/Sspon.07G0013110-1P/novel.58871/novel.20709/Sspon.02G0044120-1B/novel.70225/Sspon.07G0013120-2C/novel.56872/Sspon.07G0013130-2D/novel.55076/Sspon.07G0026440-1B/novel.68070	12	3	9
Molecular function	GO:1900750	oligopeptide binding	12/8753	58/76768	0.0286996	0.125134	novel.17495/Sspon.07G0013110-1P/novel.58871/novel.20709/Sspon.02G0044120-1B/novel.70225/Sspon.07G0013120-2C/novel.56872/Sspon.07G0013130-2D/novel.55076/Sspon.07G0026440-1B/novel.68070	12	3	9
Biological process	GO:0042182	ketone catabolic process	10/7963	45/69448	0.0287813	0.189011	novel.18774/Sspon.04G0026540-2D/Sspon.02G0026610-2B/Sspon.06G0009730-1A/novel.31765/novel.23648/Sspon.02G0048950-2D/Sspon.04G0026540-1B/Sspon.04G0013240-2B/novel.54520	10	4	6
Molecular function	GO:0003937	IMP cyclohydrolase activity	4/8753	11/76768	0.028804	0.125134	novel.42617/novel.45120/Sspon.05G0002620-1P/Sspon.05G0002620-2B	4	4	0
Molecular function	GO:0004643	phosphoribosylaminoimidazolecarboxamide formyltransferase activity	4/8753	11/76768	0.028804	0.125134	novel.42617/novel.45120/Sspon.05G0002620-1P/Sspon.05G0002620-2B	4	4	0
Molecular function	GO:0019144	ADP-sugar diphosphatase activity	4/8753	11/76768	0.028804	0.125134	Sspon.01G0046090-3D/Sspon.01G0046090-1B/novel.8989/Sspon.01G0046090-2C	4	0	4
Molecular function	GO:0080041	ADP-ribose pyrophosphohydrolase activity	4/8753	11/76768	0.028804	0.125134	Sspon.01G0046090-3D/Sspon.01G0046090-1B/novel.8989/Sspon.01G0046090-2C	4	0	4
Biological process	GO:0009845	seed germination	68/7963	472/69448	0.029078	0.189011	Sspon.03G0004250-3D/novel.61947/novel.60625/novel.13602/novel.50729/novel.64422/novel.48684/novel.43165/Sspon.01G0042380-1B/novel.67037/novel.2119/novel.35568/Sspon.02G0049910-2D/Sspon.06G0022230-3D/novel.10854/novel.68667/novel.16327/Sspon.03G0022030-1A/novel.62996/Sspon.06G0022230-2C/novel.29200/novel.32693/novel.66953/novel.26915/novel.27313/novel.27528/novel.52524/Sspon.02G0016940-2C/novel.55…	68	45	23
Biological process	GO:0006527	arginine catabolic process	5/7963	16/69448	0.0292038	0.189011	Sspon.01G0026110-1A/novel.8924/Sspon.01G0026110-2B/Sspon.01G0024190-3C/Sspon.01G0024190-1A	5	5	0
Biological process	GO:1900407	regulation of cellular response to oxidative stress	4/7963	11/69448	0.0293447	0.189011	Sspon.02G0013970-2C/Sspon.08G0022480-2C/Sspon.04G0017470-1A/Sspon.02G0013970-1T	4	3	1
Biological process	GO:1900409	positive regulation of cellular response to oxidative stress	4/7963	11/69448	0.0293447	0.189011	Sspon.02G0013970-2C/Sspon.08G0022480-2C/Sspon.04G0017470-1A/Sspon.02G0013970-1T	4	3	1
Biological process	GO:1901033	positive regulation of response to reactive oxygen species	4/7963	11/69448	0.0293447	0.189011	Sspon.02G0013970-2C/Sspon.08G0022480-2C/Sspon.04G0017470-1A/Sspon.02G0013970-1T	4	3	1
Biological process	GO:1901668	regulation of superoxide dismutase activity	4/7963	11/69448	0.0293447	0.189011	Sspon.02G0013970-2C/Sspon.08G0022480-2C/Sspon.04G0017470-1A/Sspon.02G0013970-1T	4	3	1
Biological process	GO:1901671	positive regulation of superoxide dismutase activity	4/7963	11/69448	0.0293447	0.189011	Sspon.02G0013970-2C/Sspon.08G0022480-2C/Sspon.04G0017470-1A/Sspon.02G0013970-1T	4	3	1
Biological process	GO:1904833	positive regulation of removal of superoxide radicals	4/7963	11/69448	0.0293447	0.189011	Sspon.02G0013970-2C/Sspon.08G0022480-2C/Sspon.04G0017470-1A/Sspon.02G0013970-1T	4	3	1
Biological process	GO:2000121	regulation of removal of superoxide radicals	4/7963	11/69448	0.0293447	0.189011	Sspon.02G0013970-2C/Sspon.08G0022480-2C/Sspon.04G0017470-1A/Sspon.02G0013970-1T	4	3	1
Biological process	GO:0009240	isopentenyl diphosphate biosynthetic process	14/7963	71/69448	0.0293853	0.189011	Sspon.01G0061240-1D/Sspon.01G0046630-1B/Sspon.04G0008730-4D/Sspon.03G0018420-2C/novel.28460/Sspon.04G0008730-3C/Sspon.01G0046630-2D/Sspon.04G0006270-1A/Sspon.04G0023590-1B/Sspon.06G0003700-1A/Sspon.02G0042080-1P/Sspon.03G0018420-1A/Sspon.01G0061250-1D/novel.17221	14	2	12
Biological process	GO:0046490	isopentenyl diphosphate metabolic process	14/7963	71/69448	0.0293853	0.189011	Sspon.01G0061240-1D/Sspon.01G0046630-1B/Sspon.04G0008730-4D/Sspon.03G0018420-2C/novel.28460/Sspon.04G0008730-3C/Sspon.01G0046630-2D/Sspon.04G0006270-1A/Sspon.04G0023590-1B/Sspon.06G0003700-1A/Sspon.02G0042080-1P/Sspon.03G0018420-1A/Sspon.01G0061250-1D/novel.17221	14	2	12
Molecular function	GO:0009881	photoreceptor activity	24/8753	141/76768	0.0294107	0.127388	novel.27921/Sspon.05G0011080-2B/Sspon.05G0011080-3C/novel.66418/Sspon.06G0006070-2B/Sspon.01G0009430-3D/Sspon.02G0019190-3C/Sspon.05G0025210-1P/novel.28768/Sspon.01G0049290-2C/Sspon.06G0006070-4D/Sspon.01G0009430-1A/Sspon.05G0029580-2C/novel.65809/Sspon.01G0049290-1B/Sspon.03G0022600-1A/Sspon.06G0006070-3C/novel.21526/Sspon.02G0026670-4D/novel.49621/Sspon.03G0022600-3C/Sspon.01G0009430-2B/Sspon.0…	24	8	16
Biological process	GO:0050898	nitrile metabolic process	12/7963	58/69448	0.0298197	0.191007	novel.14090/novel.14089/novel.19643/novel.8813/novel.9683/Sspon.02G0020540-2B/Sspon.02G0057570-1D/Sspon.02G0020540-1A/Sspon.08G0020330-1B/Sspon.01G0032820-2B/novel.51641/novel.51643	12	5	7
Biological process	GO:0080028	nitrile biosynthetic process	12/7963	58/69448	0.0298197	0.191007	novel.14090/novel.14089/novel.19643/novel.8813/novel.9683/Sspon.02G0020540-2B/Sspon.02G0057570-1D/Sspon.02G0020540-1A/Sspon.08G0020330-1B/Sspon.01G0032820-2B/novel.51641/novel.51643	12	5	7
Molecular function	GO:0051087	chaperone binding	27/8753	163/76768	0.0300838	0.129916	Sspon.02G0013970-2C/novel.33824/Sspon.06G0003770-1A/novel.26128/Sspon.04G0013810-2B/Sspon.04G0013810-1A/Sspon.06G0003770-4D/Sspon.06G0003770-3C/novel.36033/Sspon.08G0016930-1A/novel.69510/Sspon.08G0016930-3D/Sspon.06G0003770-1P/Sspon.06G0003770-2B/Sspon.08G0022480-2C/novel.36032/Sspon.04G0037390-1D/Sspon.06G0003770-3P/Sspon.04G0017470-1A/Sspon.01G0031890-2B/novel.33826/Sspon.06G0003770-2P/novel.1…	27	13	14
Biological process	GO:2000070	regulation of response to water deprivation	33/7963	206/69448	0.0300923	0.192353	novel.61947/novel.60625/Sspon.01G0042440-1P/novel.64422/novel.38072/Sspon.03G0001860-3C/novel.23006/Sspon.07G0003050-2B/Sspon.03G0001860-4D/Sspon.07G0003050-3D/Sspon.03G0001860-1A/novel.52694/novel.29498/novel.21017/Sspon.01G0042440-2D/Sspon.04G0011240-1A/Sspon.01G0042440-1B/Sspon.01G0042440-2P/Sspon.08G0000770-2C/novel.23005/Sspon.04G0024260-3D/novel.64532/Sspon.07G0003050-1A/Sspon.03G0001860-2B…	33	22	11
Biological process	GO:0000054	ribosomal subunit export from nucleus	15/7963	78/69448	0.0303926	0.193071	Sspon.03G0010240-4D/novel.62653/Sspon.07G0012480-1A/novel.30020/novel.2862/novel.46925/Sspon.08G0026320-1C/Sspon.08G0026340-1C/Sspon.03G0010240-3C/Sspon.01G0036530-2C/Sspon.07G0001630-2B/Sspon.01G0033570-1P/Sspon.01G0033570-1A/Sspon.07G0011490-1A/Sspon.03G0022160-2B	15	4	11
Biological process	GO:0033750	ribosome localization	15/7963	78/69448	0.0303926	0.193071	Sspon.03G0010240-4D/novel.62653/Sspon.07G0012480-1A/novel.30020/novel.2862/novel.46925/Sspon.08G0026320-1C/Sspon.08G0026340-1C/Sspon.03G0010240-3C/Sspon.01G0036530-2C/Sspon.07G0001630-2B/Sspon.01G0033570-1P/Sspon.01G0033570-1A/Sspon.07G0011490-1A/Sspon.03G0022160-2B	15	4	11
Biological process	GO:0071428	rRNA-containing ribonucleoprotein complex export from nucleus	15/7963	78/69448	0.0303926	0.193071	Sspon.03G0010240-4D/novel.62653/Sspon.07G0012480-1A/novel.30020/novel.2862/novel.46925/Sspon.08G0026320-1C/Sspon.08G0026340-1C/Sspon.03G0010240-3C/Sspon.01G0036530-2C/Sspon.07G0001630-2B/Sspon.01G0033570-1P/Sspon.01G0033570-1A/Sspon.07G0011490-1A/Sspon.03G0022160-2B	15	4	11
Biological process	GO:0015804	neutral amino acid transport	13/7963	65/69448	0.0314962	0.199671	novel.29440/novel.27361/Sspon.05G0005210-1P/Sspon.03G0000700-1A/Sspon.05G0005210-2P/Sspon.03G0000700-2B/novel.55633/Sspon.03G0000700-3C/Sspon.07G0019670-1A/Sspon.05G0005210-3P/novel.67645/Sspon.05G0035230-1C/Sspon.02G0024540-2B	13	6	7
Biological process	GO:0009112	nucleobase metabolic process	35/7963	222/69448	0.0322792	0.204214	novel.18084/novel.53451/Sspon.04G0002160-1A/Sspon.02G0027550-4P/Sspon.07G0000040-1P/novel.36368/Sspon.01G0040680-1B/novel.27518/Sspon.01G0013030-1A/Sspon.07G0016270-2B/novel.42341/Sspon.04G0013140-1A/novel.3354/novel.25969/novel.41530/Sspon.02G0037480-2C/Sspon.05G0000590-1A/novel.54931/Sspon.02G0010890-3P/novel.892/novel.21290/novel.891/Sspon.02G0010890-2P/novel.55693/Sspon.02G0037480-3D/Sspon.02…	35	18	17
Molecular function	GO:0045486	naringenin 3-dioxygenase activity	12/8753	59/76768	0.0324109	0.139549	Sspon.01G0001310-4D/Sspon.01G0001310-1A/Sspon.01G0001310-1P/Sspon.01G0001310-2P/Sspon.01G0013510-2D/novel.67461/Sspon.01G0001310-2B/novel.68916/novel.70420/novel.68520/Sspon.05G0004760-1A/novel.36573	12	9	3
Molecular function	GO:0004834	tryptophan synthase activity	6/8753	22/76768	0.032638	0.140112	novel.9376/novel.9402/Sspon.08G0019620-1B/Sspon.06G0011870-1A/Sspon.06G0011870-2B/Sspon.01G0049020-1P	6	0	6
Biological process	GO:0006595	polyamine metabolic process	14/7963	72/69448	0.0327562	0.206384	Sspon.05G0002950-3C/Sspon.05G0002950-1A/novel.43551/novel.66337/novel.42566/novel.39683/novel.37754/Sspon.05G0002950-2B/Sspon.05G0002950-4D/novel.63849/novel.31303/Sspon.08G0008390-3D/novel.39685/Sspon.05G0009580-2B	14	2	12
Biological process	GO:0006879	cellular iron ion homeostasis	14/7963	72/69448	0.0327562	0.206384	Sspon.03G0009700-1P/novel.52293/Sspon.02G0015050-1A/Sspon.03G0009700-2P/Sspon.03G0009700-3P/Sspon.02G0015050-3D/novel.67139/novel.69865/novel.19398/Sspon.01G0008920-2B/novel.52336/novel.66149/Sspon.07G0027980-1B/novel.52338	14	12	2
Biological process	GO:0015672	monovalent inorganic cation transport	71/7963	499/69448	0.0333834	0.209841	Sspon.02G0011790-3C/Sspon.02G0027800-3D/Sspon.02G0027800-2B/novel.34812/Sspon.02G0011790-1A/Sspon.04G0018720-1A/Sspon.02G0027800-1A/Sspon.02G0011790-2B/Sspon.02G0012630-2B/Sspon.01G0061370-1P/novel.66207/Sspon.01G0061370-2P/Sspon.02G0031890-1A/Sspon.02G0011790-4D/Sspon.04G0003380-1A/Sspon.02G0012630-3P/Sspon.04G0018720-3D/novel.284/novel.63317/Sspon.01G0003640-3C/Sspon.08G0009060-2B/novel.51461/n…	71	30	41
Biological process	GO:0071421	manganese ion transmembrane transport	6/7963	22/69448	0.0334411	0.209841	Sspon.02G0015050-1A/Sspon.02G0015050-3D/novel.67139/novel.69865/novel.19398/novel.66149	6	6	0
Biological process	GO:0010520	regulation of reciprocal meiotic recombination	9/7963	40/69448	0.0344092	0.21504	novel.22456/novel.27113/novel.7730/Sspon.01G0009590-3C/Sspon.03G0024550-2B/Sspon.03G0024550-1T/novel.20680/novel.57218/novel.18061	9	7	2
Biological process	GO:0060631	regulation of meiosis I	9/7963	40/69448	0.0344092	0.21504	novel.22456/novel.27113/novel.7730/Sspon.01G0009590-3C/Sspon.03G0024550-2B/Sspon.03G0024550-1T/novel.20680/novel.57218/novel.18061	9	7	2
Molecular function	GO:0008028	monocarboxylic acid transmembrane transporter activity	27/8753	165/76768	0.0344783	0.147226	novel.15798/novel.15800/Sspon.02G0023660-2B/Sspon.01G0015410-3D/novel.22707/Sspon.01G0015410-2B/Sspon.04G0000190-2B/Sspon.04G0000190-3C/novel.65080/novel.37127/Sspon.04G0000190-1A/Sspon.02G0023660-3C/novel.22706/novel.1117/novel.22709/novel.56747/Sspon.01G0023990-1P/novel.26169/novel.6095/novel.8762/novel.23710/novel.13867/Sspon.01G0043520-3D/Sspon.03G0018500-1P/Sspon.03G0018500-3D/novel.18628/Ss…	27	8	19
Molecular function	GO:0016872	intramolecular lyase activity	11/8753	53/76768	0.0345674	0.147226	Sspon.01G0005150-1P/novel.32742/novel.29131/Sspon.08G0012260-2C/Sspon.07G0018110-4D/Sspon.04G0002130-2B/novel.24725/Sspon.04G0002130-3C/Sspon.01G0005150-1A/Sspon.01G0005150-2B/novel.52867	11	3	8
Molecular function	GO:0051539	4 iron, 4 sulfur cluster binding	49/8753	331/76768	0.0345997	0.147226	novel.61779/Sspon.01G0046090-3D/Sspon.03G0009700-1P/novel.52293/novel.15815/Sspon.01G0046090-1B/Sspon.04G0008730-4D/Sspon.01G0021590-1P/novel.33575/Sspon.08G0012250-2C/Sspon.07G0004610-3C/Sspon.08G0012260-3D/novel.57236/novel.8989/novel.7010/Sspon.02G0006820-2C/Sspon.04G0008730-3C/novel.67439/novel.54279/novel.17371/Sspon.03G0009700-2P/Sspon.08G0012250-1A/Sspon.06G0016330-3C/Sspon.03G0009700-3P/S…	49	22	27
Biological process	GO:0000255	allantoin metabolic process	7/7963	28/69448	0.035072	0.218559	novel.42341/novel.3354/Sspon.05G0000590-1A/novel.54931/Sspon.08G0018940-2P/Sspon.05G0000590-2D/novel.42342	7	1	6
Biological process	GO:0019695	choline metabolic process	8/7963	34/69448	0.035185	0.218559	novel.27997/novel.37189/Sspon.03G0008370-1A/Sspon.05G0009730-3C/Sspon.03G0008370-4D/Sspon.08G0002390-1A/Sspon.05G0009730-1A/Sspon.03G0008370-1P	8	7	1
Biological process	GO:0046685	response to arsenic-containing substance	8/7963	34/69448	0.035185	0.218559	Sspon.01G0038620-1P/Sspon.04G0035060-1P/Sspon.01G0038620-2C/Sspon.03G0014790-3C/Sspon.01G0038620-3D/Sspon.04G0035060-1D/Sspon.03G0014790-2B/novel.531	8	8	0
Molecular function	GO:0008519	ammonium transmembrane transporter activity	15/8753	80/76768	0.0356508	0.151255	novel.42947/novel.57993/novel.35380/Sspon.01G0007620-2B/novel.70666/novel.37069/novel.40771/Sspon.01G0007620-3D/Sspon.01G0023990-1P/Sspon.01G0043520-3D/Sspon.01G0032110-1A/Sspon.01G0032110-2B/novel.45143/Sspon.01G0032110-3D/novel.18628	15	4	11
Molecular function	GO:0015930	glutamate synthase activity	5/8753	17/76768	0.0367765	0.155576	Sspon.07G0002560-2D/Sspon.03G0009080-1A/Sspon.02G0001660-1P/Sspon.03G0009080-3C/novel.9985	5	3	2
Biological process	GO:0032264	IMP salvage	5/7963	17/69448	0.0375658	0.229364	Sspon.07G0010030-1T/Sspon.07G0010030-1A/Sspon.07G0010030-2B/novel.68982/novel.15281	5	1	4
Biological process	GO:0032365	intracellular lipid transport	5/7963	17/69448	0.0375658	0.229364	Sspon.02G0023950-1A/Sspon.02G0023950-4D/Sspon.02G0023950-3C/Sspon.01G0052580-1T/Sspon.01G0052580-1C	5	5	0
Biological process	GO:0033530	raffinose metabolic process	5/7963	17/69448	0.0375658	0.229364	Sspon.01G0030920-1P/novel.19836/novel.11104/Sspon.01G0030920-3C/Sspon.05G0008630-2B	5	4	1
Biological process	GO:0034484	raffinose catabolic process	5/7963	17/69448	0.0375658	0.229364	Sspon.01G0030920-1P/novel.19836/novel.11104/Sspon.01G0030920-3C/Sspon.05G0008630-2B	5	4	1
Biological process	GO:0060359	response to ammonium ion	5/7963	17/69448	0.0375658	0.229364	Sspon.07G0002560-2D/Sspon.03G0009080-1A/Sspon.03G0009080-3C/Sspon.01G0031470-2D/Sspon.01G0030140-1A	5	5	0
Biological process	GO:0097054	L-glutamate biosynthetic process	5/7963	17/69448	0.0375658	0.229364	Sspon.07G0002560-2D/Sspon.03G0009080-1A/Sspon.02G0001660-1P/Sspon.03G0009080-3C/novel.9985	5	3	2
Biological process	GO:0009646	response to absence of light	20/7963	115/69448	0.0377871	0.229364	Sspon.01G0012880-1A/novel.24682/novel.56668/Sspon.01G0037840-1P/novel.61392/novel.59874/Sspon.01G0037840-1B/Sspon.03G0015310-3C/Sspon.03G0015310-2B/novel.11664/Sspon.01G0037840-2C/Sspon.01G0012880-2B/Sspon.01G0057210-1D/Sspon.03G0015260-1A/Sspon.03G0015260-1P/Sspon.03G0015310-1A/Sspon.03G0015260-3C/Sspon.08G0021490-2D/novel.40299/Sspon.08G0021490-1B	20	14	6
Molecular function	GO:0005326	neurotransmitter transporter activity	13/8753	67/76768	0.0378042	0.159459	novel.22707/Sspon.04G0018720-1A/Sspon.02G0012630-2B/Sspon.02G0012630-3P/Sspon.04G0018720-3D/novel.22706/novel.22709/novel.26169/novel.23710/novel.45143/Sspon.02G0024540-2B/Sspon.03G0029330-1B/Sspon.02G0012630-1A	13	2	11
Biological process	GO:0006782	protoporphyrinogen IX biosynthetic process	12/7963	60/69448	0.037832	0.229364	novel.68807/Sspon.05G0022610-2D/Sspon.05G0022610-1B/novel.68886/Sspon.01G0020840-3D/Sspon.03G0034570-3D/Sspon.08G0001950-4D/Sspon.03G0034570-2C/Sspon.07G0005200-2C/Sspon.07G0030550-2D/Sspon.08G0001950-2B/novel.44931	12	1	11
Biological process	GO:0009638	phototropism	12/7963	60/69448	0.037832	0.229364	Sspon.05G0021020-3P/novel.53658/Sspon.05G0021020-2P/Sspon.07G0017970-2B/Sspon.07G0017970-1A/novel.29679/Sspon.04G0010030-2B/novel.66380/Sspon.04G0010030-4D/Sspon.04G0010030-3C/Sspon.04G0010030-1A/novel.37690	12	0	12
Biological process	GO:0046487	glyoxylate metabolic process	12/7963	60/69448	0.037832	0.229364	Sspon.04G0014600-1A/novel.15815/novel.38993/Sspon.05G0008290-2B/Sspon.01G0008170-1A/Sspon.02G0036640-2D/Sspon.01G0008160-1A/Sspon.01G0002150-2B/Sspon.05G0008290-4D/Sspon.01G0008160-2C/novel.45202/Sspon.01G0052490-1C	12	11	1
Biological process	GO:0046501	protoporphyrinogen IX metabolic process	12/7963	60/69448	0.037832	0.229364	novel.68807/Sspon.05G0022610-2D/Sspon.05G0022610-1B/novel.68886/Sspon.01G0020840-3D/Sspon.03G0034570-3D/Sspon.08G0001950-4D/Sspon.03G0034570-2C/Sspon.07G0005200-2C/Sspon.07G0030550-2D/Sspon.08G0001950-2B/novel.44931	12	1	11
Biological process	GO:0009228	thiamine biosynthetic process	10/7963	47/69448	0.0378924	0.229364	Sspon.02G0023070-2B/Sspon.01G0046090-3D/Sspon.02G0023070-1A/Sspon.03G0013100-2B/Sspon.01G0046090-1B/novel.8989/novel.56233/Sspon.01G0046090-2C/Sspon.02G0003080-1A/Sspon.01G0008220-1A	10	1	9
Biological process	GO:0042724	thiamine-containing compound biosynthetic process	10/7963	47/69448	0.0378924	0.229364	Sspon.02G0023070-2B/Sspon.01G0046090-3D/Sspon.02G0023070-1A/Sspon.03G0013100-2B/Sspon.01G0046090-1B/novel.8989/novel.56233/Sspon.01G0046090-2C/Sspon.02G0003080-1A/Sspon.01G0008220-1A	10	1	9
Molecular function	GO:0004805	trehalose-phosphatase activity	11/8753	54/76768	0.0390924	0.164233	Sspon.02G0015060-1A/novel.31180/Sspon.02G0015060-3D/Sspon.02G0015060-1P/Sspon.02G0015060-2B/novel.3356/novel.31181/Sspon.01G0011100-1A/novel.32831/Sspon.01G0011090-2B/Sspon.04G0006870-1A	11	7	4
Biological process	GO:1901804	beta-glucoside metabolic process	13/7963	67/69448	0.0392987	0.236946	novel.14090/novel.14089/novel.19643/novel.8813/novel.9683/Sspon.02G0020540-2B/Sspon.02G0057570-1D/Sspon.02G0020540-1A/Sspon.08G0020330-1B/Sspon.02G0054340-1C/Sspon.01G0032820-2B/novel.51641/novel.51643	13	5	8
Biological process	GO:1901806	beta-glucoside biosynthetic process	13/7963	67/69448	0.0392987	0.236946	novel.14090/novel.14089/novel.19643/novel.8813/novel.9683/Sspon.02G0020540-2B/Sspon.02G0057570-1D/Sspon.02G0020540-1A/Sspon.08G0020330-1B/Sspon.02G0054340-1C/Sspon.01G0032820-2B/novel.51641/novel.51643	13	5	8
Molecular function	GO:0009702	L-arabinokinase activity	4/8753	12/76768	0.0393888	0.164233	Sspon.04G0018500-1A/novel.36187/Sspon.04G0018500-3C/novel.32326	4	4	0
Molecular function	GO:0015296	anion:cation symporter activity	4/8753	12/76768	0.0393888	0.164233	novel.59776/Sspon.08G0019260-3D/Sspon.08G0019260-1T/Sspon.08G0019260-2C	4	4	0
Molecular function	GO:0047763	caffeate O-methyltransferase activity	4/8753	12/76768	0.0393888	0.164233	novel.70584/Sspon.06G0010980-3C/Sspon.06G0010980-4D/Sspon.06G0010980-1A	4	0	4
Molecular function	GO:0002094	polyprenyltransferase activity	6/8753	23/76768	0.0400241	0.165456	Sspon.02G0039900-1B/novel.11206/Sspon.02G0039900-3D/Sspon.02G0039900-2C/novel.25907/novel.28998	6	5	1
Molecular function	GO:0004021	L-alanine:2-oxoglutarate aminotransferase activity	6/8753	23/76768	0.0400241	0.165456	novel.1356/novel.8393/Sspon.01G0042790-2C/Sspon.01G0017210-1A/Sspon.01G0017210-1T/Sspon.01G0042790-1B	6	6	0
Molecular function	GO:0047635	alanine-oxo-acid transaminase activity	6/8753	23/76768	0.0400241	0.165456	novel.1356/novel.8393/Sspon.01G0042790-2C/Sspon.01G0017210-1A/Sspon.01G0017210-1T/Sspon.01G0042790-1B	6	6	0
Biological process	GO:0042732	D-xylose metabolic process	4/7963	12/69448	0.0401073	0.237636	novel.3226/Sspon.01G0009450-1A/Sspon.02G0046580-1C/Sspon.02G0046580-2D	4	4	0
Biological process	GO:0051552	flavone metabolic process	4/7963	12/69448	0.0401073	0.237636	novel.6143/Sspon.01G0052050-1C/Sspon.01G0052050-2P/Sspon.03G0015440-2B	4	1	3
Biological process	GO:0051553	flavone biosynthetic process	4/7963	12/69448	0.0401073	0.237636	novel.6143/Sspon.01G0052050-1C/Sspon.01G0052050-2P/Sspon.03G0015440-2B	4	1	3
Biological process	GO:0051554	flavonol metabolic process	4/7963	12/69448	0.0401073	0.237636	novel.6143/Sspon.01G0052050-1C/Sspon.01G0052050-2P/Sspon.03G0015440-2B	4	1	3
Biological process	GO:0051555	flavonol biosynthetic process	4/7963	12/69448	0.0401073	0.237636	novel.6143/Sspon.01G0052050-1C/Sspon.01G0052050-2P/Sspon.03G0015440-2B	4	1	3
Biological process	GO:0055073	cadmium ion homeostasis	4/7963	12/69448	0.0401073	0.237636	Sspon.06G0009420-1A/Sspon.06G0031050-1C/Sspon.06G0009420-3C/Sspon.06G0009420-2B	4	4	0
Biological process	GO:0071497	cellular response to freezing	4/7963	12/69448	0.0401073	0.237636	novel.37418/novel.37420/novel.34782/novel.35388	4	3	1
Biological process	GO:0071585	detoxification of cadmium ion	4/7963	12/69448	0.0401073	0.237636	Sspon.06G0009420-1A/Sspon.06G0031050-1C/Sspon.06G0009420-3C/Sspon.06G0009420-2B	4	4	0
Biological process	GO:1990170	stress response to cadmium ion	4/7963	12/69448	0.0401073	0.237636	Sspon.06G0009420-1A/Sspon.06G0031050-1C/Sspon.06G0009420-3C/Sspon.06G0009420-2B	4	4	0
Biological process	GO:0045834	positive regulation of lipid metabolic process	14/7963	74/69448	0.0403221	0.237814	novel.48684/novel.16327/novel.62996/Sspon.06G0005570-1A/novel.67981/Sspon.06G0000100-2D/Sspon.05G0016180-4D/novel.40299/novel.52457/Sspon.04G0019460-2B/Sspon.04G0011310-2B/novel.16326/Sspon.06G0000140-1A/novel.19325	14	8	6
Biological process	GO:0046889	positive regulation of lipid biosynthetic process	14/7963	74/69448	0.0403221	0.237814	novel.48684/novel.16327/novel.62996/Sspon.06G0005570-1A/novel.67981/Sspon.06G0000100-2D/Sspon.05G0016180-4D/novel.40299/novel.52457/Sspon.04G0019460-2B/Sspon.04G0011310-2B/novel.16326/Sspon.06G0000140-1A/novel.19325	14	8	6
Molecular function	GO:0030060	L-malate dehydrogenase activity	7/8753	29/76768	0.0407226	0.167389	Sspon.06G0021590-3D/novel.64769/novel.15472/Sspon.06G0021590-2C/Sspon.06G0021590-1P/novel.18344/Sspon.06G0021590-1B	7	0	7
Molecular function	GO:0047501	(+)-neomenthol dehydrogenase activity	7/8753	29/76768	0.0407226	0.167389	Sspon.04G0008650-2P/Sspon.05G0006610-1A/novel.42868/Sspon.04G0008650-1P/Sspon.04G0008650-3P/novel.37007/novel.42869	7	5	2
Biological process	GO:0010143	cutin biosynthetic process	25/7963	152/69448	0.0407555	0.237814	novel.27359/novel.48684/novel.27357/novel.69303/novel.27360/novel.67859/novel.16327/novel.25478/novel.62996/Sspon.03G0017620-3C/Sspon.06G0005570-1A/novel.21512/Sspon.06G0018610-3C/Sspon.03G0017620-2B/novel.22555/novel.52614/Sspon.03G0015560-2B/Sspon.05G0015300-1P/Sspon.05G0015300-4D/novel.48707/Sspon.06G0018610-1A/novel.9554/Sspon.07G0014120-3C/novel.16326/Sspon.06G0018610-2B	25	14	11
Biological process	GO:0040034	regulation of development, heterochronic	25/7963	152/69448	0.0407555	0.237814	novel.25860/novel.50434/Sspon.07G0004480-1A/novel.24787/novel.44422/novel.66094/novel.60041/novel.40303/Sspon.02G0034220-3D/novel.27036/novel.21259/novel.23296/Sspon.04G0011160-3C/Sspon.07G0004480-2B/Sspon.01G0040340-2C/Sspon.04G0010440-3C/novel.48465/Sspon.06G0003010-1A/Sspon.08G0022930-2C/Sspon.07G0023420-2D/novel.57802/Sspon.07G0004480-1P/Sspon.07G0004480-3C/Sspon.08G0022930-1B/novel.69780	25	8	17
Biological process	GO:0006524	alanine catabolic process	6/7963	23/69448	0.0409865	0.237814	novel.1356/novel.8393/Sspon.01G0042790-2C/Sspon.01G0017210-1A/Sspon.01G0017210-1T/Sspon.01G0042790-1B	6	6	0
Biological process	GO:0006880	intracellular sequestering of iron ion	6/7963	23/69448	0.0409865	0.237814	Sspon.02G0015050-1A/Sspon.02G0015050-3D/novel.67139/novel.69865/novel.19398/novel.66149	6	6	0
Biological process	GO:0009080	pyruvate family amino acid catabolic process	6/7963	23/69448	0.0409865	0.237814	novel.1356/novel.8393/Sspon.01G0042790-2C/Sspon.01G0017210-1A/Sspon.01G0017210-1T/Sspon.01G0042790-1B	6	6	0
Biological process	GO:0030026	cellular manganese ion homeostasis	6/7963	23/69448	0.0409865	0.237814	Sspon.02G0015050-1A/Sspon.02G0015050-3D/novel.67139/novel.69865/novel.19398/novel.66149	6	6	0
Biological process	GO:0042851	L-alanine metabolic process	6/7963	23/69448	0.0409865	0.237814	novel.1356/novel.8393/Sspon.01G0042790-2C/Sspon.01G0017210-1A/Sspon.01G0017210-1T/Sspon.01G0042790-1B	6	6	0
Biological process	GO:0042853	L-alanine catabolic process	6/7963	23/69448	0.0409865	0.237814	novel.1356/novel.8393/Sspon.01G0042790-2C/Sspon.01G0017210-1A/Sspon.01G0017210-1T/Sspon.01G0042790-1B	6	6	0
Biological process	GO:0097577	sequestering of iron ion	6/7963	23/69448	0.0409865	0.237814	Sspon.02G0015050-1A/Sspon.02G0015050-3D/novel.67139/novel.69865/novel.19398/novel.66149	6	6	0
Biological process	GO:0042304	regulation of fatty acid biosynthetic process	8/7963	35/69448	0.0411796	0.238485	novel.48684/novel.59231/novel.16327/novel.62996/Sspon.06G0005570-1A/Sspon.06G0000100-2D/novel.16326/Sspon.06G0000140-1A	8	6	2
Molecular function	GO:0016702	oxidoreductase activity, acting on single donors with incorporation of molecular oxygen, incorporation of two atoms of oxygen	30/8753	190/76768	0.041208	0.168906	novel.6886/novel.4670/novel.4669/novel.65255/novel.15221/novel.9055/novel.11672/Sspon.05G0010510-3C/novel.25297/Sspon.01G0024170-2D/Sspon.05G0010510-2B/Sspon.01G0046850-1B/novel.10934/Sspon.05G0010510-1A/novel.70171/Sspon.01G0002380-2B/Sspon.01G0056620-1C/novel.17273/Sspon.02G0032580-3D/novel.66856/Sspon.05G0010510-4D/novel.34120/Sspon.01G0046850-1P/novel.14488/Sspon.02G0032580-2C/novel.65820/nov…	30	11	19
Molecular function	GO:0015334	high-affinity oligopeptide transmembrane transporter activity	10/8753	48/76768	0.0417354	0.170586	Sspon.01G0027370-1T/novel.5038/novel.8200/Sspon.01G0036780-1B/Sspon.01G0054130-1C/Sspon.01G0036790-2D/Sspon.01G0036770-1B/Sspon.01G0027370-3C/novel.8201/Sspon.01G0027370-1A	10	9	1
Biological process	GO:0006522	alanine metabolic process	7/7963	29/69448	0.0418038	0.240743	novel.1356/novel.8393/Sspon.01G0042790-2C/Sspon.01G0017210-1A/Sspon.01G0017210-1T/Sspon.01G0042790-1B/Sspon.03G0006020-2B	7	7	0
Biological process	GO:0009078	pyruvate family amino acid metabolic process	7/7963	29/69448	0.0418038	0.240743	novel.1356/novel.8393/Sspon.01G0042790-2C/Sspon.01G0017210-1A/Sspon.01G0017210-1T/Sspon.01G0042790-1B/Sspon.03G0006020-2B	7	7	0
Biological process	GO:0072529	pyrimidine-containing compound catabolic process	7/7963	29/69448	0.0418038	0.240743	Sspon.04G0013140-1A/Sspon.03G0007830-1A/Sspon.03G0007830-3D/Sspon.03G0007830-2B/Sspon.02G0007510-3D/Sspon.04G0003970-2P/Sspon.03G0040340-1C	7	6	1
Biological process	GO:0009099	valine biosynthetic process	12/7963	61/69448	0.0423591	0.243486	novel.2861/novel.63382/Sspon.01G0036410-2C/novel.2865/Sspon.03G0010130-4D/novel.8074/novel.7867/novel.3620/novel.7398/Sspon.01G0057720-1D/novel.52284/novel.67360	12	9	3
Molecular function	GO:0046915	transition metal ion transmembrane transporter activity	31/8753	198/76768	0.042499	0.173219	Sspon.01G0011230-2C/novel.771/novel.19784/Sspon.02G0022060-1A/Sspon.02G0022060-2B/novel.60907/novel.12819/Sspon.07G0014160-3D/novel.56974/Sspon.07G0014160-2B/novel.19791/Sspon.02G0015050-1A/novel.55153/novel.9810/Sspon.02G0015050-3D/novel.67139/Sspon.02G0022060-3C/Sspon.01G0004310-2C/novel.69865/Sspon.08G0025050-1C/Sspon.01G0011230-1A/novel.28991/Sspon.02G0043860-1B/novel.19398/novel.5386/novel.6…	31	25	6
Molecular function	GO:0051184	cofactor transmembrane transporter activity	15/8753	82/76768	0.0432149	0.175644	Sspon.02G0027800-3D/Sspon.02G0027800-2B/Sspon.02G0027800-1A/novel.30971/Sspon.05G0021580-2B/Sspon.03G0033360-2C/Sspon.05G0021580-3P/Sspon.05G0021580-1A/novel.498/novel.68246/Sspon.01G0004220-2D/novel.26313/Sspon.01G0006210-2B/Sspon.07G0024770-2D/Sspon.07G0009840-2B	15	7	8
Biological process	GO:0016138	glycoside biosynthetic process	13/7963	68/69448	0.0436727	0.250569	novel.14090/novel.14089/novel.19643/novel.8813/novel.9683/Sspon.02G0020540-2B/Sspon.02G0057570-1D/Sspon.02G0020540-1A/Sspon.08G0020330-1B/Sspon.02G0054340-1C/Sspon.01G0032820-2B/novel.51641/novel.51643	13	5	8
Molecular function	GO:0004366	glycerol-3-phosphate O-acyltransferase activity	11/8753	55/76768	0.0440128	0.17789	novel.69303/Sspon.03G0017620-3C/novel.21512/Sspon.06G0018610-3C/Sspon.03G0017620-2B/novel.22555/novel.52614/Sspon.01G0015340-2C/Sspon.06G0018610-1A/novel.9554/Sspon.06G0018610-2B	11	5	6
Molecular function	GO:0102420	sn-1-glycerol-3-phosphate C16:0-DCA-CoA acyl transferase activity	11/8753	55/76768	0.0440128	0.17789	novel.69303/Sspon.03G0017620-3C/novel.21512/Sspon.06G0018610-3C/Sspon.03G0017620-2B/novel.22555/novel.52614/Sspon.01G0015340-2C/Sspon.06G0018610-1A/novel.9554/Sspon.06G0018610-2B	11	5	6
Biological process	GO:0006549	isoleucine metabolic process	14/7963	75/69448	0.0445366	0.254577	novel.2861/novel.63382/Sspon.01G0036410-2C/novel.2865/Sspon.03G0010130-4D/novel.8074/novel.7867/novel.3620/Sspon.01G0026890-2C/novel.7398/Sspon.01G0057720-1D/novel.52284/Sspon.01G0028570-3D/novel.67360	14	9	5
Biological process	GO:0009097	isoleucine biosynthetic process	14/7963	75/69448	0.0445366	0.254577	novel.2861/novel.63382/Sspon.01G0036410-2C/novel.2865/Sspon.03G0010130-4D/novel.8074/novel.7867/novel.3620/Sspon.01G0026890-2C/novel.7398/Sspon.01G0057720-1D/novel.52284/Sspon.01G0028570-3D/novel.67360	14	9	5
Biological process	GO:0010310	regulation of hydrogen peroxide metabolic process	19/7963	110/69448	0.0446899	0.254981	novel.49982/novel.57646/Sspon.07G0017100-3D/novel.13838/novel.16456/novel.59357/Sspon.07G0017100-2C/novel.1141/novel.59369/Sspon.08G0010650-2P/Sspon.08G0010650-3C/novel.65705/Sspon.05G0017600-1A/novel.68159/novel.43706/Sspon.08G0015830-1A/novel.34537/Sspon.07G0017100-1A/novel.59368	19	3	16
Biological process	GO:0072528	pyrimidine-containing compound biosynthetic process	54/7963	374/69448	0.0453667	0.258364	novel.18084/novel.53451/novel.40399/novel.52286/Sspon.02G0023070-2B/Sspon.01G0046090-3D/Sspon.02G0023070-1A/Sspon.04G0002160-1A/Sspon.03G0013100-2B/Sspon.01G0046090-1B/Sspon.07G0001680-1A/novel.69303/Sspon.02G0027550-4P/Sspon.07G0001680-2B/Sspon.05G0019820-2B/novel.36368/Sspon.03G0017620-3C/novel.8989/novel.38275/Sspon.07G0016270-2B/novel.21512/Sspon.03G0020340-2B/novel.56233/novel.44119/Sspon.06…	54	27	27
Cellular component	GO:0010598	NAD(P)H dehydrogenase complex (plastoquinone)	10/8407	49/74202	0.0455809	0.687735	Sspon.03G0039500-2D/Sspon.03G0039500-1C/Sspon.03G0039500-1P/Sspon.03G0026050-1B/novel.44279/Sspon.05G0034610-2D/Sspon.02G0007440-1A/Sspon.05G0016170-1A/Sspon.02G0027410-2B/Sspon.01G0003190-3C	10	0	10
Biological process	GO:0006545	glycine biosynthetic process	9/7963	42/69448	0.0456319	0.258917	Sspon.05G0013130-3D/Sspon.06G0013830-2B/novel.38912/Sspon.05G0013130-1A/novel.38913/Sspon.05G0032060-1C/novel.38914/novel.51446/Sspon.05G0013130-2B	9	1	8
Biological process	GO:0010207	photosystem II assembly	9/7963	42/69448	0.0456319	0.258917	Sspon.05G0016910-4D/Sspon.05G0016910-3C/Sspon.05G0016910-1A/Sspon.05G0016910-2B/Sspon.01G0008990-2B/novel.57839/novel.57841/Sspon.07G0000770-1A/Sspon.01G0030140-1A	9	1	8
Biological process	GO:0015893	drug transport	53/7963	367/69448	0.0468565	0.264671	Sspon.05G0020500-1A/Sspon.05G0020500-4D/novel.18084/Sspon.05G0020500-3C/Sspon.05G0020500-3P/Sspon.05G0020500-2B/Sspon.01G0015410-3D/Sspon.06G0000190-1P/novel.22707/Sspon.01G0015410-2B/Sspon.04G0018720-1A/Sspon.06G0004750-3C/Sspon.02G0027550-4P/Sspon.06G0004750-2B/Sspon.02G0012630-2B/novel.1714/novel.30971/Sspon.06G0000190-3D/novel.45556/Sspon.02G0012630-3P/Sspon.08G0006790-1A/Sspon.04G0018720-3D/…	53	17	36
Molecular function	GO:0016627	oxidoreductase activity, acting on the CH-CH group of donors	54/8753	377/76768	0.0471532	0.190053	novel.58465/Sspon.01G0020530-1A/Sspon.04G0003530-1A/novel.6998/novel.54973/novel.58680/Sspon.01G0020530-1P/novel.6373/Sspon.03G0034570-3D/Sspon.07G0012160-1A/Sspon.01G0042570-1B/Sspon.05G0003420-3D/Sspon.01G0042570-2C/Sspon.01G0042740-1B/novel.39513/Sspon.04G0003530-3D/Sspon.06G0004320-1A/Sspon.03G0025850-3D/Sspon.04G0003530-1P/novel.49986/Sspon.03G0034570-2C/Sspon.08G0000430-3C/novel.14575/Sspon…	54	31	23
Biological process	GO:0000256	allantoin catabolic process	5/7963	18/69448	0.0472474	0.264671	novel.42341/Sspon.05G0000590-1A/Sspon.08G0018940-2P/Sspon.05G0000590-2D/novel.42342	5	0	5
Biological process	GO:0006542	glutamine biosynthetic process	5/7963	18/69448	0.0472474	0.264671	Sspon.01G0026870-1A/novel.70022/Sspon.01G0026870-2D/Sspon.01G0018920-2B/Sspon.04G0004050-2B	5	2	3
Biological process	GO:0009092	homoserine metabolic process	5/7963	18/69448	0.0472474	0.264671	Sspon.01G0021330-3C/Sspon.01G0021330-1A/Sspon.01G0046880-2D/Sspon.01G0046880-1B/Sspon.01G0021330-2B	5	0	5
Biological process	GO:0016093	polyprenol metabolic process	5/7963	18/69448	0.0472474	0.264671	Sspon.02G0039900-1B/novel.11206/Sspon.02G0039900-3D/Sspon.02G0039900-2C/novel.25907	5	4	1
Biological process	GO:1902022	L-lysine transport	5/7963	18/69448	0.0472474	0.264671	novel.22707/novel.22706/novel.22709/novel.26169/novel.23710	5	2	3
Biological process	GO:1903401	L-lysine transmembrane transport	5/7963	18/69448	0.0472474	0.264671	novel.22707/novel.22706/novel.22709/novel.26169/novel.23710	5	2	3
Biological process	GO:0009567	double fertilization forming a zygote and endosperm	8/7963	36/69448	0.047814	0.267359	novel.35332/novel.55581/Sspon.07G0002390-2B/novel.246/Sspon.01G0048780-1P/Sspon.01G0048780-2D/novel.15116/Sspon.01G0014130-3D	8	3	5
Biological process	GO:0042147	retrograde transport, endosome to Golgi	26/7963	162/69448	0.0485246	0.270841	novel.42344/novel.13555/novel.19080/novel.61594/novel.30907/novel.19081/Sspon.01G0040170-2C/novel.4246/Sspon.01G0040170-1B/novel.68610/novel.7875/Sspon.04G0027190-1B/novel.13556/Sspon.02G0014980-2P/novel.68609/novel.36422/Sspon.02G0014980-1P/Sspon.02G0014980-2B/novel.69357/Sspon.08G0010440-1A/novel.19079/Sspon.04G0013740-3C/novel.2035/novel.18179/novel.69812/novel.25455	26	12	14
Cellular component	GO:0034702	ion channel complex	9/8407	43/74202	0.0488489	0.696096	novel.59776/Sspon.08G0019260-3D/Sspon.04G0009220-1A/Sspon.08G0019260-1T/novel.31424/Sspon.04G0009220-1P/Sspon.08G0019260-2C/Sspon.04G0016160-1A/Sspon.04G0009220-3C	9	6	3
Cellular component	GO:0034707	chloride channel complex	9/8407	43/74202	0.0488489	0.696096	novel.59776/Sspon.08G0019260-3D/Sspon.04G0009220-1A/Sspon.08G0019260-1T/novel.31424/Sspon.04G0009220-1P/Sspon.08G0019260-2C/Sspon.04G0016160-1A/Sspon.04G0009220-3C	9	6	3
Molecular function	GO:0005267	potassium channel activity	20/8753	119/76768	0.0489997	0.196949	novel.61645/Sspon.08G0010740-1P/Sspon.08G0010740-2B/novel.4954/Sspon.01G0049590-1B/Sspon.07G0004720-2B/novel.4965/Sspon.04G0014320-2B/novel.51461/Sspon.08G0010740-3C/Sspon.07G0004720-4D/novel.54466/Sspon.02G0036020-1B/Sspon.08G0010740-1A/Sspon.06G0013970-1A/novel.15961/Sspon.07G0004720-1A/novel.63052/Sspon.06G0013970-1P/novel.25940	20	7	13
Biological process	GO:0006828	manganese ion transport	7/7963	30/69448	0.0493189	0.274777	Sspon.02G0015050-1A/Sspon.02G0015050-3D/novel.67139/novel.69865/novel.19398/novel.36468/novel.66149	7	7	0
Biological process	GO:1901957	regulation of cutin biosynthetic process	6/7963	24/69448	0.0495228	0.275415	novel.48684/novel.16327/novel.62996/Sspon.06G0005570-1A/novel.48707/novel.16326	6	4	2
Biological process	GO:0045017	glycerolipid biosynthetic process	63/7963	447/69448	0.0500281	0.277724	novel.13299/novel.18797/Sspon.02G0010590-3C/Sspon.02G0010590-1A/novel.25762/novel.21142/Sspon.02G0010590-2B/Sspon.03G0009030-3C/novel.69303/novel.27997/novel.54173/novel.54895/novel.12620/Sspon.03G0040650-2D/Sspon.03G0008370-1A/novel.21141/Sspon.03G0009030-1A/Sspon.03G0017620-3C/novel.24216/novel.17595/Sspon.03G0014240-2B/Sspon.04G0004970-1A/novel.21512/Sspon.03G0020340-2B/Sspon.08G0021200-2C/Ssp…	63	36	27
Biological process	GO:0015718	monocarboxylic acid transport	29/7963	185/69448	0.0506607	0.28073	novel.15798/novel.15800/Sspon.02G0023660-2B/Sspon.01G0015410-3D/novel.22707/Sspon.01G0015410-2B/Sspon.04G0000190-2B/Sspon.04G0000190-3C/novel.65080/novel.37127/Sspon.04G0000190-1A/Sspon.02G0023660-3C/novel.22706/novel.1117/Sspon.05G0018160-2B/novel.22709/novel.56747/Sspon.01G0023990-1P/novel.26169/novel.6095/novel.8762/Sspon.01G0038870-1B/novel.23710/novel.13867/Sspon.01G0043520-3D/Sspon.03G00185…	29	9	20
Biological process	GO:0015696	ammonium transport	11/7963	56/69448	0.0510365	0.282304	novel.42947/novel.57993/Sspon.03G0037340-1B/novel.37069/novel.40771/Sspon.01G0023990-1P/novel.28888/Sspon.01G0043520-3D/novel.45143/novel.18628/novel.22447	11	7	4
Biological process	GO:0061640	cytoskeleton-dependent cytokinesis	54/7963	377/69448	0.0512469	0.28296	novel.14039/Sspon.07G0025770-2D/Sspon.01G0030830-2P/Sspon.02G0012300-3C/Sspon.02G0012300-4D/Sspon.02G0040540-3D/Sspon.07G0011830-2C/Sspon.02G0022430-2D/novel.11402/Sspon.02G0012300-2B/novel.27840/Sspon.07G0011830-1A/Sspon.01G0030860-3D/Sspon.07G0025770-1B/novel.25060/Sspon.05G0011400-2B/Sspon.01G0030830-1P/novel.21731/Sspon.02G0019920-3D/novel.4767/Sspon.05G0011400-1T/Sspon.02G0019920-1A/novel.65…	54	13	41
Molecular function	GO:0016641	oxidoreductase activity, acting on the CH-NH2 group of donors, oxygen as acceptor	14/8753	77/76768	0.0518287	0.20573	novel.53179/novel.53176/novel.12964/novel.53174/novel.53175/novel.53182/Sspon.02G0004710-1A/Sspon.02G0013600-3D/Sspon.02G0013600-1P/Sspon.01G0042850-1B/Sspon.05G0013460-2B/novel.58557/Sspon.07G0013030-1T/novel.23195	14	1	13
Molecular function	GO:0004075	biotin carboxylase activity	4/8753	13/76768	0.0518932	0.20573	Sspon.02G0030710-2B/novel.1320/Sspon.02G0030710-3D/Sspon.05G0013780-1A	4	2	2
Molecular function	GO:0005432	calcium:sodium antiporter activity	4/8753	13/76768	0.0518932	0.20573	novel.15555/Sspon.03G0023870-1A/novel.15518/novel.24835	4	1	3
Molecular function	GO:0047621	acylpyruvate hydrolase activity	4/8753	13/76768	0.0518932	0.20573	novel.1892/novel.61074/novel.9015/Sspon.02G0043010-1B	4	3	1
Molecular function	GO:0090448	glucosinolate:proton symporter activity	4/8753	13/76768	0.0518932	0.20573	Sspon.02G0045970-1B/Sspon.02G0052990-2D/Sspon.02G0052990-1C/novel.12549	4	0	4
Biological process	GO:0070417	cellular response to cold	23/7963	141/69448	0.0520313	0.286431	novel.26128/novel.37418/novel.37420/novel.6225/novel.34782/novel.13683/novel.27313/novel.63450/Sspon.02G0026440-1A/Sspon.01G0005000-1A/Sspon.08G0018640-2C/Sspon.02G0026440-2B/novel.11521/Sspon.02G0026440-1P/Sspon.01G0011980-1A/Sspon.01G0050520-1C/novel.35388/Sspon.03G0000310-2B/Sspon.08G0018640-1B/novel.55819/novel.63762/novel.32322/Sspon.01G0011980-2C	23	8	15
Biological process	GO:0051646	mitochondrion localization	9/7963	43/69448	0.0520615	0.286431	Sspon.01G0026110-1A/novel.8924/Sspon.01G0026110-2B/novel.21686/novel.29339/novel.21690/Sspon.01G0024190-3C/novel.26258/Sspon.01G0024190-1A	9	5	4
Biological process	GO:0042425	choline biosynthetic process	4/7963	13/69448	0.0528125	0.287843	novel.27997/Sspon.03G0008370-1A/Sspon.03G0008370-4D/Sspon.03G0008370-1P	4	3	1
Biological process	GO:0090322	regulation of superoxide metabolic process	4/7963	13/69448	0.0528125	0.287843	Sspon.02G0013970-2C/Sspon.08G0022480-2C/Sspon.04G0017470-1A/Sspon.02G0013970-1T	4	3	1
Biological process	GO:0090391	granum assembly	4/7963	13/69448	0.0528125	0.287843	Sspon.02G0029360-2C/Sspon.03G0012470-1A/Sspon.02G0029360-3D/Sspon.02G0029360-1A	4	0	4
Biological process	GO:0090449	phloem glucosinolate loading	4/7963	13/69448	0.0528125	0.287843	Sspon.02G0045970-1B/Sspon.02G0052990-2D/Sspon.02G0052990-1C/novel.12549	4	0	4
Biological process	GO:1901349	glucosinolate transport	4/7963	13/69448	0.0528125	0.287843	Sspon.02G0045970-1B/Sspon.02G0052990-2D/Sspon.02G0052990-1C/novel.12549	4	0	4
Biological process	GO:0010193	response to ozone	18/7963	105/69448	0.0528787	0.287843	Sspon.07G0020070-1A/novel.9855/novel.70475/novel.20389/Sspon.05G0005010-2D/Sspon.07G0014200-3C/Sspon.05G0019710-1A/Sspon.07G0014200-1A/Sspon.03G0011140-1A/novel.17733/novel.57766/Sspon.08G0010980-1A/Sspon.07G0014200-2B/novel.40628/Sspon.03G0032380-1B/Sspon.06G0013820-1A/Sspon.05G0005010-1A/Sspon.05G0021110-2B	18	8	10
Cellular component	GO:0031514	motile cilium	11/8407	57/74202	0.053044	0.735449	novel.32014/novel.13014/novel.15765/novel.25778/novel.10240/novel.13015/novel.18451/novel.23301/Sspon.04G0026450-2D/Sspon.03G0006050-2D/Sspon.04G0026450-1B	11	8	3
Molecular function	GO:0016725	oxidoreductase activity, acting on CH or CH2 groups	10/8753	50/76768	0.0532901	0.210692	Sspon.01G0061240-1D/Sspon.01G0046630-1B/Sspon.04G0008730-4D/Sspon.01G0040680-1B/Sspon.01G0013030-1A/Sspon.04G0008730-3C/Sspon.01G0046630-2D/novel.892/novel.891/Sspon.01G0061250-1D	10	3	7
Biological process	GO:0006836	neurotransmitter transport	13/7963	70/69448	0.0534156	0.289823	novel.22707/Sspon.04G0018720-1A/Sspon.02G0012630-2B/Sspon.02G0012630-3P/Sspon.04G0018720-3D/novel.22706/novel.22709/novel.26169/novel.23710/novel.45143/Sspon.02G0024540-2B/Sspon.03G0029330-1B/Sspon.02G0012630-1A	13	2	11
Biological process	GO:0006553	lysine metabolic process	17/7963	98/69448	0.0534306	0.289823	novel.31734/Sspon.04G0002100-2B/novel.16489/Sspon.01G0032840-2D/Sspon.04G0002100-1A/novel.70096/novel.3487/Sspon.06G0004320-1A/novel.36059/novel.30359/Sspon.01G0032840-1P/novel.43864/Sspon.01G0000990-1A/Sspon.01G0028570-3D/Sspon.05G0031760-2D/novel.25212/Sspon.07G0018540-4D	17	10	7
Molecular function	GO:0042973	glucan endo-1,3-beta-D-glucosidase activity	29/8753	187/76768	0.0536208	0.211423	Sspon.03G0000020-1A/Sspon.01G0010700-2C/Sspon.01G0010700-1A/novel.67789/Sspon.03G0000020-3C/novel.22711/novel.65416/Sspon.01G0025120-1P/novel.5462/novel.18322/novel.18489/Sspon.08G0006170-1A/novel.61246/novel.3318/novel.22712/Sspon.01G0010700-3D/Sspon.02G0006800-1A/Sspon.04G0010880-2B/novel.68475/novel.556/Sspon.04G0010880-1A/novel.1889/Sspon.07G0005050-3C/novel.68292/novel.6894/novel.43206/novel…	29	15	14
Biological process	GO:0070838	divalent metal ion transport	37/7963	247/69448	0.0548526	0.296493	novel.6224/novel.34812/Sspon.08G0003540-2D/novel.19784/novel.62391/Sspon.08G0003600-2B/Sspon.02G0022060-1A/novel.4954/novel.62389/novel.6225/Sspon.02G0022060-2B/Sspon.01G0049590-1B/novel.4965/novel.63450/Sspon.05G0007610-4D/novel.19791/Sspon.02G0026440-1A/novel.65567/novel.62390/novel.65578/Sspon.02G0022060-3C/Sspon.08G0018640-2C/Sspon.02G0026440-2B/novel.11521/Sspon.02G0026440-1P/Sspon.05G000761…	37	17	20
Biological process	GO:0072511	divalent inorganic cation transport	37/7963	247/69448	0.0548526	0.296493	novel.6224/novel.34812/Sspon.08G0003540-2D/novel.19784/novel.62391/Sspon.08G0003600-2B/Sspon.02G0022060-1A/novel.4954/novel.62389/novel.6225/Sspon.02G0022060-2B/Sspon.01G0049590-1B/novel.4965/novel.63450/Sspon.05G0007610-4D/novel.19791/Sspon.02G0026440-1A/novel.65567/novel.62390/novel.65578/Sspon.02G0022060-3C/Sspon.08G0018640-2C/Sspon.02G0026440-2B/novel.11521/Sspon.02G0026440-1P/Sspon.05G000761…	37	17	20
Biological process	GO:0042219	cellular modified amino acid catabolic process	8/7963	37/69448	0.055106	0.297341	novel.37203/novel.897/novel.7976/Sspon.06G0013840-1A/novel.43089/Sspon.01G0013070-2B/Sspon.05G0025460-2C/Sspon.06G0013840-2B	8	6	2
Cellular component	GO:0009508	plastid chromosome	9/8407	44/74202	0.0554768	0.748936	Sspon.02G0035910-1B/Sspon.02G0035910-2D/novel.18632/novel.58291/Sspon.07G0000730-3C/Sspon.03G0000880-4D/Sspon.05G0021340-2B/Sspon.07G0000060-1A/Sspon.05G0007120-1A	9	4	5
Biological process	GO:0042335	cuticle development	23/7963	142/69448	0.0556055	0.299511	Sspon.04G0017010-4D/novel.61947/Sspon.04G0017010-3C/novel.60625/novel.64422/Sspon.04G0017010-1A/Sspon.04G0017010-2B/novel.17209/Sspon.04G0017010-2P/Sspon.02G0023650-1T/novel.59793/Sspon.04G0017010-4P/Sspon.06G0014590-2B/Sspon.02G0023650-3C/Sspon.01G0048700-2D/Sspon.06G0014590-1A/Sspon.03G0015560-2B/Sspon.05G0015300-1P/Sspon.05G0015300-4D/novel.19997/novel.22298/novel.48707/Sspon.07G0005420-2P	23	20	3
Molecular function	GO:0008265	Mo-molybdopterin cofactor sulfurase activity	5/8753	19/76768	0.0571045	0.223708	Sspon.02G0007850-1P/Sspon.02G0007850-1A/Sspon.02G0007910-1A/Sspon.02G0007850-2B/Sspon.02G0007850-3D	5	0	5
Molecular function	GO:0102867	molybdenum cofactor sulfurtransferase activity	5/8753	19/76768	0.0571045	0.223708	Sspon.02G0007850-1P/Sspon.02G0007850-1A/Sspon.02G0007910-1A/Sspon.02G0007850-2B/Sspon.02G0007850-3D	5	0	5
Molecular function	GO:0009922	fatty acid elongase activity	9/8753	44/76768	0.0573532	0.223708	Sspon.06G0016190-4D/novel.64865/novel.50020/Sspon.06G0016190-2B/novel.38382/Sspon.06G0016190-1A/novel.50019/Sspon.06G0016190-3C/Sspon.06G0016200-1A	9	0	9
Molecular function	GO:0016530	metallochaperone activity	9/8753	44/76768	0.0573532	0.223708	Sspon.01G0011230-2C/novel.771/novel.12819/Sspon.04G0025740-1B/novel.9810/novel.29770/Sspon.05G0004960-2B/Sspon.01G0011230-1A/novel.36468	9	4	5
Biological process	GO:0033539	fatty acid beta-oxidation using acyl-CoA dehydrogenase	7/7963	31/69448	0.0576362	0.309908	Sspon.03G0025850-3D/novel.49986/Sspon.01G0047560-1B/Sspon.06G0016830-1P/novel.2265/Sspon.02G0001120-2B/Sspon.03G0025850-2C	7	5	2
Molecular function	GO:0099094	ligand-gated cation channel activity	6/8753	25/76768	0.0577448	0.224632	novel.4954/Sspon.01G0049590-1B/novel.4965/novel.51461/Sspon.06G0013970-1A/Sspon.06G0013970-1P	6	3	3
Biological process	GO:0046822	regulation of nucleocytoplasmic transport	12/7963	64/69448	0.0581592	0.31006	novel.15061/Sspon.05G0000700-1T/Sspon.04G0024240-3D/Sspon.05G0000700-2D/Sspon.04G0024240-1B/Sspon.03G0014290-2B/Sspon.02G0030990-2C/Sspon.04G0024240-1T/novel.26441/Sspon.01G0033570-1P/Sspon.01G0033570-1A/novel.10912	12	7	5
Biological process	GO:0006537	glutamate biosynthetic process	5/7963	19/69448	0.0582683	0.31006	Sspon.07G0002560-2D/Sspon.03G0009080-1A/Sspon.02G0001660-1P/Sspon.03G0009080-3C/novel.9985	5	3	2
Biological process	GO:0010508	positive regulation of autophagy	5/7963	19/69448	0.0582683	0.31006	Sspon.04G0013810-2B/Sspon.04G0013810-1A/novel.36032/Sspon.04G0037390-1D/novel.33826	5	5	0
Biological process	GO:0050878	regulation of body fluid levels	5/7963	19/69448	0.0582683	0.31006	novel.70475/Sspon.05G0005010-2D/Sspon.05G0025550-1T/novel.40628/Sspon.05G0005010-1A	5	4	1
Biological process	GO:0050891	multicellular organismal water homeostasis	5/7963	19/69448	0.0582683	0.31006	novel.70475/Sspon.05G0005010-2D/Sspon.05G0025550-1T/novel.40628/Sspon.05G0005010-1A	5	4	1
Biological process	GO:1990778	protein localization to cell periphery	5/7963	19/69448	0.0582683	0.31006	novel.9337/Sspon.08G0022010-2D/Sspon.08G0022010-1B/Sspon.01G0051400-2D/novel.64244	5	1	4
Biological process	GO:0046185	aldehyde catabolic process	9/7963	44/69448	0.0590555	0.313242	novel.18774/Sspon.04G0026540-2D/Sspon.02G0026610-2B/Sspon.06G0009730-1A/novel.31765/Sspon.02G0048950-2D/novel.22717/Sspon.04G0026540-1B/Sspon.04G0013240-2B	9	2	7
Biological process	GO:0033273	response to vitamin	6/7963	25/69448	0.0590697	0.313242	Sspon.01G0046090-3D/Sspon.01G0012880-1A/Sspon.01G0046090-1B/novel.8989/Sspon.01G0012880-2B/Sspon.01G0046090-2C	6	0	6
Molecular function	GO:0090599	alpha-glucosidase activity	15/8753	86/76768	0.0616117	0.239034	novel.26485/novel.42394/novel.69547/novel.9149/Sspon.03G0014890-1T/novel.65621/Sspon.03G0014890-2B/Sspon.05G0006310-1A/Sspon.05G0006310-3C/Sspon.04G0010440-3C/Sspon.05G0001850-2B/novel.3107/novel.42147/Sspon.04G0032770-1C/novel.36628	15	5	10
Biological process	GO:0009649	entrainment of circadian clock	11/7963	58/69448	0.0632993	0.335095	novel.27921/Sspon.05G0011080-2B/Sspon.05G0011080-3C/novel.66418/Sspon.06G0006070-2B/Sspon.02G0019190-3C/Sspon.05G0025210-1P/Sspon.06G0006070-4D/Sspon.06G0006070-3C/Sspon.02G0026670-4D/Sspon.05G0011080-4D	11	3	8
Biological process	GO:0016137	glycoside metabolic process	13/7963	72/69448	0.0645405	0.34108	novel.14090/novel.14089/novel.19643/novel.8813/novel.9683/Sspon.02G0020540-2B/Sspon.02G0057570-1D/Sspon.02G0020540-1A/Sspon.08G0020330-1B/Sspon.02G0054340-1C/Sspon.01G0032820-2B/novel.51641/novel.51643	13	5	8
Molecular function	GO:0004030	aldehyde dehydrogenase [NAD(P)+] activity	7/8753	32/76768	0.0651469	0.252075	novel.38824/Sspon.04G0007280-1A/Sspon.04G0007280-4D/novel.42844/Sspon.04G0007280-3C/novel.68407/Sspon.03G0012160-3C	7	4	3
Cellular component	GO:0048188	Set1C/COMPASS complex	13/8407	73/74202	0.0654864	0.831056	Sspon.01G0011030-3C/Sspon.01G0011030-1P/Sspon.01G0011030-1A/novel.766/Sspon.01G0011030-4D/Sspon.01G0011030-2B/novel.15485/Sspon.06G0000900-1A/novel.68132/Sspon.01G0000890-3C/Sspon.06G0019400-2C/Sspon.06G0019400-1B/Sspon.06G0000900-2D	13	11	2
Molecular function	GO:0042562	hormone binding	16/8753	94/76768	0.0659474	0.253814	novel.27454/Sspon.04G0014040-1A/Sspon.01G0014720-2D/Sspon.07G0008210-3D/novel.31899/Sspon.02G0044220-1B/Sspon.01G0020560-1P/Sspon.01G0020560-2B/Sspon.01G0020560-4D/Sspon.03G0039520-1C/novel.25590/Sspon.04G0014040-3C/Sspon.04G0022130-1P/Sspon.03G0029100-1B/Sspon.01G0014720-1A/Sspon.07G0008210-2C	16	10	6
Cellular component	GO:0034708	methyltransferase complex	20/8407	124/74202	0.0661863	0.831056	Sspon.01G0011030-3C/Sspon.01G0011030-1P/Sspon.01G0011030-1A/novel.766/Sspon.01G0011030-4D/Sspon.01G0011030-2B/novel.24690/novel.15485/Sspon.06G0000900-1A/novel.68132/novel.28553/Sspon.01G0000890-3C/Sspon.03G0022660-2C/Sspon.06G0019400-2C/novel.58049/Sspon.06G0019400-1B/Sspon.06G0000900-2D/novel.6209/novel.56688/novel.56695	20	15	5
Molecular function	GO:0004779	sulfate adenylyltransferase activity	4/8753	14/76768	0.0662961	0.253814	novel.68322/Sspon.05G0015670-4D/Sspon.05G0015670-1T/Sspon.05G0015670-3C	4	0	4
Molecular function	GO:0004854	xanthine dehydrogenase activity	4/8753	14/76768	0.0662961	0.253814	Sspon.01G0040680-1B/Sspon.01G0013030-1A/novel.892/novel.891	4	2	2
Molecular function	GO:0050242	pyruvate, phosphate dikinase activity	4/8753	14/76768	0.0662961	0.253814	novel.56185/Sspon.07G0008260-1A/Sspon.07G0008260-2B/Sspon.07G0008260-1P	4	0	4
Cellular component	GO:0035098	ESC/E(Z) complex	6/8407	26/74202	0.0664197	0.831056	novel.24690/novel.28553/Sspon.03G0022660-2C/novel.58049/novel.56688/novel.56695	6	3	3
Molecular function	GO:0016405	CoA-ligase activity	19/8753	116/76768	0.0667654	0.254324	Sspon.01G0034480-3D/Sspon.04G0023370-3D/Sspon.04G0023370-1B/Sspon.01G0034480-2C/Sspon.04G0017080-3C/Sspon.04G0023370-2C/Sspon.04G0017080-1A/Sspon.04G0017080-2B/novel.7177/Sspon.01G0008170-1A/Sspon.04G0017080-4D/Sspon.05G0019710-1A/Sspon.07G0019220-2C/Sspon.01G0034480-1B/Sspon.01G0008160-1A/Sspon.08G0014530-1A/Sspon.07G0014120-3C/Sspon.01G0008160-2C/Sspon.01G0052490-1C	19	7	12
Biological process	GO:0009819	drought recovery	7/7963	32/69448	0.0667675	0.350371	Sspon.02G0028900-2B/novel.17959/Sspon.02G0028900-1P/Sspon.08G0010590-1A/Sspon.02G0028900-1A/novel.44374/Sspon.02G0026180-1A	7	5	2
Biological process	GO:0019243	methylglyoxal catabolic process to D-lactate via S-lactoyl-glutathione	7/7963	32/69448	0.0667675	0.350371	novel.18774/Sspon.04G0026540-2D/Sspon.06G0009730-1A/novel.31765/Sspon.02G0048950-2D/Sspon.04G0026540-1B/Sspon.04G0013240-2B	7	1	6
Biological process	GO:0019632	shikimate metabolic process	7/7963	32/69448	0.0667675	0.350371	Sspon.02G0009080-2B/Sspon.02G0028020-1A/novel.66738/Sspon.02G0009080-3C/novel.42487/Sspon.02G0009080-1A/Sspon.05G0022480-2D	7	1	6
Biological process	GO:0061727	methylglyoxal catabolic process to lactate	7/7963	32/69448	0.0667675	0.350371	novel.18774/Sspon.04G0026540-2D/Sspon.06G0009730-1A/novel.31765/Sspon.02G0048950-2D/Sspon.04G0026540-1B/Sspon.04G0013240-2B	7	1	6
Molecular function	GO:0015929	hexosaminidase activity	10/8753	52/76768	0.0667799	0.254324	novel.66652/novel.62224/Sspon.08G0024680-1P/Sspon.08G0024680-2P/novel.5437/Sspon.01G0007650-2B/Sspon.07G0031120-2D/novel.69436/Sspon.07G0015160-3C/novel.7382	10	9	1
Biological process	GO:0006071	glycerol metabolic process	23/7963	145/69448	0.0673645	0.350371	novel.39312/novel.37440/Sspon.05G0012590-1A/Sspon.05G0012590-2C/novel.54895/novel.24485/Sspon.04G0011490-1A/Sspon.04G0011490-2C/novel.43296/Sspon.06G0020040-1B/novel.4537/Sspon.04G0004970-1A/Sspon.08G0021200-2C/novel.24486/novel.54343/novel.59990/novel.43294/novel.58637/Sspon.04G0004970-2B/novel.31028/novel.65723/novel.37593/Sspon.07G0011260-2D	23	10	13
Biological process	GO:0019400	alditol metabolic process	23/7963	145/69448	0.0673645	0.350371	novel.39312/novel.37440/Sspon.05G0012590-1A/Sspon.05G0012590-2C/novel.54895/novel.24485/Sspon.04G0011490-1A/Sspon.04G0011490-2C/novel.43296/Sspon.06G0020040-1B/novel.4537/Sspon.04G0004970-1A/Sspon.08G0021200-2C/novel.24486/novel.54343/novel.59990/novel.43294/novel.58637/Sspon.04G0004970-2B/novel.31028/novel.65723/novel.37593/Sspon.07G0011260-2D	23	10	13
Biological process	GO:0000023	maltose metabolic process	4/7963	14/69448	0.067436	0.350371	Sspon.01G0014860-3C/Sspon.01G0014860-1A/Sspon.01G0014860-4D/Sspon.01G0014860-2B	4	4	0
Biological process	GO:0009115	xanthine catabolic process	4/7963	14/69448	0.067436	0.350371	Sspon.01G0040680-1B/Sspon.01G0013030-1A/novel.892/novel.891	4	2	2
Biological process	GO:0034214	protein hexamerization	4/7963	14/69448	0.067436	0.350371	Sspon.04G0011240-1A/Sspon.04G0011240-2B/novel.43220/Sspon.05G0033170-1C	4	1	3
Biological process	GO:0046110	xanthine metabolic process	4/7963	14/69448	0.067436	0.350371	Sspon.01G0040680-1B/Sspon.01G0013030-1A/novel.892/novel.891	4	2	2
Biological process	GO:0009410	response to xenobiotic stimulus	17/7963	101/69448	0.0675628	0.350439	novel.31859/novel.67534/Sspon.08G0000830-2B/Sspon.07G0013110-1P/Sspon.08G0000830-1A/Sspon.03G0005720-3D/novel.66385/novel.68839/Sspon.04G0012780-1A/Sspon.07G0013120-2C/Sspon.04G0012780-2B/novel.56872/Sspon.08G0000830-4D/Sspon.07G0013130-2D/novel.55076/novel.5415/Sspon.07G0026440-1B	17	9	8
Biological process	GO:0009743	response to carbohydrate	58/7963	416/69448	0.0680683	0.352468	novel.15798/novel.15800/Sspon.02G0016940-3D/Sspon.07G0004130-2B/Sspon.03G0008990-4D/Sspon.07G0004130-1A/novel.7587/Sspon.02G0016940-1A/Sspon.03G0036680-1B/novel.13760/Sspon.03G0036680-3P/Sspon.03G0008990-1P/Sspon.03G0036680-1P/Sspon.04G0005390-1A/Sspon.03G0008990-2B/novel.61392/Sspon.02G0007910-1A/Sspon.08G0019510-1B/novel.27454/novel.66002/Sspon.03G0015310-3C/novel.66094/Sspon.08G0019510-3D/Sspo…	58	31	27
Molecular function	GO:0004363	glutathione synthase activity	6/8753	26/76768	0.0681099	0.258035	novel.17495/novel.58871/novel.20709/Sspon.02G0044120-1B/novel.70225/novel.68070	6	2	4
Molecular function	GO:0102148	N-acetyl-beta-D-galactosaminidase activity	6/8753	26/76768	0.0681099	0.258035	novel.5437/Sspon.01G0007650-2B/Sspon.07G0031120-2D/novel.69436/Sspon.07G0015160-3C/novel.7382	6	5	1
Molecular function	GO:0015179	L-amino acid transmembrane transporter activity	18/8753	109/76768	0.0683438	0.258247	novel.22707/novel.27361/Sspon.04G0018720-1A/Sspon.03G0000700-1A/Sspon.02G0012630-2B/Sspon.03G0037340-1B/Sspon.02G0012630-3P/Sspon.03G0000700-2B/Sspon.04G0018720-3D/novel.22706/novel.22709/novel.26169/novel.23710/novel.28888/Sspon.03G0000700-3C/novel.22447/Sspon.02G0024540-2B/Sspon.02G0012630-1A	18	5	13
Molecular function	GO:0004356	glutamate-ammonia ligase activity	5/8753	20/76768	0.0692535	0.258321	Sspon.01G0026870-1A/novel.70022/Sspon.01G0026870-2D/Sspon.01G0018920-2B/Sspon.04G0004050-2B	5	2	3
Molecular function	GO:0015193	L-proline transmembrane transporter activity	5/8753	20/76768	0.0692535	0.258321	novel.27361/Sspon.03G0000700-1A/Sspon.03G0000700-2B/Sspon.03G0000700-3C/Sspon.02G0024540-2B	5	0	5
Molecular function	GO:0016211	ammonia ligase activity	5/8753	20/76768	0.0692535	0.258321	Sspon.01G0026870-1A/novel.70022/Sspon.01G0026870-2D/Sspon.01G0018920-2B/Sspon.04G0004050-2B	5	2	3
Molecular function	GO:0016880	acid-ammonia (or amide) ligase activity	5/8753	20/76768	0.0692535	0.258321	Sspon.01G0026870-1A/novel.70022/Sspon.01G0026870-2D/Sspon.01G0018920-2B/Sspon.04G0004050-2B	5	2	3
Molecular function	GO:0047769	arogenate dehydratase activity	5/8753	20/76768	0.0692535	0.258321	Sspon.05G0012090-2B/Sspon.05G0012090-1A/Sspon.05G0012090-4D/Sspon.05G0012090-3C/Sspon.01G0040850-2C	5	1	4
Biological process	GO:0009309	amine biosynthetic process	26/7963	168/69448	0.069578	0.354606	novel.43551/novel.66337/novel.39683/novel.37754/novel.60707/novel.64529/novel.27997/Sspon.05G0009740-3C/Sspon.05G0009740-2B/novel.63658/Sspon.02G0000610-2D/Sspon.03G0008370-1A/Sspon.01G0024440-3D/Sspon.02G0000610-1A/Sspon.01G0024440-1P/Sspon.01G0007010-1A/novel.4781/novel.63849/novel.31303/Sspon.03G0008370-4D/Sspon.08G0008390-3D/novel.39685/Sspon.05G0009740-1A/Sspon.05G0009740-4D/Sspon.05G0009580…	26	8	18
Biological process	GO:0042401	cellular biogenic amine biosynthetic process	26/7963	168/69448	0.069578	0.354606	novel.43551/novel.66337/novel.39683/novel.37754/novel.60707/novel.64529/novel.27997/Sspon.05G0009740-3C/Sspon.05G0009740-2B/novel.63658/Sspon.02G0000610-2D/Sspon.03G0008370-1A/Sspon.01G0024440-3D/Sspon.02G0000610-1A/Sspon.01G0024440-1P/Sspon.01G0007010-1A/novel.4781/novel.63849/novel.31303/Sspon.03G0008370-4D/Sspon.08G0008390-3D/novel.39685/Sspon.05G0009740-1A/Sspon.05G0009740-4D/Sspon.05G0009580…	26	8	18
Biological process	GO:0009445	putrescine metabolic process	6/7963	26/69448	0.0696355	0.354606	novel.43551/novel.66337/novel.39683/novel.37754/novel.39685/Sspon.05G0009580-2B	6	1	5
Biological process	GO:0009446	putrescine biosynthetic process	6/7963	26/69448	0.0696355	0.354606	novel.43551/novel.66337/novel.39683/novel.37754/novel.39685/Sspon.05G0009580-2B	6	1	5
Biological process	GO:0010036	response to boron-containing substance	6/7963	26/69448	0.0696355	0.354606	Sspon.03G0025350-4D/Sspon.03G0025350-2B/Sspon.03G0025350-3C/Sspon.03G0022000-4D/novel.53253/novel.13247	6	5	1
Biological process	GO:0010231	maintenance of seed dormancy	6/7963	26/69448	0.0696355	0.354606	Sspon.01G0020560-1P/Sspon.01G0020560-2B/Sspon.01G0020560-4D/Sspon.02G0027100-4D/novel.36270/novel.66256	6	4	2
Biological process	GO:0044210	'de novo' CTP biosynthetic process	6/7963	26/69448	0.0696355	0.354606	Sspon.07G0001680-1A/Sspon.07G0001680-2B/Sspon.05G0019820-2B/novel.44119/novel.44118/novel.55792	6	6	0
Biological process	GO:0080029	cellular response to boron-containing substance levels	6/7963	26/69448	0.0696355	0.354606	Sspon.03G0025350-4D/Sspon.03G0025350-2B/Sspon.03G0025350-3C/Sspon.03G0022000-4D/novel.53253/novel.13247	6	5	1
Biological process	GO:0097437	maintenance of dormancy	6/7963	26/69448	0.0696355	0.354606	Sspon.01G0020560-1P/Sspon.01G0020560-2B/Sspon.01G0020560-4D/Sspon.02G0027100-4D/novel.36270/novel.66256	6	4	2
Biological process	GO:0006772	thiamine metabolic process	11/7963	59/69448	0.0700925	0.354606	Sspon.02G0023070-2B/Sspon.01G0046090-3D/Sspon.02G0023070-1A/Sspon.03G0013100-2B/Sspon.01G0046090-1B/novel.8989/novel.56233/Sspon.01G0046090-2C/Sspon.03G0027540-1P/Sspon.02G0003080-1A/Sspon.01G0008220-1A	11	2	9
Biological process	GO:0015807	L-amino acid transport	11/7963	59/69448	0.0700925	0.354606	novel.22707/Sspon.04G0018720-1A/Sspon.02G0012630-2B/Sspon.02G0012630-3P/Sspon.04G0018720-3D/novel.22706/novel.22709/novel.26169/novel.23710/Sspon.02G0024540-2B/Sspon.02G0012630-1A	11	2	9
Biological process	GO:0030030	cell projection organization	11/7963	59/69448	0.0700925	0.354606	novel.32014/novel.13014/novel.15765/novel.25778/novel.10240/novel.13015/novel.18451/novel.23301/Sspon.04G0026450-2D/Sspon.03G0006050-2D/Sspon.04G0026450-1B	11	8	3
Biological process	GO:0030031	cell projection assembly	11/7963	59/69448	0.0700925	0.354606	novel.32014/novel.13014/novel.15765/novel.25778/novel.10240/novel.13015/novel.18451/novel.23301/Sspon.04G0026450-2D/Sspon.03G0006050-2D/Sspon.04G0026450-1B	11	8	3
Biological process	GO:0042723	thiamine-containing compound metabolic process	11/7963	59/69448	0.0700925	0.354606	Sspon.02G0023070-2B/Sspon.01G0046090-3D/Sspon.02G0023070-1A/Sspon.03G0013100-2B/Sspon.01G0046090-1B/novel.8989/novel.56233/Sspon.01G0046090-2C/Sspon.03G0027540-1P/Sspon.02G0003080-1A/Sspon.01G0008220-1A	11	2	9
Biological process	GO:0010336	gibberellic acid homeostasis	5/7963	20/69448	0.0706281	0.35673	Sspon.08G0010370-1T/Sspon.08G0010380-1A/Sspon.08G0010370-1A/Sspon.08G0010370-1P/Sspon.07G0008050-3D	5	5	0
Biological process	GO:0009438	methylglyoxal metabolic process	8/7963	39/69448	0.0717108	0.361015	novel.18774/Sspon.04G0026540-2D/Sspon.02G0026610-2B/Sspon.06G0009730-1A/novel.31765/Sspon.02G0048950-2D/Sspon.04G0026540-1B/Sspon.04G0013240-2B	8	2	6
Biological process	GO:0051596	methylglyoxal catabolic process	8/7963	39/69448	0.0717108	0.361015	novel.18774/Sspon.04G0026540-2D/Sspon.02G0026610-2B/Sspon.06G0009730-1A/novel.31765/Sspon.02G0048950-2D/Sspon.04G0026540-1B/Sspon.04G0013240-2B	8	2	6
Biological process	GO:0043455	regulation of secondary metabolic process	28/7963	184/69448	0.0730294	0.367053	Sspon.08G0006660-1A/novel.62661/novel.11091/Sspon.05G0017000-1T/novel.1409/novel.60066/Sspon.02G0018000-1A/Sspon.04G0014450-4D/novel.41888/Sspon.07G0004590-3C/novel.33515/Sspon.04G0011000-1P/novel.66044/Sspon.07G0019440-2C/Sspon.02G0018000-2B/Sspon.05G0017000-1P/novel.37977/Sspon.04G0014420-2B/Sspon.07G0004590-2B/Sspon.05G0018090-2C/novel.60065/Sspon.05G0017600-1A/novel.43706/novel.28990/Sspon.07…	28	16	12
Molecular function	GO:0033897	ribonuclease T2 activity	7/8753	33/76768	0.074896	0.277379	novel.13228/Sspon.06G0021580-1P/Sspon.06G0021580-2C/Sspon.06G0021580-3D/novel.22932/Sspon.02G0009110-1A/Sspon.03G0001150-1A	7	5	2
Molecular function	GO:0015301	anion:anion antiporter activity	12/8753	67/76768	0.0749363	0.277379	Sspon.04G0015320-4D/Sspon.04G0000190-2B/Sspon.04G0000190-3C/Sspon.04G0000190-1A/novel.56747/Sspon.01G0001680-3C/novel.70278/Sspon.03G0022000-4D/Sspon.03G0018500-1P/Sspon.03G0018500-3D/Sspon.03G0010270-4D/Sspon.03G0022000-3C	12	2	10
Molecular function	GO:0046910	pectinesterase inhibitor activity	12/8753	67/76768	0.0749363	0.277379	Sspon.08G0025010-1C/novel.62272/novel.62271/novel.59587/novel.63325/novel.37772/Sspon.08G0017540-1B/novel.39698/novel.63324/novel.63326/Sspon.03G0028970-1B/Sspon.03G0028970-2C	12	12	0
Biological process	GO:0072348	sulfur compound transport	15/7963	88/69448	0.0753545	0.378122	Sspon.02G0045970-1B/Sspon.03G0007610-2D/novel.48795/Sspon.02G0052990-2D/novel.380/Sspon.06G0004750-3C/Sspon.06G0004750-2B/novel.30971/novel.23427/Sspon.02G0052990-1C/novel.43089/novel.12549/Sspon.01G0006210-2B/Sspon.01G0005230-2B/novel.7822	15	4	11
Biological process	GO:0044106	cellular amine metabolic process	41/7963	285/69448	0.0757764	0.379622	Sspon.05G0002950-3C/Sspon.05G0002950-1A/novel.43551/novel.66337/novel.42566/novel.39683/novel.37754/novel.60707/novel.64529/Sspon.05G0002950-2B/novel.55593/Sspon.02G0039670-1B/novel.27997/Sspon.05G0009740-3C/novel.24399/Sspon.05G0002950-4D/Sspon.05G0009740-2B/novel.63658/novel.59092/Sspon.03G0018230-3D/Sspon.02G0000610-2D/Sspon.03G0008370-1A/Sspon.01G0024440-3D/novel.13933/Sspon.02G0000610-1A/Ssp…	41	16	25
Biological process	GO:0009070	serine family amino acid biosynthetic process	25/7963	162/69448	0.0759319	0.379783	Sspon.05G0013130-3D/Sspon.01G0021330-3C/Sspon.01G0021330-1A/Sspon.06G0013830-2B/Sspon.02G0006820-2C/novel.38912/Sspon.03G0007550-1A/Sspon.01G0046880-2D/Sspon.05G0013130-1A/novel.38913/Sspon.05G0032060-1C/Sspon.03G0007550-1P/novel.7189/novel.38914/Sspon.01G0005260-2B/Sspon.05G0002190-1P/novel.2230/Sspon.01G0046880-1B/novel.23420/novel.51446/novel.2743/Sspon.05G0013130-2B/Sspon.01G0034630-2C/Sspon.…	25	2	23
Biological process	GO:0071230	cellular response to amino acid stimulus	18/7963	110/69448	0.0765291	0.382149	novel.6224/Sspon.08G0003540-2D/novel.62391/Sspon.08G0003600-2B/novel.62389/novel.6225/novel.63450/Sspon.02G0026440-1A/novel.62390/Sspon.08G0018640-2C/Sspon.02G0026440-2B/novel.11521/Sspon.02G0026440-1P/novel.19012/novel.32459/Sspon.08G0018640-1B/Sspon.04G0001940-1P/novel.60981	18	1	17
Biological process	GO:0034440	lipid oxidation	34/7963	231/69448	0.0769548	0.383653	novel.58465/novel.3373/novel.54973/novel.27761/novel.33090/novel.21112/Sspon.07G0012160-1A/novel.45129/novel.24555/novel.65719/novel.24558/novel.29461/Sspon.03G0025850-3D/novel.33088/novel.49986/novel.10434/Sspon.06G0009380-1A/Sspon.01G0034490-1B/Sspon.06G0009380-2B/novel.56775/novel.33029/Sspon.01G0047560-1B/Sspon.06G0016830-1P/Sspon.01G0008350-4D/Sspon.05G0003190-2B/Sspon.05G0003190-1A/novel.35…	34	27	7
Biological process	GO:0009098	leucine biosynthetic process	11/7963	60/69448	0.0773346	0.384924	novel.2861/novel.63382/Sspon.01G0036410-2C/novel.2865/Sspon.07G0017060-2P/novel.8074/Sspon.04G0019550-3D/novel.7867/novel.3620/novel.7398/Sspon.01G0057720-1D	11	8	3
Biological process	GO:0002213	defense response to insect	12/7963	67/69448	0.077466	0.384956	Sspon.07G0006790-2P/Sspon.01G0012880-1A/novel.45688/Sspon.01G0005000-1A/Sspon.01G0012880-2B/Sspon.07G0006790-1P/Sspon.01G0056460-2D/Sspon.07G0006790-3C/Sspon.05G0017600-1A/novel.43706/Sspon.02G0036760-1T/Sspon.06G0002640-4D	12	5	7
Molecular function	GO:0102966	arachidoyl-CoA:1-dodecanol O-acyltransferase activity	8/8753	40/76768	0.0789681	0.290819	novel.25762/Sspon.03G0009030-3C/Sspon.03G0040650-2D/novel.21141/Sspon.03G0009030-1A/novel.55851/Sspon.03G0009030-2B/Sspon.07G0002580-2B	8	5	3
Molecular function	GO:0103095	wax ester synthase activity	8/8753	40/76768	0.0789681	0.290819	novel.25762/Sspon.03G0009030-3C/Sspon.03G0040650-2D/novel.21141/Sspon.03G0009030-1A/novel.55851/Sspon.03G0009030-2B/Sspon.07G0002580-2B	8	5	3
Cellular component	GO:0005929	cilium	12/8407	68/74202	0.0789914	0.964823	novel.32014/novel.13014/novel.15765/novel.25778/novel.10240/novel.13015/novel.18451/novel.23301/Sspon.04G0026450-2D/Sspon.03G0006050-2D/Sspon.04G0026450-1B/Sspon.02G0046270-1P	12	8	4
Molecular function	GO:0016878	acid-thiol ligase activity	20/8753	126/76768	0.0794205	0.291745	Sspon.01G0034480-3D/Sspon.04G0023370-3D/Sspon.04G0023370-1B/Sspon.01G0034480-2C/Sspon.04G0017080-3C/Sspon.04G0023370-2C/Sspon.04G0017080-1A/Sspon.04G0017080-2B/novel.7177/Sspon.01G0008170-1A/Sspon.04G0017080-4D/Sspon.05G0019710-1A/Sspon.04G0008180-1P/Sspon.07G0019220-2C/Sspon.01G0034480-1B/Sspon.01G0008160-1A/Sspon.08G0014530-1A/Sspon.07G0014120-3C/Sspon.01G0008160-2C/Sspon.01G0052490-1C	20	7	13
Biological process	GO:0032386	regulation of intracellular transport	19/7963	118/69448	0.0799178	0.3965	novel.15061/Sspon.05G0000700-1T/Sspon.04G0024240-3D/Sspon.05G0000700-2D/novel.8914/Sspon.04G0024240-1B/Sspon.02G0023230-3C/Sspon.06G0017050-1A/Sspon.03G0014290-2B/Sspon.08G0005240-1T/Sspon.02G0030990-2C/Sspon.04G0024240-1T/novel.62256/novel.26441/novel.10444/Sspon.01G0033570-1P/Sspon.01G0033570-1A/novel.10912/Sspon.01G0034010-1B	19	12	7
Cellular component	GO:0010330	cellulose synthase complex	4/8407	15/74202	0.0810059	0.966419	Sspon.08G0022010-2D/Sspon.02G0014520-1A/Sspon.08G0022010-1B/novel.64244	4	0	4
Biological process	GO:0071323	cellular response to chitin	8/7963	40/69448	0.0810362	0.400758	novel.37447/novel.29330/novel.65064/Sspon.08G0022200-2D/novel.58679/novel.61162/novel.61161/novel.62579	8	2	6
Biological process	GO:1990748	cellular detoxification	8/7963	40/69448	0.0810362	0.400758	Sspon.02G0013970-2C/Sspon.08G0022480-2C/Sspon.04G0017470-1A/Sspon.07G0015180-2B/Sspon.02G0018830-1A/Sspon.02G0018830-2P/novel.22717/Sspon.02G0013970-1T	8	5	3
Biological process	GO:0006573	valine metabolic process	15/7963	89/69448	0.0814552	0.402185	novel.2861/novel.63382/Sspon.01G0036410-2C/novel.2865/Sspon.03G0010130-4D/novel.60996/novel.8074/novel.61002/novel.7867/novel.3620/novel.7398/Sspon.01G0057720-1D/novel.52284/Sspon.01G0033040-1P/novel.67360	15	12	3
Molecular function	GO:0016628	oxidoreductase activity, acting on the CH-CH group of donors, NAD or NADP as acceptor	29/8753	195/76768	0.0823386	0.297176	Sspon.01G0020530-1A/Sspon.04G0003530-1A/novel.6998/Sspon.01G0020530-1P/Sspon.05G0003420-3D/Sspon.04G0003530-3D/Sspon.06G0004320-1A/Sspon.04G0003530-1P/Sspon.08G0000430-3C/Sspon.04G0003530-2C/novel.36826/Sspon.06G0007070-1A/Sspon.06G0007070-2D/Sspon.08G0000430-1A/novel.23506/Sspon.06G0022110-1B/Sspon.01G0009780-1T/Sspon.08G0000430-2B/novel.23062/Sspon.08G0010980-1A/novel.20755/novel.68282/Sspon.04…	29	13	16
Molecular function	GO:0008115	sarcosine oxidase activity	4/8753	15/76768	0.0825374	0.297176	novel.21866/Sspon.03G0038680-1C/Sspon.03G0038680-2D/Sspon.02G0011210-1A	4	4	0
Molecular function	GO:0015292	uniporter activity	4/8753	15/76768	0.0825374	0.297176	Sspon.01G0020870-3C/Sspon.01G0020870-2B/Sspon.01G0020870-4D/Sspon.01G0020870-1A	4	0	4
Molecular function	GO:0016018	cyclosporin A binding	4/8753	15/76768	0.0825374	0.297176	novel.36269/Sspon.04G0016470-2B/Sspon.04G0011250-1A/novel.34376	4	1	3
Molecular function	GO:0017040	N-acylsphingosine amidohydrolase activity	4/8753	15/76768	0.0825374	0.297176	novel.21523/novel.28189/Sspon.03G0010990-1P/novel.28964	4	4	0
Molecular function	GO:0017057	6-phosphogluconolactonase activity	4/8753	15/76768	0.0825374	0.297176	novel.10135/Sspon.06G0003810-3C/Sspon.06G0003810-1A/Sspon.01G0053200-1C	4	4	0
Molecular function	GO:0046975	histone methyltransferase activity (H3-K36 specific)	4/8753	15/76768	0.0825374	0.297176	Sspon.02G0011650-3D/novel.44342/novel.46457/novel.16338	4	4	0
Molecular function	GO:0102786	stearoyl-[acp] desaturase activity	4/8753	15/76768	0.0825374	0.297176	novel.20857/Sspon.03G0028120-1B/Sspon.03G0028120-2D/Sspon.05G0013050-2P	4	1	3
Biological process	GO:0009395	phospholipid catabolic process	9/7963	47/69448	0.0835093	0.411293	novel.39312/novel.37440/Sspon.05G0012590-1A/Sspon.05G0012590-2C/Sspon.04G0011490-1A/Sspon.04G0011490-2C/novel.43296/Sspon.06G0020040-1B/novel.43294	9	0	9
Biological process	GO:0015980	energy derivation by oxidation of organic compounds	63/7963	462/69448	0.0837853	0.411293	Sspon.07G0018340-3C/Sspon.04G0014600-1A/Sspon.08G0020640-2D/novel.38993/Sspon.07G0018340-1A/Sspon.06G0007590-2T/novel.60060/novel.46946/novel.13774/novel.60062/novel.35828/Sspon.01G0021590-1P/novel.69448/novel.35441/Sspon.06G0021590-3D/novel.64769/Sspon.06G0007590-3C/novel.15472/Sspon.05G0008290-2B/novel.10043/Sspon.03G0010040-4D/Sspon.06G0021590-2C/Sspon.01G0049600-2D/novel.60061/Sspon.03G001004…	63	33	30
Biological process	GO:0000041	transition metal ion transport	27/7963	179/69448	0.083882	0.411293	Sspon.01G0011230-2C/novel.771/novel.19784/Sspon.02G0022060-1A/Sspon.02G0022060-2B/novel.12819/Sspon.04G0025740-1B/novel.27313/novel.19791/Sspon.02G0015050-1A/novel.9810/novel.29770/Sspon.02G0015050-3D/novel.67139/Sspon.02G0022060-3C/Sspon.01G0004310-2C/novel.69865/Sspon.01G0011230-1A/novel.19398/novel.6844/novel.36468/Sspon.04G0015800-3C/novel.66149/Sspon.04G0015800-1A/Sspon.03G0000310-2B/Sspon.0…	27	21	6
Biological process	GO:0070544	histone H3-K36 demethylation	4/7963	15/69448	0.0839144	0.411293	Sspon.02G0011650-3D/novel.44342/novel.46457/novel.16338	4	4	0
Biological process	GO:0044247	cellular polysaccharide catabolic process	30/7963	202/69448	0.0839672	0.411293	novel.25899/novel.56254/novel.1907/novel.54573/novel.52764/Sspon.01G0014860-3C/Sspon.01G0014860-1A/novel.9157/novel.25302/novel.60348/Sspon.01G0049600-2D/Sspon.02G0013220-1T/Sspon.01G0014860-4D/Sspon.03G0031450-1B/Sspon.07G0018230-1A/novel.68475/novel.20908/novel.58090/Sspon.06G0002040-4D/novel.67751/Sspon.03G0009680-4D/Sspon.01G0014860-2B/Sspon.06G0007080-3C/Sspon.03G0031450-2C/Sspon.01G0061350-…	30	13	17
Biological process	GO:0051512	positive regulation of unidimensional cell growth	5/7963	21/69448	0.084307	0.412301	novel.66953/novel.26915/Sspon.03G0022030-2D/novel.47278/novel.28872	5	4	1
Molecular function	GO:0047254	2,4-dihydroxy-7-methoxy-2H-1,4-benzoxazin-3(4H)-one 2-D-glucosyltransferase activity	7/8753	34/76768	0.0854534	0.306913	novel.16960/novel.9536/Sspon.02G0021810-2B/novel.2240/Sspon.08G0017870-1B/Sspon.02G0040690-1B/Sspon.02G0040700-1B	7	6	1
Molecular function	GO:0016814	hydrolase activity, acting on carbon-nitrogen (but not peptide) bonds, in cyclic amidines	17/8753	105/76768	0.0865547	0.310101	Sspon.07G0010030-1T/Sspon.07G0010030-1A/Sspon.07G0010030-2B/novel.42617/novel.68982/novel.45120/novel.15281/Sspon.02G0037480-2C/novel.29669/Sspon.05G0002620-1P/Sspon.03G0007830-1A/Sspon.03G0007830-3D/Sspon.03G0007830-2B/Sspon.02G0037480-3D/Sspon.05G0002620-2B/Sspon.07G0012940-2B/novel.31628	17	13	4
Molecular function	GO:0030145	manganese ion binding	26/8753	173/76768	0.0869484	0.310744	Sspon.07G0011900-1A/Sspon.03G0029970-1B/novel.60806/novel.43396/novel.43395/novel.67534/Sspon.03G0018420-2C/Sspon.03G0029970-1P/novel.28460/Sspon.08G0016220-1T/Sspon.06G0014930-4D/Sspon.04G0011910-2D/Sspon.08G0016220-1A/novel.33948/Sspon.01G0008890-1A/Sspon.04G0001610-1T/novel.33523/Sspon.03G0029970-2C/Sspon.07G0011900-4D/Sspon.07G0011900-1T/Sspon.04G0001610-2C/novel.54894/novel.39522/Sspon.03G00…	26	14	12
Cellular component	GO:0000229	cytoplasmic chromosome	9/8407	48/74202	0.0876105	1	Sspon.02G0035910-1B/Sspon.02G0035910-2D/novel.18632/novel.58291/Sspon.07G0000730-3C/Sspon.03G0000880-4D/Sspon.05G0021340-2B/Sspon.07G0000060-1A/Sspon.05G0007120-1A	9	4	5
Molecular function	GO:0070566	adenylyltransferase activity	24/8753	158/76768	0.0883505	0.314979	novel.68322/Sspon.06G0007590-2T/Sspon.05G0015670-4D/novel.46946/novel.13774/novel.69448/Sspon.05G0015670-1T/Sspon.06G0007590-3C/Sspon.05G0015670-3C/Sspon.03G0011140-1A/Sspon.02G0017170-2C/Sspon.07G0001370-1A/Sspon.04G0014830-2B/Sspon.03G0031080-2C/novel.31059/Sspon.07G0030080-1C/Sspon.03G0032380-1B/Sspon.06G0007590-4D/Sspon.08G0021700-1B/Sspon.07G0001320-3C/Sspon.06G0007590-1T/novel.35852/Sspon.0…	24	4	20
Biological process	GO:0009825	multidimensional cell growth	20/7963	127/69448	0.0883576	0.431426	novel.55436/Sspon.05G0020650-3C/Sspon.05G0020650-2B/Sspon.05G0020650-1A/Sspon.05G0020650-3P/Sspon.05G0020650-1P/Sspon.02G0011310-4D/Sspon.05G0020650-2P/novel.3758/Sspon.02G0011310-3C/Sspon.03G0006230-2C/Sspon.02G0011310-2B/novel.57724/Sspon.02G0011310-1A/novel.21905/Sspon.03G0012780-2B/Sspon.03G0009220-2B/novel.9181/Sspon.07G0021210-1B/novel.24243	20	10	10
Molecular function	GO:0016651	oxidoreductase activity, acting on NAD(P)H	57/8753	418/76768	0.088635	0.315219	novel.27681/novel.21034/Sspon.03G0039500-2D/novel.25554/novel.37001/Sspon.03G0039500-1C/novel.42875/Sspon.02G0014000-4D/Sspon.03G0005190-2C/Sspon.05G0024210-1B/novel.48461/Sspon.03G0039500-1P/Sspon.03G0026050-1B/novel.43161/Sspon.07G0013190-2B/Sspon.07G0013190-1P/novel.40718/Sspon.03G0014790-3C/novel.38871/Sspon.06G0007840-3D/novel.44735/Sspon.06G0021590-3D/Sspon.05G0025780-2C/Sspon.04G0000920-1A…	57	27	30
Biological process	GO:0010363	regulation of plant-type hypersensitive response	14/7963	83/69448	0.0895971	0.436786	Sspon.01G0003200-2B/novel.6373/novel.44735/Sspon.01G0042570-1B/Sspon.01G0042570-2C/Sspon.01G0042740-1B/novel.47199/Sspon.01G0042570-3D/Sspon.06G0030410-1C/Sspon.06G0023570-2P/Sspon.06G0030410-1P/Sspon.06G0008990-1A/Sspon.06G0023570-1P/Sspon.03G0031840-2C	14	8	6
Biological process	GO:0010218	response to far red light	28/7963	188/69448	0.0898718	0.437433	novel.15756/Sspon.05G0016910-4D/Sspon.05G0016910-3C/Sspon.05G0016910-1A/Sspon.05G0016910-2B/Sspon.01G0012880-1A/Sspon.07G0009010-3C/Sspon.02G0035090-2D/Sspon.07G0009010-2B/Sspon.02G0035090-1P/Sspon.01G0012880-2B/novel.65991/Sspon.05G0022390-2D/novel.57839/novel.13209/novel.65729/novel.57841/Sspon.04G0008640-3C/novel.9887/Sspon.02G0035090-1B/Sspon.07G0000770-1A/novel.59794/novel.49580/Sspon.04G000…	28	6	22
Biological process	GO:0010025	wax biosynthetic process	23/7963	150/69448	0.0905763	0.440096	Sspon.04G0017010-4D/Sspon.04G0017010-3C/novel.25762/Sspon.04G0017010-1A/Sspon.03G0009030-3C/novel.37657/Sspon.04G0017010-2B/Sspon.03G0040650-2D/novel.21141/Sspon.03G0009030-1A/Sspon.04G0017010-2P/novel.59793/Sspon.04G0017010-4P/novel.55851/novel.39602/Sspon.03G0015560-2B/Sspon.05G0015300-1P/Sspon.05G0015300-4D/Sspon.03G0009030-2B/Sspon.07G0002580-2B/Sspon.07G0014120-3C/novel.60318/Sspon.01G000233…	23	16	7
[truncated: 3,959 more rows]
