# Supplementary material for: Global Responses of Autopolyploid Sugarcane Badila (Saccharum officinarum L.) to Drought Stress Based on Comparative Transcriptome and Metabolome Profiling
Source: Int J Mol Sci. 2023 Feb 14;24(4):3856. doi: 10.3390/ijms24043856 (PMC9966050; doi:10.3390/ijms24043856)
Supplement: Supplementary file 1 [file ijms-24-03856-s001.zip › Table S4.xlsx]

## Sheet: Sheet1
Table S4 KEGG pathway significant enrichment of DEGs for T_CG/DS.
KEGG_pathway	ko_id	Cluter_frequency	Genome_frequency	P-value
Carbon fixation in photosynthetic organisms	ko00710	131 out of 4922 2.661519707436%	509 out of 43264 1.17649778106509%	0
Biosynthesis of secondary metabolites	ko01110	1617 out of 4922 32.8524989841528%	10194 out of 43264 23.5623150887574%	0
Metabolic pathways	ko01100	2503 out of 4922 50.853311661926%	17922 out of 43264 41.4247411242604%	9.06075e-46
Photosynthesis - antenna proteins	ko00196	44 out of 4922 0.893945550589191%	68 out of 43264 0.157174556213018%	2.23558e-25
Photosynthesis	ko00195	99 out of 4922 2.01137748882568%	256 out of 43264 0.591715976331361%	1.45117e-12
Carbon metabolism	ko01200	299 out of 4922 6.07476635514019%	1667 out of 43264 3.85308801775148%	1.81797e-11
Starch and sucrose metabolism	ko00500	282 out of 4922 5.72937830150345%	1435 out of 43264 3.31684541420118%	2.63787e-11
Biosynthesis of amino acids	ko01230	265 out of 4922 5.38399024786672%	1575 out of 43264 3.6404400887574%	3.72455e-11
Pentose phosphate pathway	ko00030	83 out of 4922 1.68630637952052%	353 out of 43264 0.815920857988166%	8.80728e-11
Porphyrin and chlorophyll metabolism	ko00860	79 out of 4922 1.60503860219423%	337 out of 43264 0.778938609467456%	2.85004e-10
Amino sugar and nucleotide sugar metabolism	ko00520	160 out of 4922 3.2507110930516%	882 out of 43264 2.03864644970414%	1.58711e-09
Alanine, aspartate and glutamate metabolism	ko00250	68 out of 4922 1.38155221454693%	298 out of 43264 0.688794378698225%	1.49345e-08
Pyruvate metabolism	ko00620	117 out of 4922 2.37708248679399%	642 out of 43264 1.48391272189349%	1.83887e-07
Carotenoid biosynthesis	ko00906	62 out of 4922 1.2596505485575%	289 out of 43264 0.667991863905325%	6.27402e-07
Glycolysis / Gluconeogenesis	ko00010	156 out of 4922 3.16944331572532%	955 out of 43264 2.20737795857988%	2.21868e-06
Monoterpenoid biosynthesis	ko00902	52 out of 4922 1.05648110524177%	237 out of 43264 0.547799556213018%	2.41124e-06
Terpenoid backbone biosynthesis	ko00900	62 out of 4922 1.2596505485575%	311 out of 43264 0.718842455621302%	7.85399e-06
Sesquiterpenoid and triterpenoid biosynthesis	ko00909	44 out of 4922 0.893945550589191%	203 out of 43264 0.469212278106509%	1.89269e-05
Glycosphingolipid biosynthesis - globo and isoglobo series	ko00603	20 out of 4922 0.406338886631451%	72 out of 43264 0.166420118343195%	0.00010993
Glycerolipid metabolism	ko00561	116 out of 4922 2.35676554246241%	731 out of 43264 1.68962647928994%	0.000141044
Glutathione metabolism	ko00480	115 out of 4922 2.33644859813084%	724 out of 43264 1.67344674556213%	0.000144485
Glyoxylate and dicarboxylate metabolism	ko00630	82 out of 4922 1.66598943518895%	486 out of 43264 1.12333579881657%	0.000179876
Flavonoid biosynthesis	ko00941	94 out of 4922 1.90979276716782%	596 out of 43264 1.37758875739645%	0.000695149
Butanoate metabolism	ko00650	34 out of 4922 0.690776107273466%	175 out of 43264 0.404493343195266%	0.00126795
Benzoxazinoid biosynthesis	ko00402	18 out of 4922 0.365704997968306%	75 out of 43264 0.173354289940828%	0.00157157
Phenylalanine metabolism	ko00360	60 out of 4922 1.21901665989435%	360 out of 43264 0.832100591715976%	0.00163691
Fructose and mannose metabolism	ko00051	66 out of 4922 1.34091832588379%	404 out of 43264 0.933801775147929%	0.0016709
Plant hormone signal transduction	ko04075	323 out of 4922 6.56237301909793%	2440 out of 43264 5.63979289940828%	0.00190203
alpha-Linolenic acid metabolism	ko00592	61 out of 4922 1.23933360422592%	370 out of 43264 0.85521449704142%	0.00195937
Nitrogen metabolism	ko00910	36 out of 4922 0.731409995936611%	193 out of 43264 0.446098372781065%	0.00196221
Glycine, serine and threonine metabolism	ko00260	83 out of 4922 1.68630637952052%	542 out of 43264 1.25277366863905%	0.00314335
Phenylpropanoid biosynthesis	ko00940	210 out of 4922 4.26655830963023%	1544 out of 43264 3.56878698224852%	0.00343661
beta-Alanine metabolism	ko00410	50 out of 4922 1.01584721657863%	303 out of 43264 0.700351331360947%	0.00459699
MAPK signaling pathway - plant	ko04016	229 out of 4922 4.65258025193011%	1744 out of 43264 4.0310650887574%	0.011323
Taurine and hypotaurine metabolism	ko00430	16 out of 4922 0.32507110930516%	80 out of 43264 0.18491124260355%	0.0171428
Isoquinoline alkaloid biosynthesis	ko00950	41 out of 4922 0.832994717594474%	259 out of 43264 0.598650147928994%	0.0184032
Cyanoamino acid metabolism	ko00460	70 out of 4922 1.42218610321008%	481 out of 43264 1.11177884615385%	0.0189013
Cutin, suberine and wax biosynthesis	ko00073	53 out of 4922 1.07679804957334%	354 out of 43264 0.81823224852071%	0.0229995
Valine, leucine and isoleucine degradation	ko00280	62 out of 4922 1.2596505485575%	424 out of 43264 0.980029585798817%	0.0235884
Arginine biosynthesis	ko00220	35 out of 4922 0.711093051605039%	222 out of 43264 0.513128698224852%	0.0290918
Galactose metabolism	ko00052	75 out of 4922 1.52377082486794%	537 out of 43264 1.24121671597633%	0.0361536
One carbon pool by folate	ko00670	18 out of 4922 0.365704997968306%	104 out of 43264 0.240384615384615%	0.0457521
Arginine and proline metabolism	ko00330	63 out of 4922 1.27996749288907%	449 out of 43264 1.03781434911243%	0.0470672
Tyrosine metabolism	ko00350	48 out of 4922 0.975213327915482%	331 out of 43264 0.765070266272189%	0.0471258
Circadian rhythm - plant	ko04712	83 out of 4922 1.68630637952052%	609 out of 43264 1.40763683431953%	0.0473425
