# Supplementary material for: Global Responses of Autopolyploid Sugarcane Badila (Saccharum officinarum L.) to Drought Stress Based on Comparative Transcriptome and Metabolome Profiling
Source: Int J Mol Sci. 2023 Feb 14;24(4):3856. doi: 10.3390/ijms24043856 (PMC9966050; doi:10.3390/ijms24043856)
Supplement: Supplementary file 1 [file ijms-24-03856-s001.zip › Table S5.xlsx]

## Sheet: Sheet1
Table S5 Top-20 KEGG pathway enrichment of DRMs for M_CG/DS.
KEGG_pathway	ko_id	Cluter_frequency	Metabolome_frequency	P-value
Aminoacyl-tRNA biosynthesis	ko00970	10 out of 65 15.3846153846154%	16 out of 318 5.0314465408805%	0.000195358884350856
2-Oxocarboxylic acid metabolism	ko01210	11 out of 65 16.9230769230769%	24 out of 318 7.54716981132075%	0.00314353793099897
Biosynthesis of amino acids	ko01230	15 out of 65 23.0769230769231%	40 out of 318 12.5786163522013%	0.00586844208016724
Phenylalanine metabolism	ko00360	7 out of 65 10.7692307692308%	13 out of 318 4.08805031446541%	0.00672943771129374
Arginine and proline metabolism	ko00330	8 out of 65 12.3076923076923%	17 out of 318 5.34591194968553%	0.0103640070352917
Glucosinolate biosynthesis	ko00966	5 out of 65 7.69230769230769%	8 out of 318 2.51572327044025%	0.0104683111134268
Valine, leucine and isoleucine biosynthesis	ko00290	5 out of 65 7.69230769230769%	8 out of 318 2.51572327044025%	0.0104683111134268
ABC transporters	ko02010	16 out of 65 24.6153846153846%	48 out of 318 15.0943396226415%	0.016525358182844
Tryptophan metabolism	ko00380	6 out of 65 9.23076923076923%	13 out of 318 4.08805031446541%	0.030209704803724
Penicillin and cephalosporin biosynthesis	ko00311	2 out of 65 3.07692307692308%	2 out of 318 0.628930817610063%	0.0412673848778842
Ubiquinone and other terpenoid-quinone biosynthesis	ko00130	3 out of 65 4.61538461538461%	5 out of 318 1.57232704402516%	0.0598708138118288
Valine, leucine and isoleucine degradation	ko00280	3 out of 65 4.61538461538461%	5 out of 318 1.57232704402516%	0.0598708138118288
Tropane, piperidine and pyridine alkaloid biosynthesis	ko00960	4 out of 65 6.15384615384615%	9 out of 318 2.83018867924528%	0.0885792963235046
Cyanoamino acid metabolism	ko00460	3 out of 65 4.61538461538461%	6 out of 318 1.88679245283019%	0.102398392741827
Monobactam biosynthesis	ko00261	3 out of 65 4.61538461538461%	6 out of 318 1.88679245283019%	0.102398392741827
Pyruvate metabolism	ko00620	3 out of 65 4.61538461538461%	6 out of 318 1.88679245283019%	0.102398392741827
Indole alkaloid biosynthesis	ko00901	2 out of 65 3.07692307692308%	3 out of 318 0.943396226415094%	0.107347437878547
D-Arginine and D-ornithine metabolism	ko00472	2 out of 65 3.07692307692308%	3 out of 318 0.943396226415094%	0.107347437878547
Plant hormone signal transduction	ko04075	2 out of 65 3.07692307692308%	3 out of 318 0.943396226415094%	0.107347437878547
Thiamine metabolism	ko00730	2 out of 65 3.07692307692308%	3 out of 318 0.943396226415094%	0.107347437878547
