# Supplementary material for: Global Responses of Autopolyploid Sugarcane Badila (Saccharum officinarum L.) to Drought Stress Based on Comparative Transcriptome and Metabolome Profiling
Source: Int J Mol Sci. 2023 Feb 14;24(4):3856. doi: 10.3390/ijms24043856 (PMC9966050; doi:10.3390/ijms24043856)
Supplement: Supplementary file 1 [file ijms-24-03856-s001.zip › Table S6.xlsx]

## Sheet: Sheet1
Table S6 The variation of SRMs and DEGs in the phenylalanine metabolism pathway for control group and drought stress group.
SRMs	Me_CG1	Me_CG2	Me_CG3	Me_DS1	Me_DS2	Me_DS3	p_value	Log2FC	Class I	Class II	CAS
L-Tyrosine	910760	841750	975240	2460000	2345600	2468900	1.06481e-05	1.41514	Amino acids and derivatives	Amino acids and derivatives	60-18-4
N-Acetyl-L-phenylalanine	9	9	9	64778	77639	82042	0.00475875	13.0212	Amino acids and derivatives	Amino acids and derivatives	2018-61-3
Pyruvic acid	644770	610840	630050	218750	220690	217460	0.000518486	-1.52132	Organic acids	Organic acids	127-17-3
L-Phenylalanine	3840400	3693600	3789500	20556000	19580000	20244000	0.000234353	2.41475	Amino acids and derivatives	Amino acids and derivatives	63-91-2
2-Phenylacetamide	710750	676760	665400	1543100	1524800	1561500	1.87008e-06	1.17315	Alkaloids	Alkaloids	103-81-1
Phenethylamine	83558	97355	73486	228480	250230	198150	0.00443103	1.41176	Alkaloids	Alkaloids	64-04-0
Cinnamic acid	36392	45733	49808	19779	15729	19355	0.0157823	-1.2659	Phenolic acids	Phenolic acids	140-10-3
DEGs	Rs_CG1_fpkm	Rs_CG2_fpkm	Rs_CG3_fpkm	Rs_DS1_fpkm	Rs_DS2_fpkm	Rs_DS3_fpkm	p_value	log2FC	KEGG	GO	Pfam
novel.21112	3.05955	2.38047	3.5906	13.3163	10.2505	12.4544	5.4752e-15	1.72321	K00074 3-hydroxybutyryl-CoA dehydrogenase [EC:1.1.1.157] | (RefSeq) uncharacterized protein LOC8082390 (A)	GO:0009514,glyoxysome; GO:0018812,3-hydroxyacyl-CoA dehydratase activity; GO:0003857,3-hydroxyacyl-CoA dehydrogenase activity; GO:0008692,3-hydroxybutyryl-CoA epimerase activity; GO:0004165,dodecenoyl-CoA delta-isomerase activity; GO:0004300,enoyl-CoA hydratase activity; GO:0006635,fatty acid beta-oxidation	PF00725.22:3-hydroxyacyl-CoA dehydrogenase, C-terminal domain
novel.65719	2.81467	1.67317	2.83953	9.60572	10.232	8.35122	2.77295e-10	1.67257	K00074 3-hydroxybutyryl-CoA dehydrogenase [EC:1.1.1.157] | (RefSeq) uncharacterized protein LOC8082390 (A)	GO:0009514,glyoxysome; GO:0018812,3-hydroxyacyl-CoA dehydratase activity; GO:0003857,3-hydroxyacyl-CoA dehydrogenase activity; GO:0008692,3-hydroxybutyryl-CoA epimerase activity; GO:0004165,dodecenoyl-CoA delta-isomerase activity; GO:0004300,enoyl-CoA hydratase activity; GO:0006635,fatty acid beta-oxidation	PF00725.22:3-hydroxyacyl-CoA dehydrogenase, C-terminal domain
Sspon.02G0004710-1A	10.03	8.59	9.03	4.58	4.79	3.08	0.000126199	-1.35384	K00276 primary-amine oxidase [EC:1.4.3.21] | (RefSeq) primary amine oxidase 2 (A)	GO:0052595,aliphatic-amine oxidase activity; GO:0052594,aminoacetone:oxygen oxidoreductase(deaminating) activity; GO:0005507,copper ion binding; GO:0052596,phenethylamine:oxygen oxidoreductase (deaminating) activity; GO:0008131,primary amine oxidase activity; GO:0048038,quinone binding; GO:0052593,tryptamine:oxygen oxidoreductase (deaminating) activity; GO:0009308,amine metabolic process	PF01179.20:Copper amine oxidase, enzyme domain
Sspon.05G0013460-2B	8.53	5.98	7.74	4.59	2.3	4.8	0.00315466	-1.15351	K00276 primary-amine oxidase [EC:1.4.3.21] | (RefSeq) primary amine oxidase (A)	GO:0052595,aliphatic-amine oxidase activity; GO:0052594,aminoacetone:oxygen oxidoreductase(deaminating) activity; GO:0005507,copper ion binding; GO:0052596,phenethylamine:oxygen oxidoreductase (deaminating) activity; GO:0008131,primary amine oxidase activity; GO:0048038,quinone binding; GO:0052593,tryptamine:oxygen oxidoreductase (deaminating) activity; GO:0009738,abscisic acid-activated signalin…	PF01179.20:Copper amine oxidase, enzyme domain
novel.6196	4.86559	5.45553	5.67894	3.36146	3.00217	1.04491	0.000914538	-1.37184	K00276 primary-amine oxidase [EC:1.4.3.21] | (RefSeq) hypothetical protein (A)	GO:0005737,cytoplasm; GO:0005634,nucleus	PF00514.23:Armadillo/beta-catenin-like repeat
novel.8291	3.23545	2.4803	3.5458	1.35513	1.20813	1.56489	9.71909e-11	-1.43579	K00276 primary-amine oxidase [EC:1.4.3.21] | (RefSeq) hypothetical protein (A)	GO:0005737,cytoplasm; GO:0005634,nucleus	PF00514.23:Armadillo/beta-catenin-like repeat
novel.12964	3.61021	4.0745	4.23979	2.09414	1.51574	2.29591	1.67042e-10	-1.28763	K00276 primary-amine oxidase [EC:1.4.3.21] | (RefSeq) primary amine oxidase 2 (A)	GO:0052595,aliphatic-amine oxidase activity; GO:0052594,aminoacetone:oxygen oxidoreductase(deaminating) activity; GO:0005507,copper ion binding; GO:0052596,phenethylamine:oxygen oxidoreductase (deaminating) activity; GO:0008131,primary amine oxidase activity; GO:0048038,quinone binding; GO:0052593,tryptamine:oxygen oxidoreductase (deaminating) activity; GO:0009308,amine metabolic process	PF01179.20:Copper amine oxidase, enzyme domain
Sspon.03G0013940-1A	67.2	64.69	63.49	34.91	30.1	34.58	3.84835e-15	-1.18971	K00815 tyrosine aminotransferase [EC:2.6.1.5] | (RefSeq) nicotianamine aminotransferase A (A)	GO:0033855,nicotianamine aminotransferase activity; GO:0030170,pyridoxal phosphate binding; GO:0009058,biosynthetic process; GO:0006520,cellular amino acid metabolic process	PF00155.21:Aminotransferase class I and II
Sspon.05G0036480-1C	82.01	68.14	90.28	41.54	30.3	55.93	2.86476e-06	-1.13686	K00815 tyrosine aminotransferase [EC:2.6.1.5] | (RefSeq) nicotianamine aminotransferase A (A)	GO:0033855,nicotianamine aminotransferase activity; GO:0030170,pyridoxal phosphate binding; GO:0009058,biosynthetic process; GO:0006520,cellular amino acid metabolic process	PF00155.21:Aminotransferase class I and II
novel.21705	1.19209	1.13287	0.991577	3.23964	2.22202	2.80688	6.05785e-06	1.03516	K00815 tyrosine aminotransferase [EC:2.6.1.5] | (RefSeq) probable aminotransferase TAT2 isoform X1 (A)	GO:0016788,hydrolase activity, acting on ester bonds; GO:0080030,methyl indole-3-acetate esterase activity; GO:0080031,methyl salicylate esterase activity; GO:0009817,defense response to fungus, incompatible interaction; GO:0009696,salicylic acid metabolic process; GO:0009627,systemic acquired resistance	PF00155.21:Aminotransferase class I and II
Sspon.01G0025950-1A	26.4	30.67	26.38	15.46	16.17	9.22	0.000743313	-1.23428	K01426 amidase [EC:3.5.1.4] | (RefSeq) putative amidase C869.01 (A)	GO:0004040,amidase activity	PF01425.21:Amidase
Sspon.01G0047030-1B	0.89	1.36	0	48.36	48.05	40.92	1.21554e-21	5.69019	K01426 amidase [EC:3.5.1.4] | (RefSeq) LOW QUALITY PROTEIN: uncharacterized protein LOC105643773 (A)	GO:0009055,electron transfer activity; GO:0046872,metal ion binding	PF02298.17:Plastocyanin-like domain
Sspon.01G0025950-2B	16.42	16.24	22.84	7.02	4.59	11.44	0.000126241	-1.49783	K01426 amidase [EC:3.5.1.4] | (RefSeq) putative amidase C869.01 (A)	GO:0004040,amidase activity	PF01425.21:Amidase
Sspon.01G0047030-2C	2.93	1.71	1.35	44.78	34.3	38.42	4.35927e-17	4.07851	K01426 amidase [EC:3.5.1.4] | (RefSeq) LOW QUALITY PROTEIN: uncharacterized protein LOC105643773 (A)	GO:0009055,electron transfer activity; GO:0046872,metal ion binding	PF02298.17:Plastocyanin-like domain
Sspon.01G0047030-1T	0.19	0.18	0.2	9.38	9.87	15.83	1.76612e-08	5.73029	K01426 amidase [EC:3.5.1.4] | (RefSeq) LOW QUALITY PROTEIN: uncharacterized protein LOC105643773 (A)	GO:0009055,electron transfer activity; GO:0046872,metal ion binding	PF02298.17:Plastocyanin-like domain
Sspon.01G0047030-3D	3.86	0.94	3.38	290.4	292.47	301.55	3.05344e-83	6.56634	K01426 amidase [EC:3.5.1.4] | (RefSeq) LOW QUALITY PROTEIN: uncharacterized protein LOC105643773 (A)	GO:0009055,electron transfer activity; GO:0046872,metal ion binding	PF02298.17:Plastocyanin-like domain
Sspon.02G0038170-2D	8.39	8.88	10.33	5.52	4.91	4.81	1.75925e-05	-1.06831	K01426 amidase [EC:3.5.1.4] | (RefSeq) putative amidase C869.01 (A)	GO:0004040,amidase activity	PF01425.21:Amidase
Sspon.02G0056070-1D	10.61	8.87	10.03	1.09	1.21	1.5	1.38457e-12	-3.17462	K01426 amidase [EC:3.5.1.4] | (RefSeq) putative amidase C869.01 (A)	GO:0004040,amidase activity	PF01425.21:Amidase
Sspon.05G0010310-2D	0.6	0.41	1.36	10.01	10.01	7.36	8.33552e-07	3.35174	K01426 amidase [EC:3.5.1.4] | (RefSeq) LOW QUALITY PROTEIN: uncharacterized protein LOC105643773 (A)	GO:0009055,electron transfer activity; GO:0046872,metal ion binding	PF02298.17:Plastocyanin-like domain
novel.9687	0	0.263993	0.025613	3.22221	2.23325	2.38254	1.30241e-05	4.44081	K01426 amidase [EC:3.5.1.4] | (RefSeq) LOW QUALITY PROTEIN: uncharacterized protein LOC105643773 (A)	GO:0009055,electron transfer activity; GO:0046872,metal ion binding	PF02298.17:Plastocyanin-like domain
novel.15912	3.40582	2.86363	1.73244	0.831061	1.3772	0.285852	0.00187568	-1.93152	K01426 amidase [EC:3.5.1.4] | (RefSeq) putative amidase C869.01 (A)	GO:0004040,amidase activity	--
novel.16680	4.75531	4.30286	3.89036	2.03296	1.67144	0.765783	0.000105412	-1.7959	K01426 amidase [EC:3.5.1.4] | (RefSeq) LOW QUALITY PROTEIN: uncharacterized protein LOC105643773 (A)	GO:0031225,anchored component of membrane; GO:0046658,anchored component of plasma membrane; GO:0009055,electron transfer activity; GO:0046872,metal ion binding	PF02298.17:Plastocyanin-like domain
novel.37619	0	0	0	0.831725	0.792997	0.233296	0.000207198	6.53006	K01426 amidase [EC:3.5.1.4] | (RefSeq) putative amidase C869.01 (A)	GO:0004040,amidase activity	PF01425.21:Amidase
Sspon.02G0032120-2D	20.78	19.06	19.4	5.4	5.48	10.71	2.68384e-05	-1.68753	K01593 aromatic-L-amino-acid/L-tryptophan decarboxylase [EC:4.1.1.28 4.1.1.105] | (RefSeq) tyrosine/DOPA decarboxylase (A)	--	PF05056.12:Protein of unknown function (DUF674)
Sspon.02G0032120-1P	44.69	47.82	45.26	17.23	12.49	19.55	4.37537e-14	-1.70883	K01593 aromatic-L-amino-acid/L-tryptophan decarboxylase [EC:4.1.1.28 4.1.1.105] | (RefSeq) tyrosine/DOPA decarboxylase (A)	--	PF05056.12:Protein of unknown function (DUF674)
Sspon.03G0005540-3D	0.19	0.54	0.2	2.18	3.04	2.5	0.00133233	2.82566	K01593 aromatic-L-amino-acid/L-tryptophan decarboxylase [EC:4.1.1.28 4.1.1.105] | (RefSeq) tyrosine/DOPA decarboxylase 2-like (A)	GO:0004058,aromatic-L-amino-acid decarboxylase activity; GO:0030170,pyridoxal phosphate binding; GO:0004837,tyrosine decarboxylase activity; GO:0006520,cellular amino acid metabolic process	PF00282.19:Pyridoxal-dependent decarboxylase conserved domain
Sspon.06G0030640-2D	0.07	0.07	0.08	3.27	2.47	1.77	9.9561e-06	4.89991	K01593 aromatic-L-amino-acid/L-tryptophan decarboxylase [EC:4.1.1.28 4.1.1.105] | (RefSeq) aromatic-L-amino-acid decarboxylase (A)	GO:0004058,aromatic-L-amino-acid decarboxylase activity; GO:0030170,pyridoxal phosphate binding; GO:0006520,cellular amino acid metabolic process	PF00282.19:Pyridoxal-dependent decarboxylase conserved domain
Sspon.07G0030410-2D	4.4	4.8	5.4	0.26	0	0.46	3.92186e-08	-4.57896	K01593 aromatic-L-amino-acid/L-tryptophan decarboxylase [EC:4.1.1.28 4.1.1.105] | (RefSeq) tyrosine/DOPA decarboxylase 2-like (A)	GO:0004058,aromatic-L-amino-acid decarboxylase activity; GO:0030170,pyridoxal phosphate binding; GO:0004837,tyrosine decarboxylase activity; GO:0006520,cellular amino acid metabolic process	PF00282.19:Pyridoxal-dependent decarboxylase conserved domain
novel.14028	3.85841	2.83536	1.9463	9.5512	10.1303	10.1281	6.83305e-09	1.51083	K01593 aromatic-L-amino-acid/L-tryptophan decarboxylase [EC:4.1.1.28 4.1.1.105] | (RefSeq) LOC109749204; tyrosine decarboxylase 1 (A)	GO:0030170,pyridoxal phosphate binding; GO:0004837,tyrosine decarboxylase activity; GO:0006520,cellular amino acid metabolic process	PF14223.6:gag-polypeptide of LTR copia-type
novel.19563	0.537526	1.09391	1.75438	0.282053	0.204946	0.432732	0.000258881	-2.13875	K01593 aromatic-L-amino-acid/L-tryptophan decarboxylase [EC:4.1.1.28 4.1.1.105] | (RefSeq) tyrosine decarboxylase 1 (A)	GO:0030170,pyridoxal phosphate binding; GO:0004837,tyrosine decarboxylase activity; GO:0006520,cellular amino acid metabolic process	PF00282.19:Pyridoxal-dependent decarboxylase conserved domain
novel.25753	0.166319	0.134097	0.28715	1.41024	1.43563	2.0747	3.83886e-10	2.75749	K01593 aromatic-L-amino-acid/L-tryptophan decarboxylase [EC:4.1.1.28 4.1.1.105] | (RefSeq) tyrosine/DOPA decarboxylase 2-like (A)	GO:0004058,aromatic-L-amino-acid decarboxylase activity; GO:0030170,pyridoxal phosphate binding; GO:0004837,tyrosine decarboxylase activity; GO:0006520,cellular amino acid metabolic process	PF00282.19:Pyridoxal-dependent decarboxylase conserved domain
novel.49300	0.000190372	0	0	0.241622	0.401764	0.358236	3.4909e-07	6.96306	K01593 aromatic-L-amino-acid/L-tryptophan decarboxylase [EC:4.1.1.28 4.1.1.105] | (RefSeq) aromatic-L-amino-acid decarboxylase (A)	GO:0004058,aromatic-L-amino-acid decarboxylase activity; GO:0030170,pyridoxal phosphate binding; GO:0006520,cellular amino acid metabolic process	PF00282.19:Pyridoxal-dependent decarboxylase conserved domain
novel.54281	1.81783	1.89838	1.71853	0	0	0	4.77591e-14	-9.47514	K01593 aromatic-L-amino-acid/L-tryptophan decarboxylase [EC:4.1.1.28 4.1.1.105] | (RefSeq) tyrosine decarboxylase 1-like (A)	GO:0004058,aromatic-L-amino-acid decarboxylase activity; GO:0030170,pyridoxal phosphate binding; GO:0004837,tyrosine decarboxylase activity; GO:0006520,cellular amino acid metabolic process	PF00282.19:Pyridoxal-dependent decarboxylase conserved domain
novel.57037	1.70856	1.26988	1.16168	0	0.224725	0.136006	3.34637e-05	-3.78832	K01593 aromatic-L-amino-acid/L-tryptophan decarboxylase [EC:4.1.1.28 4.1.1.105] | (RefSeq) tyrosine/DOPA decarboxylase (A)	--	PF05056.12:Protein of unknown function (DUF674)
novel.5557	5.3534	5.59674	4.82604	0.306259	0.385905	0.275402	9.77235e-73	-4.28347	K01593 aromatic-L-amino-acid/L-tryptophan decarboxylase [EC:4.1.1.28 4.1.1.105] | (RefSeq) tyrosine/DOPA decarboxylase 2-like (A)	GO:0004058,aromatic-L-amino-acid decarboxylase activity; GO:0030170,pyridoxal phosphate binding; GO:0004837,tyrosine decarboxylase activity; GO:0006520,cellular amino acid metabolic process	PF00282.19:Pyridoxal-dependent decarboxylase conserved domain
Sspon.01G0008350-4D	0.58	0.64	1.76	6.6	6.91	5.15	0.000231826	2.46264	K01692 enoyl-CoA hydratase [EC:4.2.1.17] | (RefSeq) probable enoyl-CoA hydratase 1, peroxisomal (A)	GO:0005777,peroxisome; GO:0004300,enoyl-CoA hydratase activity; GO:0006635,fatty acid beta-oxidation	PF00378.20:Enoyl-CoA hydratase/isomerase
Sspon.04G0008040-9P	31.84	28	28.56	15.25	14.77	13.9	1.32965e-10	-1.22137	K10775 phenylalanine ammonia-lyase [EC:4.3.1.24] | (RefSeq) phenylalanine ammonia-lyase (A)	GO:0005737,cytoplasm; GO:0045548,phenylalanine ammonia-lyase activity; GO:0009800,cinnamic acid biosynthetic process; GO:0006559,L-phenylalanine catabolic process	PF00221.19:Aromatic amino acid lyase
Sspon.04G0008060-1A	194.11	197.39	175.72	27.03	27.34	29.9	8.3437e-104	-2.96901	K10775 phenylalanine ammonia-lyase [EC:4.3.1.24] | (RefSeq) phenylalanine ammonia-lyase (A)	GO:0005737,cytoplasm; GO:0045548,phenylalanine ammonia-lyase activity; GO:0009800,cinnamic acid biosynthetic process; GO:0006559,L-phenylalanine catabolic process	PF00221.19:Aromatic amino acid lyase
Sspon.04G0008060-2B	268.24	282.86	269.81	45.24	40.8	45.06	4.05998e-139	-2.8637	K10775 phenylalanine ammonia-lyase [EC:4.3.1.24] | (RefSeq) phenylalanine ammonia-lyase (A)	GO:0005737,cytoplasm; GO:0045548,phenylalanine ammonia-lyase activity; GO:0009800,cinnamic acid biosynthetic process; GO:0006559,L-phenylalanine catabolic process	PF00221.19:Aromatic amino acid lyase
Sspon.04G0032220-1C	31.37	22.07	26.91	4.65	4.79	3.92	5.75441e-33	-2.79489	K10775 phenylalanine ammonia-lyase [EC:4.3.1.24] | (RefSeq) phenylalanine ammonia-lyase (A)	GO:0005737,cytoplasm; GO:0045548,phenylalanine ammonia-lyase activity; GO:0009800,cinnamic acid biosynthetic process; GO:0006559,L-phenylalanine catabolic process	PF00221.19:Aromatic amino acid lyase
Sspon.04G0008060-3C	69.24	69.59	69.76	10.62	8.94	12.73	1.50378e-73	-2.91372	K10775 phenylalanine ammonia-lyase [EC:4.3.1.24] | (RefSeq) phenylalanine ammonia-lyase (A)	GO:0005737,cytoplasm; GO:0045548,phenylalanine ammonia-lyase activity; GO:0009800,cinnamic acid biosynthetic process; GO:0006559,L-phenylalanine catabolic process	PF00221.19:Aromatic amino acid lyase
Sspon.04G0008040-11P	3.2	2	2.89	0.13	0	0.34	4.32748e-06	-4.37706	K10775 phenylalanine ammonia-lyase [EC:4.3.1.24] | (RefSeq) phenylalanine ammonia-lyase (A)	GO:0005737,cytoplasm; GO:0045548,phenylalanine ammonia-lyase activity; GO:0009800,cinnamic acid biosynthetic process; GO:0006559,L-phenylalanine catabolic process	PF00221.19:Aromatic amino acid lyase
Sspon.04G0008040-4P	9.08	10.4	7.83	3.79	3.91	4.01	7.54923e-06	-1.44213	K10775 phenylalanine ammonia-lyase [EC:4.3.1.24] | (RefSeq) phenylalanine ammonia-lyase (A)	GO:0005737,cytoplasm; GO:0045548,phenylalanine ammonia-lyase activity; GO:0009800,cinnamic acid biosynthetic process; GO:0006559,L-phenylalanine catabolic process	PF00221.19:Aromatic amino acid lyase
Sspon.04G0008040-5P	9.19	7.52	10.85	3.97	4.26	4.73	1.08616e-06	-1.29874	K10775 phenylalanine ammonia-lyase [EC:4.3.1.24] | (RefSeq) phenylalanine ammonia-lyase (A)	GO:0005737,cytoplasm; GO:0045548,phenylalanine ammonia-lyase activity; GO:0009800,cinnamic acid biosynthetic process; GO:0006559,L-phenylalanine catabolic process	PF00221.19:Aromatic amino acid lyase
Sspon.04G0008040-7P	32.61	32.06	30.72	18.62	17.77	12.89	2.48638e-06	-1.1597	K10775 phenylalanine ammonia-lyase [EC:4.3.1.24] | (RefSeq) phenylalanine ammonia-lyase (A)	GO:0005737,cytoplasm; GO:0045548,phenylalanine ammonia-lyase activity; GO:0009800,cinnamic acid biosynthetic process; GO:0006559,L-phenylalanine catabolic process	PF00221.19:Aromatic amino acid lyase
Sspon.04G0008040-10P	31.26	32.36	31.34	12.91	13.46	11	3.13759e-13	-1.55525	K10775 phenylalanine ammonia-lyase [EC:4.3.1.24] | (RefSeq) phenylalanine ammonia-lyase (A)	GO:0005737,cytoplasm; GO:0045548,phenylalanine ammonia-lyase activity; GO:0009800,cinnamic acid biosynthetic process; GO:0006559,L-phenylalanine catabolic process	PF00221.19:Aromatic amino acid lyase
novel.31261	92.1827	81.9103	94.1628	9.75888	10.689	11.5562	8.27051e-176	-3.33931	K10775 phenylalanine ammonia-lyase [EC:4.3.1.24] | (RefSeq) phenylalanine ammonia-lyase (A)	GO:0005737,cytoplasm; GO:0045548,phenylalanine ammonia-lyase activity; GO:0009800,cinnamic acid biosynthetic process; GO:0006559,L-phenylalanine catabolic process	PF00221.19:Aromatic amino acid lyase
novel.31263	2.32326	3.63876	0.402274	0.447605	0.123793	0.051082	0.000281599	-3.5019	K10775 phenylalanine ammonia-lyase [EC:4.3.1.24] | (RefSeq) phenylalanine ammonia-lyase (A)	GO:0005737,cytoplasm; GO:0045548,phenylalanine ammonia-lyase activity; GO:0009800,cinnamic acid biosynthetic process; GO:0006559,L-phenylalanine catabolic process	PF00221.19:Aromatic amino acid lyase
Sspon.04G0008050-1A	17.67	16.54	15.04	4.6	4.14	4.68	3.28655e-14	-2.0943	K13064 phenylalanine/tyrosine ammonia-lyase [EC:4.3.1.25] | (RefSeq) phenylalanine ammonia-lyase (A)	GO:0005737,cytoplasm; GO:0045548,phenylalanine ammonia-lyase activity; GO:0052883,tyrosine ammonia-lyase activity; GO:0009800,cinnamic acid biosynthetic process; GO:0006559,L-phenylalanine catabolic process; GO:0009699,phenylpropanoid biosynthetic process; GO:0016598,protein arginylation; GO:0046898,response to cycloheximide; GO:0009739,response to gibberellin	PF00221.19:Aromatic amino acid lyase
Sspon.04G0008070-3C	2.82	3.02	3.06	0.58	0.72	1.09	9.32318e-05	-2.12869	K13064 phenylalanine/tyrosine ammonia-lyase [EC:4.3.1.25] | (RefSeq) phenylalanine ammonia-lyase (A)	GO:0005737,cytoplasm; GO:0045548,phenylalanine ammonia-lyase activity; GO:0052883,tyrosine ammonia-lyase activity; GO:0009800,cinnamic acid biosynthetic process; GO:0006559,L-phenylalanine catabolic process; GO:0009699,phenylpropanoid biosynthetic process; GO:0016598,protein arginylation; GO:0046898,response to cycloheximide; GO:0009739,response to gibberellin	PF00221.19:Aromatic amino acid lyase
Sspon.05G0007010-1A	3.44	4.09	2.74	1.78	0.9	1.37	0.00335678	-1.5707	K13064 phenylalanine/tyrosine ammonia-lyase [EC:4.3.1.25] | (RefSeq) phenylalanine ammonia-lyase (A)	GO:0005737,cytoplasm; GO:0045548,phenylalanine ammonia-lyase activity; GO:0009800,cinnamic acid biosynthetic process; GO:0006559,L-phenylalanine catabolic process	PF00221.19:Aromatic amino acid lyase
Sspon.05G0007010-3C	18.06	18.73	21.81	10.65	10.31	7.09	9.01497e-06	-1.26534	K13064 phenylalanine/tyrosine ammonia-lyase [EC:4.3.1.25] | (RefSeq) phenylalanine ammonia-lyase (A)	GO:0005737,cytoplasm; GO:0045548,phenylalanine ammonia-lyase activity; GO:0009800,cinnamic acid biosynthetic process; GO:0006559,L-phenylalanine catabolic process	PF00221.19:Aromatic amino acid lyase
Sspon.05G0007010-4D	5.77	5.7	5.25	0.69	0.77	0.8	2.34602e-11	-3.10017	K13064 phenylalanine/tyrosine ammonia-lyase [EC:4.3.1.25] | (RefSeq) phenylalanine ammonia-lyase (A)	GO:0005737,cytoplasm; GO:0045548,phenylalanine ammonia-lyase activity; GO:0009800,cinnamic acid biosynthetic process; GO:0006559,L-phenylalanine catabolic process	PF00221.19:Aromatic amino acid lyase
novel.70102	8.85901	9.77802	9.35983	4.80274	4.63731	3.84248	2.15163e-17	-1.34613	K13064 phenylalanine/tyrosine ammonia-lyase [EC:4.3.1.25] | (RefSeq) phenylalanine ammonia-lyase (A)	GO:0005737,cytoplasm; GO:0045548,phenylalanine ammonia-lyase activity; GO:0052883,tyrosine ammonia-lyase activity; GO:0009800,cinnamic acid biosynthetic process; GO:0006559,L-phenylalanine catabolic process; GO:0009699,phenylpropanoid biosynthetic process; GO:0016598,protein arginylation; GO:0046898,response to cycloheximide; GO:0009739,response to gibberellin	PF00221.19:Aromatic amino acid lyase
novel.29523	38.0419	37.1406	37.2979	14.7169	13.5186	16.2659	3.03991e-56	-1.61209	K13064 phenylalanine/tyrosine ammonia-lyase [EC:4.3.1.25] | (RefSeq) phenylalanine ammonia-lyase (A)	GO:0005737,cytoplasm; GO:0045548,phenylalanine ammonia-lyase activity; GO:0009800,cinnamic acid biosynthetic process; GO:0006559,L-phenylalanine catabolic process	PF00221.19:Aromatic amino acid lyase
novel.31262	43.3782	46.4459	47.1419	18.4358	18.119	20.9376	1.13394e-49	-1.52611	K13064 phenylalanine/tyrosine ammonia-lyase [EC:4.3.1.25] | (RefSeq) phenylalanine ammonia-lyase (A)	GO:0005737,cytoplasm; GO:0045548,phenylalanine ammonia-lyase activity; GO:0009800,cinnamic acid biosynthetic process; GO:0006559,L-phenylalanine catabolic process	PF00221.19:Aromatic amino acid lyase
novel.35164	40.3637	44.5225	41.5377	14.0023	12.4183	12.4621	1.31635e-66	-1.97354	K13064 phenylalanine/tyrosine ammonia-lyase [EC:4.3.1.25] | (RefSeq) phenylalanine ammonia-lyase (A)	GO:0005737,cytoplasm; GO:0045548,phenylalanine ammonia-lyase activity; GO:0009800,cinnamic acid biosynthetic process; GO:0006559,L-phenylalanine catabolic process	PF00221.19:Aromatic amino acid lyase
novel.38906	7.93449	6.78946	8.16962	4.05761	4.02576	1.14283	0.000295381	-1.57052	K13064 phenylalanine/tyrosine ammonia-lyase [EC:4.3.1.25] | (RefSeq) phenylalanine ammonia-lyase (A)	GO:0005737,cytoplasm; GO:0045548,phenylalanine ammonia-lyase activity; GO:0052883,tyrosine ammonia-lyase activity; GO:0009800,cinnamic acid biosynthetic process; GO:0006559,L-phenylalanine catabolic process; GO:0009699,phenylpropanoid biosynthetic process; GO:0016598,protein arginylation; GO:0046898,response to cycloheximide; GO:0009739,response to gibberellin	PF00221.19:Aromatic amino acid lyase
novel.66963	3.59871	3.98072	3.32272	1.82741	1.74743	1.74137	2.15474e-12	-1.30919	K13064 phenylalanine/tyrosine ammonia-lyase [EC:4.3.1.25] | (RefSeq) phenylalanine ammonia-lyase (A)	GO:0005737,cytoplasm; GO:0045548,phenylalanine ammonia-lyase activity; GO:0009800,cinnamic acid biosynthetic process; GO:0006559,L-phenylalanine catabolic process	PF00221.19:Aromatic amino acid lyase
Sspon.03G0006020-2B	1.79	1.23	1.06	21.62	3.96	3.39	0.00426116	2.61144	K14454 aspartate aminotransferase, cytoplasmic [EC:2.6.1.1] | (RefSeq) aspartate aminotransferase, cytoplasmic (A)	GO:0005737,cytoplasm; GO:0004069,L-aspartate:2-oxoglutarate aminotransferase activity; GO:0080130,L-phenylalanine:2-oxoglutarate aminotransferase activity; GO:0030170,pyridoxal phosphate binding; GO:0006103,2-oxoglutarate metabolic process; GO:0006522,alanine metabolic process; GO:0006531,aspartate metabolic process; GO:0009058,biosynthetic process; GO:0006536,glutamate metabolic process; GO:0006…	PF00155.21:Aminotransferase class I and II
