# Supplementary material for: Global Responses of Autopolyploid Sugarcane Badila (Saccharum officinarum L.) to Drought Stress Based on Comparative Transcriptome and Metabolome Profiling
Source: Int J Mol Sci. 2023 Feb 14;24(4):3856. doi: 10.3390/ijms24043856 (PMC9966050; doi:10.3390/ijms24043856)
Supplement: Supplementary file 1 [file ijms-24-03856-s001.zip › Table S7.xlsx]

## Sheet: Sheet1
Table S7 Correlation of DEGs and SDMs in the phenylalanine metabolism pathway for T_CG/DS and M_CG/DS groups.
Gene ID	Metabolites	Correlation	P-Value
novel.54281	Pyruvic acid	0.999441	4.69366e-07
novel.31261	Pyruvic acid	0.998421	3.73981e-06
Sspon.05G0007010-4D	Pyruvic acid	0.99802	5.87734e-06
Sspon.04G0008060-2B	Pyruvic acid	0.997841	6.98503e-06
Sspon.04G0008060-1A	Pyruvic acid	0.99772	7.78955e-06
novel.37619	L-Phenylalanine	0.997674	8.11145e-06
Sspon.01G0047030-1T	N-Acetyl-L-phenylalanine	0.997418	9.99324e-06
novel.37619	N-Acetyl-L-phenylalanine	0.997193	1.18037e-05
novel.5557	Pyruvic acid	0.996856	1.48116e-05
Sspon.01G0047030-1T	L-Phenylalanine	0.99653	1.80382e-05
Sspon.01G0047030-1T	2-Phenylacetamide	0.996259	2.09667e-05
novel.37619	2-Phenylacetamide	0.995654	2.82965e-05
Sspon.04G0008050-1A	Pyruvic acid	0.995386	3.18818e-05
Sspon.06G0030640-2D	L-Phenylalanine	0.99501	3.72837e-05
Sspon.02G0056070-1D	Pyruvic acid	0.994958	3.80751e-05
Sspon.01G0047030-1T	L-Tyrosine	0.994939	3.83586e-05
Sspon.04G0032220-1C	Pyruvic acid	0.994703	4.20188e-05
novel.35164	Pyruvic acid	0.994616	4.34025e-05
Sspon.01G0047030-2C	2-Phenylacetamide	0.993836	5.68699e-05
Sspon.04G0008040-9P	Pyruvic acid	0.993603	6.12582e-05
novel.21112	L-Tyrosine	0.993172	6.97828e-05
Sspon.06G0030640-2D	N-Acetyl-L-phenylalanine	0.99297	7.39672e-05
novel.37619	L-Tyrosine	0.99272	7.92987e-05
Sspon.04G0008060-3C	Pyruvic acid	0.992521	8.36969e-05
Sspon.01G0047030-3D	L-Tyrosine	0.992326	8.81075e-05
novel.29523	Pyruvic acid	0.992128	9.26992e-05
Sspon.06G0030640-2D	L-Tyrosine	0.991825	9.99768e-05
Sspon.06G0030640-2D	2-Phenylacetamide	0.99133	0.00011243
Sspon.04G0008040-10P	Pyruvic acid	0.991297	0.000113272
novel.31262	Pyruvic acid	0.990152	0.000145007
Sspon.01G0047030-2C	L-Phenylalanine	0.989147	0.000176055
Sspon.03G0013940-1A	Pyruvic acid	0.988129	0.000210559
novel.25753	L-Tyrosine	0.987045	0.000250664
Sspon.01G0047030-2C	N-Acetyl-L-phenylalanine	0.986693	0.000264418
novel.66963	Pyruvic acid	0.985476	0.000314898
Sspon.01G0047030-3D	L-Phenylalanine	0.985416	0.000317496
Sspon.01G0047030-3D	2-Phenylacetamide	0.98495	0.000338038
novel.37619	Phenethylamine	0.983165	0.000422741
Sspon.01G0047030-3D	N-Acetyl-L-phenylalanine	0.98312	0.00042501
novel.21112	L-Phenylalanine	0.982916	0.000435291
Sspon.02G0038170-2D	Cinnamic acid	0.981626	0.000503293
Sspon.01G0047030-2C	L-Tyrosine	0.981247	0.000524191
novel.12964	Cinnamic acid	0.980393	0.000572888
novel.70102	Pyruvic acid	0.979342	0.000635709
novel.31262	Cinnamic acid	0.978713	0.000674876
novel.21112	2-Phenylacetamide	0.978511	0.000687731
novel.21112	N-Acetyl-L-phenylalanine	0.97848	0.000689664
novel.65719	L-Tyrosine	0.978215	0.000706679
Sspon.03G0005540-3D	Phenethylamine	0.978155	0.000710562
Sspon.05G0010310-2D	L-Tyrosine	0.977774	0.000735518
Sspon.06G0030640-2D	Phenethylamine	0.97736	0.000763056
Sspon.04G0008040-4P	Pyruvic acid	0.977048	0.000784144
Sspon.02G0032120-1P	Cinnamic acid	0.975234	0.000912457
Sspon.04G0008060-3C	Cinnamic acid	0.973881	0.00101439
novel.25753	L-Phenylalanine	0.973653	0.00103207
novel.25753	N-Acetyl-L-phenylalanine	0.973583	0.00103758
novel.35164	Cinnamic acid	0.972977	0.00108547
novel.21705	2-Phenylacetamide	0.971402	0.00121506
Sspon.04G0008060-2B	Cinnamic acid	0.971139	0.00123743
novel.29523	Cinnamic acid	0.970118	0.00132605
Sspon.01G0047030-2C	Phenethylamine	0.969063	0.00142088
novel.21705	L-Phenylalanine	0.968987	0.00142779
novel.25753	2-Phenylacetamide	0.967983	0.00152126
novel.65719	L-Phenylalanine	0.967966	0.00152285
Sspon.02G0038170-2D	Pyruvic acid	0.967573	0.0015602
novel.14028	2-Phenylacetamide	0.967237	0.0015925
Sspon.03G0013940-1A	Cinnamic acid	0.966808	0.00163423
novel.65719	2-Phenylacetamide	0.965684	0.00174617
novel.49300	2-Phenylacetamide	0.96513	0.0018027
novel.65719	N-Acetyl-L-phenylalanine	0.964882	0.00182831
novel.54281	Cinnamic acid	0.964331	0.00188574
Sspon.02G0032120-1P	Pyruvic acid	0.964239	0.00189537
Sspon.05G0010310-2D	L-Phenylalanine	0.962599	0.00207208
novel.21705	N-Acetyl-L-phenylalanine	0.962596	0.00207245
Sspon.01G0047030-1T	Phenethylamine	0.961951	0.00214409
novel.21705	L-Tyrosine	0.961047	0.00224648
novel.31261	Cinnamic acid	0.960923	0.00226071
Sspon.04G0008070-3C	Pyruvic acid	0.960745	0.00228114
Sspon.04G0008060-1A	Cinnamic acid	0.960403	0.00232079
Sspon.05G0010310-2D	N-Acetyl-L-phenylalanine	0.96024	0.0023399
Sspon.04G0008040-5P	Pyruvic acid	0.957395	0.00268414
novel.14028	Phenethylamine	0.957059	0.00272629
Sspon.04G0008050-1A	Cinnamic acid	0.956013	0.00285979
Sspon.05G0007010-4D	Cinnamic acid	0.955927	0.00287089
Sspon.02G0056070-1D	Cinnamic acid	0.955421	0.0029367
novel.14028	L-Phenylalanine	0.955201	0.00296546
novel.14028	N-Acetyl-L-phenylalanine	0.955064	0.00298353
novel.49300	L-Phenylalanine	0.954623	0.00304195
novel.8291	Pyruvic acid	0.954362	0.00307674
Sspon.01G0008350-4D	L-Tyrosine	0.954154	0.00310467
Sspon.03G0005540-3D	N-Acetyl-L-phenylalanine	0.954057	0.00311772
Sspon.05G0010310-2D	2-Phenylacetamide	0.952738	0.00329776
novel.49300	N-Acetyl-L-phenylalanine	0.952331	0.00335433
novel.66963	Cinnamic acid	0.951252	0.0035066
novel.70102	Cinnamic acid	0.948741	0.00387386
novel.49300	L-Tyrosine	0.948635	0.00388972
novel.5557	Cinnamic acid	0.947906	0.00400003
Sspon.03G0005540-3D	L-Phenylalanine	0.947754	0.00402311
Sspon.04G0008040-7P	Pyruvic acid	0.947015	0.00413671
Sspon.03G0005540-3D	2-Phenylacetamide	0.9468	0.00417011
Sspon.02G0004710-1A	Pyruvic acid	0.945678	0.00434614
Sspon.04G0008040-10P	Cinnamic acid	0.944901	0.00447026
Sspon.04G0008070-3C	Cinnamic acid	0.941373	0.0050549
novel.8291	Cinnamic acid	0.939677	0.00534856
novel.21705	Phenethylamine	0.939537	0.00537313
novel.19563	Cinnamic acid	0.938678	0.00552528
novel.14028	L-Tyrosine	0.937265	0.00578014
Sspon.01G0008350-4D	L-Phenylalanine	0.936709	0.00588188
Sspon.05G0007010-3C	Pyruvic acid	0.936279	0.00596124
Sspon.01G0008350-4D	N-Acetyl-L-phenylalanine	0.935899	0.0060318
Sspon.01G0047030-3D	Phenethylamine	0.935272	0.00614893
Sspon.04G0032220-1C	Cinnamic acid	0.934775	0.00624266
Sspon.04G0008040-4P	Cinnamic acid	0.933776	0.00643315
Sspon.04G0008040-9P	Cinnamic acid	0.932844	0.00661353
Sspon.04G0008040-5P	Cinnamic acid	0.932587	0.00666352
novel.12964	Pyruvic acid	0.929631	0.00725347
novel.49300	Phenethylamine	0.928442	0.00749771
Sspon.03G0005540-3D	L-Tyrosine	0.925366	0.00814742
Sspon.01G0008350-4D	2-Phenylacetamide	0.921317	0.009043
novel.21112	Phenethylamine	0.920687	0.00918634
novel.65719	Phenethylamine	0.919283	0.00950982
Sspon.02G0032120-2D	L-Phenylalanine	-0.917887	0.00983689
novel.12964	L-Tyrosine	-0.919115	0.00954888
novel.8291	L-Tyrosine	-0.920591	0.00920826
novel.21112	Cinnamic acid	-0.9221	0.00886633
Sspon.04G0008040-5P	L-Tyrosine	-0.925681	0.00807962
Sspon.01G0025950-2B	Phenethylamine	-0.926554	0.00789332
Sspon.05G0007010-3C	L-Tyrosine	-0.926783	0.0078448
Sspon.04G0008040-4P	Phenethylamine	-0.930445	0.00708866
novel.70102	Phenethylamine	-0.9316	0.00685785
novel.12964	L-Phenylalanine	-0.93187	0.00680451
Sspon.05G0007010-3C	L-Phenylalanine	-0.934524	0.00629026
novel.12964	2-Phenylacetamide	-0.934867	0.00622526
Sspon.01G0008350-4D	Pyruvic acid	-0.935571	0.00609295
novel.12964	N-Acetyl-L-phenylalanine	-0.936059	0.00600194
Sspon.05G0036480-1C	Phenethylamine	-0.936925	0.00584229
Sspon.05G0007010-3C	N-Acetyl-L-phenylalanine	-0.938138	0.005622
Sspon.02G0004710-1A	L-Tyrosine	-0.93966	0.00535159
Sspon.02G0004710-1A	L-Phenylalanine	-0.939777	0.00533104
Sspon.02G0004710-1A	2-Phenylacetamide	-0.939971	0.00529705
novel.66963	Phenethylamine	-0.941692	0.00500057
Sspon.02G0004710-1A	N-Acetyl-L-phenylalanine	-0.943183	0.00475058
Sspon.05G0007010-3C	2-Phenylacetamide	-0.944008	0.0046149
novel.49300	Pyruvic acid	-0.944062	0.00460601
Sspon.04G0008040-7P	L-Phenylalanine	-0.944306	0.00456631
Sspon.04G0008040-7P	2-Phenylacetamide	-0.94591	0.00430954
novel.8291	L-Phenylalanine	-0.945918	0.00430823
novel.8291	2-Phenylacetamide	-0.946069	0.0042844
Sspon.04G0008040-10P	Phenethylamine	-0.948231	0.00395064
Sspon.04G0008040-7P	L-Tyrosine	-0.948273	0.00394434
Sspon.04G0008040-7P	N-Acetyl-L-phenylalanine	-0.948352	0.00393239
Sspon.02G0032120-2D	Phenethylamine	-0.948627	0.00389099
novel.8291	N-Acetyl-L-phenylalanine	-0.949894	0.00370307
novel.14028	Pyruvic acid	-0.950912	0.00355531
Sspon.04G0008040-5P	L-Phenylalanine	-0.951499	0.00347143
Sspon.04G0008040-5P	N-Acetyl-L-phenylalanine	-0.951743	0.00343689
Sspon.02G0038170-2D	L-Tyrosine	-0.951794	0.00342969
novel.65719	Cinnamic acid	-0.952977	0.00326479
Sspon.04G0008040-5P	2-Phenylacetamide	-0.953745	0.00315976
Sspon.06G0030640-2D	Cinnamic acid	-0.955181	0.00296813
Sspon.01G0047030-1T	Cinnamic acid	-0.955929	0.00287053
Sspon.05G0010310-2D	Pyruvic acid	-0.957039	0.00272877
Sspon.04G0008070-3C	L-Tyrosine	-0.957182	0.00271083
novel.65719	Pyruvic acid	-0.957724	0.00264313
Sspon.02G0032120-1P	L-Tyrosine	-0.958916	0.00249721
novel.12964	Phenethylamine	-0.958948	0.00249327
Sspon.04G0008070-3C	N-Acetyl-L-phenylalanine	-0.9599	0.00237975
Sspon.03G0005540-3D	Pyruvic acid	-0.960307	0.00233208
novel.5557	Phenethylamine	-0.960468	0.00231323
Sspon.01G0047030-3D	Cinnamic acid	-0.960782	0.0022769
Sspon.04G0008070-3C	2-Phenylacetamide	-0.961016	0.00224998
Sspon.02G0032120-1P	2-Phenylacetamide	-0.963253	0.00200071
Sspon.04G0008040-9P	Phenethylamine	-0.964045	0.00191586
Sspon.02G0038170-2D	Phenethylamine	-0.964248	0.00189445
Sspon.04G0008070-3C	L-Phenylalanine	-0.964817	0.00183497
Sspon.02G0032120-1P	L-Phenylalanine	-0.965181	0.00179739
novel.21705	Pyruvic acid	-0.965332	0.00178198
novel.37619	Cinnamic acid	-0.966824	0.00163274
Sspon.02G0038170-2D	L-Phenylalanine	-0.96725	0.00159126
novel.35164	Phenethylamine	-0.967388	0.00157795
Sspon.02G0032120-1P	N-Acetyl-L-phenylalanine	-0.968173	0.00150329
Sspon.04G0008070-3C	Phenethylamine	-0.968789	0.001446
Sspon.04G0032220-1C	Phenethylamine	-0.970767	0.00126935
novel.25753	Pyruvic acid	-0.970818	0.00126492
Sspon.02G0038170-2D	N-Acetyl-L-phenylalanine	-0.971087	0.0012419
Sspon.02G0032120-1P	Phenethylamine	-0.972567	0.00111857
Sspon.04G0008050-1A	Phenethylamine	-0.973735	0.00102568
Sspon.05G0007010-4D	Phenethylamine	-0.97447	0.000969361
Sspon.04G0008060-1A	Phenethylamine	-0.97449	0.000967808
Sspon.01G0047030-2C	Cinnamic acid	-0.97628	0.0008373
Sspon.04G0008040-4P	2-Phenylacetamide	-0.976462	0.000824506
novel.21112	Pyruvic acid	-0.976491	0.000822541
Sspon.02G0038170-2D	2-Phenylacetamide	-0.976699	0.000808077
novel.54281	Phenethylamine	-0.976725	0.000806271
Sspon.01G0047030-3D	Pyruvic acid	-0.977662	0.000742925
Sspon.04G0008060-2B	Phenethylamine	-0.977936	0.000724839
Sspon.03G0013940-1A	Phenethylamine	-0.978847	0.000666428
Sspon.04G0008040-4P	N-Acetyl-L-phenylalanine	-0.980084	0.00059104
novel.70102	L-Phenylalanine	-0.981291	0.000521778
Sspon.03G0013940-1A	L-Tyrosine	-0.981434	0.000513821
novel.14028	Cinnamic acid	-0.98187	0.000490063
novel.70102	L-Tyrosine	-0.982095	0.000478009
novel.49300	Cinnamic acid	-0.982278	0.000468346
Sspon.04G0008040-4P	L-Phenylalanine	-0.982552	0.000453985
novel.70102	N-Acetyl-L-phenylalanine	-0.982709	0.000445888
Sspon.04G0032220-1C	L-Tyrosine	-0.982729	0.000444854
Sspon.03G0013940-1A	2-Phenylacetamide	-0.982978	0.000432135
Sspon.01G0047030-2C	Pyruvic acid	-0.984407	0.000362807
novel.70102	2-Phenylacetamide	-0.984626	0.000352744
Sspon.04G0008040-9P	2-Phenylacetamide	-0.984987	0.000336388
novel.31262	Phenethylamine	-0.985009	0.000335415
Sspon.04G0008040-9P	L-Tyrosine	-0.985207	0.000326643
novel.31261	Phenethylamine	-0.985295	0.000322775
novel.29523	L-Tyrosine	-0.985616	0.000308853
novel.31262	L-Tyrosine	-0.985842	0.000299234
novel.66963	2-Phenylacetamide	-0.985899	0.000296838
Sspon.03G0013940-1A	L-Phenylalanine	-0.986047	0.000290668
Sspon.04G0008060-3C	Phenethylamine	-0.986307	0.000279962
Sspon.02G0056070-1D	L-Tyrosine	-0.986479	0.000272998
Sspon.04G0008060-3C	L-Tyrosine	-0.986758	0.000261861
novel.29523	Phenethylamine	-0.986829	0.000259056
Sspon.02G0056070-1D	Phenethylamine	-0.987096	0.000248713
Sspon.04G0032220-1C	2-Phenylacetamide	-0.987375	0.00023807
Sspon.04G0008040-5P	Phenethylamine	-0.98829	0.000204899
Sspon.04G0008040-9P	L-Phenylalanine	-0.988694	0.000191011
novel.66963	N-Acetyl-L-phenylalanine	-0.989131	0.000176551
novel.29523	2-Phenylacetamide	-0.989147	0.000176046
novel.66963	L-Phenylalanine	-0.98921	0.000173995
Sspon.03G0013940-1A	N-Acetyl-L-phenylalanine	-0.989559	0.000162942
Sspon.04G0032220-1C	L-Phenylalanine	-0.989686	0.00015902
Sspon.04G0008050-1A	2-Phenylacetamide	-0.990025	0.000148746
novel.31261	L-Tyrosine	-0.990572	0.000132921
Sspon.02G0056070-1D	2-Phenylacetamide	-0.990696	0.00012943
Sspon.04G0008060-3C	2-Phenylacetamide	-0.990878	0.00012444
Sspon.04G0008040-9P	N-Acetyl-L-phenylalanine	-0.991525	0.000107442
Sspon.04G0032220-1C	N-Acetyl-L-phenylalanine	-0.991697	0.000103124
novel.31262	N-Acetyl-L-phenylalanine	-0.991743	0.000101979
Sspon.04G0008040-10P	L-Tyrosine	-0.991753	0.000101735
novel.29523	L-Phenylalanine	-0.991787	0.000100912
Sspon.04G0008040-10P	L-Phenylalanine	-0.991979	9.6238e-05
Sspon.04G0008040-10P	N-Acetyl-L-phenylalanine	-0.992154	9.20871e-05
Sspon.04G0008040-10P	2-Phenylacetamide	-0.992479	8.46352e-05
novel.31262	2-Phenylacetamide	-0.992584	8.23012e-05
novel.31262	L-Phenylalanine	-0.992704	7.96495e-05
novel.29523	N-Acetyl-L-phenylalanine	-0.992723	7.92415e-05
Sspon.04G0008060-3C	L-Phenylalanine	-0.992801	7.75475e-05
Sspon.04G0008050-1A	L-Tyrosine	-0.992997	7.33948e-05
Sspon.04G0008040-4P	L-Tyrosine	-0.993023	7.28517e-05
Sspon.02G0056070-1D	N-Acetyl-L-phenylalanine	-0.993157	7.00828e-05
Sspon.06G0030640-2D	Pyruvic acid	-0.993492	6.33913e-05
novel.8291	Phenethylamine	-0.993504	6.3165e-05
Sspon.04G0008060-3C	N-Acetyl-L-phenylalanine	-0.993603	6.12488e-05
Sspon.02G0056070-1D	L-Phenylalanine	-0.993899	5.57243e-05
Sspon.04G0008050-1A	L-Phenylalanine	-0.994353	4.77465e-05
novel.35164	L-Tyrosine	-0.994408	4.68104e-05
Sspon.04G0008060-2B	L-Tyrosine	-0.995072	3.63703e-05
Sspon.04G0008060-1A	2-Phenylacetamide	-0.995705	2.76341e-05
Sspon.04G0008050-1A	N-Acetyl-L-phenylalanine	-0.995728	2.73323e-05
Sspon.05G0007010-4D	2-Phenylacetamide	-0.99586	2.56748e-05
novel.35164	L-Phenylalanine	-0.996069	2.31516e-05
novel.31261	2-Phenylacetamide	-0.996111	2.2654e-05
novel.54281	L-Tyrosine	-0.996116	2.25948e-05
novel.5557	2-Phenylacetamide	-0.996173	2.19395e-05
novel.66963	L-Tyrosine	-0.99629	2.06249e-05
novel.35164	2-Phenylacetamide	-0.996418	1.92273e-05
Sspon.01G0047030-1T	Pyruvic acid	-0.996512	1.82249e-05
Sspon.05G0007010-4D	L-Tyrosine	-0.996621	1.71042e-05
novel.5557	N-Acetyl-L-phenylalanine	-0.996884	1.45449e-05
Sspon.04G0008060-1A	L-Tyrosine	-0.996957	1.38731e-05
novel.37619	Pyruvic acid	-0.996991	1.35691e-05
novel.31261	N-Acetyl-L-phenylalanine	-0.997295	1.09641e-05
novel.35164	N-Acetyl-L-phenylalanine	-0.997458	9.68392e-06
Sspon.04G0008060-2B	2-Phenylacetamide	-0.997517	9.24204e-06
novel.5557	L-Tyrosine	-0.997603	8.61178e-06
novel.31261	L-Phenylalanine	-0.997706	7.88891e-06
Sspon.05G0007010-4D	N-Acetyl-L-phenylalanine	-0.997763	7.49874e-06
novel.5557	L-Phenylalanine	-0.997877	6.75543e-06
Sspon.04G0008060-1A	N-Acetyl-L-phenylalanine	-0.998197	4.87539e-06
novel.54281	2-Phenylacetamide	-0.998545	3.17305e-06
Sspon.04G0008060-2B	L-Phenylalanine	-0.998565	3.08906e-06
Sspon.04G0008060-1A	L-Phenylalanine	-0.998632	2.80755e-06
Sspon.05G0007010-4D	L-Phenylalanine	-0.998845	1.9997e-06
Sspon.04G0008060-2B	N-Acetyl-L-phenylalanine	-0.99922	9.11573e-07
novel.54281	L-Phenylalanine	-0.999778	7.37572e-08
novel.54281	N-Acetyl-L-phenylalanine	-0.999868	2.62047e-08
