# Supplementary material for: Global Responses of Autopolyploid Sugarcane Badila (Saccharum officinarum L.) to Drought Stress Based on Comparative Transcriptome and Metabolome Profiling
Source: Int J Mol Sci. 2023 Feb 14;24(4):3856. doi: 10.3390/ijms24043856 (PMC9966050; doi:10.3390/ijms24043856)
Supplement: Supplementary file 1 [file ijms-24-03856-s001.zip › Table S8.xlsx]

## Sheet: Sheet1
Table S8 The variation of SRMs and DEGs in the arginine and proline metabolism pathway for control group and drought stress group.
SRMs	Me_CG1	Me_CG2	Me_CG3	Me_DS1	Me_DS2	Me_DS3	p_value	Log2FC	Class I	Class II	CAS
L-Proline	115240	121280	114490	766610	759310	739600	6.11738e-05	2.69026	Amino acids and derivatives	Amino acids and derivatives	147-85-3
γ-Aminobutyric acid	151410	184880	146110	380330	338850	337900	0.000545175	1.13178	Organic acids	Organic acids	56-12-2
L-Ornithine	71870	54938	68363	196810	210520	199350	4.4448e-05	1.6362	Amino acids and derivatives	Amino acids and derivatives	70-26-8
N-Feruloylputrescine	152680	166930	115670	19661000	18879000	18179000	0.000512544	7.02574	Alkaloids	Phenolamine	501-13-3
p-Coumaroylputrescine	9	9	9	131610	124980	131750	0.000297669	13.8121	Alkaloids	Phenolamine	34136-53-3
Pyruvic acid	644770	610840	630050	218750	220690	217460	0.000518486	-1.52132	Organic acids	Organic acids	127-17-3
Trans-4-Hydroxy-L-proline	19938000	19579000	19943000	67287000	66117000	70985000	0.000858869	1.78133	Amino acids and derivatives	Amino acids and derivatives	51-35-4
L-Arginine	1815500	2064200	1734800	4757700	4724200	4643500	0.000414075	1.33106	Amino acids and derivatives	Amino acids and derivatives	74-79-3
DEGs	Rs_CG1_fpkm	Rs_CG2_fpkm	Rs_CG3_fpkm	Rs_DS1_fpkm	Rs_DS2_fpkm	Rs_DS3_fpkm	p_value	log2FC	KEGG	GO	Pfam
Sspon.04G0007280-1A	36.35	38.73	48.82	19.55	20.64	27.54	8.2668e-07	-1.08863	K00128 aldehyde dehydrogenase (NAD+) [EC:1.2.1.3] | (RefSeq) aldehyde dehydrogenase family 3 member F1 (A)	GO:0005783,endoplasmic reticulum; GO:0016020,membrane; GO:0004029,aldehyde dehydrogenase (NAD) activity; GO:0004030,aldehyde dehydrogenase [NAD(P)+] activity; GO:0006081,cellular aldehyde metabolic process	PF00171.22:Aldehyde dehydrogenase family
Sspon.04G0007280-3C	8.4	15.24	11.64	3.34	4.58	2.58	1.84756e-05	-1.95479	K00128 aldehyde dehydrogenase (NAD+) [EC:1.2.1.3] | (RefSeq) aldehyde dehydrogenase family 3 member F1 (A)	GO:0005783,endoplasmic reticulum; GO:0016020,membrane; GO:0004029,aldehyde dehydrogenase (NAD) activity; GO:0004030,aldehyde dehydrogenase [NAD(P)+] activity; GO:0006081,cellular aldehyde metabolic process	PF00171.22:Aldehyde dehydrogenase family
Sspon.04G0007280-4D	21.11	27.76	24.13	7.53	5.84	13.43	2.80542e-06	-1.68366	K00128 aldehyde dehydrogenase (NAD+) [EC:1.2.1.3] | (RefSeq) aldehyde dehydrogenase family 3 member F1 (A)	GO:0005783,endoplasmic reticulum; GO:0016020,membrane; GO:0004029,aldehyde dehydrogenase (NAD) activity; GO:0004030,aldehyde dehydrogenase [NAD(P)+] activity; GO:0006081,cellular aldehyde metabolic process	PF00171.22:Aldehyde dehydrogenase family
Sspon.08G0010120-2B	111.43	97.89	110.31	38.34	39.69	52.62	3.56188e-21	-1.51021	K00128 aldehyde dehydrogenase (NAD+) [EC:1.2.1.3] | (RefSeq) rf2; mitochondrial aldehyde dehydrogenase 2 (A)	GO:0005759,mitochondrial matrix; GO:0004029,aldehyde dehydrogenase (NAD) activity	PF00171.22:Aldehyde dehydrogenase family
novel.38824	0.38784	0.428361	0.258958	3.61959	2.77839	3.21862	5.90128e-20	2.86332	K00128 aldehyde dehydrogenase (NAD+) [EC:1.2.1.3] | (RefSeq) aldehyde dehydrogenase family 3 member F1 (A)	GO:0005783,endoplasmic reticulum; GO:0016020,membrane; GO:0004029,aldehyde dehydrogenase (NAD) activity; GO:0004030,aldehyde dehydrogenase [NAD(P)+] activity; GO:0006081,cellular aldehyde metabolic process	PF00171.22:Aldehyde dehydrogenase family
novel.42844	0.329796	0.875791	0.59415	2.81367	3.27448	1.9329	1.77585e-05	1.87855	K00128 aldehyde dehydrogenase (NAD+) [EC:1.2.1.3] | (RefSeq) aldehyde dehydrogenase family 3 member F1 (A)	GO:0005783,endoplasmic reticulum; GO:0016020,membrane; GO:0004029,aldehyde dehydrogenase (NAD) activity; GO:0004030,aldehyde dehydrogenase [NAD(P)+] activity; GO:0006081,cellular aldehyde metabolic process	PF00171.22:Aldehyde dehydrogenase family
novel.68407	0.222898	0.159227	0	2.18323	0.807366	1.26854	0.00182346	3.12625	K00128 aldehyde dehydrogenase (NAD+) [EC:1.2.1.3] | (RefSeq) aldehyde dehydrogenase 3B1 (A)	GO:0005783,endoplasmic reticulum; GO:0016020,membrane; GO:0004029,aldehyde dehydrogenase (NAD) activity; GO:0004030,aldehyde dehydrogenase [NAD(P)+] activity; GO:0006081,cellular aldehyde metabolic process	PF00171.22:Aldehyde dehydrogenase family
novel.23770	0	0	0	0	0.909008	1.33069	0.00782193	6.75198	K00286 pyrroline-5-carboxylate reductase [EC:1.5.1.2] | (RefSeq) p5cr; pyrroline 5-carboxylate reductase (A)	GO:0004735,pyrroline-5-carboxylate reductase activity; GO:0006561,proline biosynthetic process	--
novel.27260	2.89489	3.25638	2.72357	8.4217	6.86481	7.18506	2.33303e-10	1.06363	K00286 pyrroline-5-carboxylate reductase [EC:1.5.1.2] | (RefSeq) p5cr; pyrroline 5-carboxylate reductase (A)	GO:0005737,cytoplasm; GO:0004735,pyrroline-5-carboxylate reductase activity; GO:0055129,L-proline biosynthetic process	PF14748.6:Pyrroline-5-carboxylate reductase dimerisation
Sspon.07G0003260-1A	8.45	10.21	3.5	47.72	56.75	39.47	4.51066e-08	2.47914	K00294 1-pyrroline-5-carboxylate dehydrogenase [EC:1.2.1.88] | (RefSeq) delta-1-pyrroline-5-carboxylate dehydrogenase 12A1, mitochondrial (A)	GO:0004029,aldehyde dehydrogenase (NAD) activity	PF00171.22:Aldehyde dehydrogenase family
Sspon.07G0003260-3D	2.34	1.12	2.14	7.8	8.54	7.7	0.000104145	1.90175	K00294 1-pyrroline-5-carboxylate dehydrogenase [EC:1.2.1.88] | (RefSeq) delta-1-pyrroline-5-carboxylate dehydrogenase 12A1, mitochondrial (A)	GO:0004029,aldehyde dehydrogenase (NAD) activity	PF00171.22:Aldehyde dehydrogenase family
Sspon.01G0014000-1A	22.87	22.35	19.25	6.95	8.65	5.67	6.37541e-09	-1.80652	K00318 proline dehydrogenase [EC:1.5.-.-] | (RefSeq) proline dehydrogenase 2, mitochondrial (A)	GO:0005739,mitochondrion; GO:0071949,FAD binding; GO:0004657,proline dehydrogenase activity; GO:0006562,proline catabolic process; GO:0010133,proline catabolic process to glutamate; GO:0006970,response to osmotic stress; GO:0009414,response to water deprivation	PF01619.18:Proline dehydrogenase
Sspon.01G0014000-2B	5.39	5.27	3.27	0.2	0.68	0.36	5.32964e-08	-3.70281	K00318 proline dehydrogenase [EC:1.5.-.-] | (RefSeq) proline dehydrogenase 2, mitochondrial (A)	GO:0005739,mitochondrion; GO:0071949,FAD binding; GO:0004657,proline dehydrogenase activity; GO:0006562,proline catabolic process; GO:0010133,proline catabolic process to glutamate; GO:0006970,response to osmotic stress; GO:0009414,response to water deprivation	PF01619.18:Proline dehydrogenase
Sspon.01G0014000-3D	68.12	72.89	67.05	13.19	10.86	8.39	2.37612e-31	-2.89122	K00318 proline dehydrogenase [EC:1.5.-.-] | (RefSeq) proline dehydrogenase 2, mitochondrial (A)	GO:0005739,mitochondrion; GO:0071949,FAD binding; GO:0004657,proline dehydrogenase activity; GO:0006562,proline catabolic process; GO:0010133,proline catabolic process to glutamate; GO:0006970,response to osmotic stress; GO:0009414,response to water deprivation	PF01619.18:Proline dehydrogenase
Sspon.08G0008390-3D	15.34	16.62	9.88	6.77	5.94	6.48	0.000602454	-1.34895	K00797 spermidine synthase [EC:2.5.1.16] | (RefSeq) spermine synthase isoform X1 (A)	GO:0016768,spermine synthase activity; GO:0006597,spermine biosynthetic process	PF01564.17:Spermine/spermidine synthase domain
novel.63849	13.4703	12.0231	11.202	7.99239	5.14016	8.55514	9.65788e-07	-1.03631	K00797 spermidine synthase [EC:2.5.1.16] | (RefSeq) spermine synthase isoform X1 (A)	GO:0016768,spermine synthase activity; GO:0006597,spermine biosynthetic process	--
Sspon.01G0024190-1A	2.99	2.38	4.04	7.54	6.32	8.17	0.0122483	1.0186	K00819 ornithine--oxo-acid transaminase [EC:2.6.1.13] | (RefSeq) ornithine aminotransferase, mitochondrial (A)	GO:0005759,mitochondrial matrix; GO:0042802,identical protein binding; GO:0004587,ornithine-oxo-acid transaminase activity; GO:0030170,pyridoxal phosphate binding; GO:0008270,zinc ion binding; GO:0019544,arginine catabolic process to glutamate; GO:0009816,defense response to bacterium, incompatible interaction; GO:0042538,hyperosmotic salinity response; GO:0055129,L-proline biosynthetic process; …	PF00202.21:Aminotransferase class-III
Sspon.01G0026110-1A	33.31	48.21	43.48	392.75	344.02	373.95	1.39793e-52	2.9332	K00819 ornithine--oxo-acid transaminase [EC:2.6.1.13] | (RefSeq) ornithine aminotransferase, mitochondrial (A)	GO:0005759,mitochondrial matrix; GO:0042802,identical protein binding; GO:0004587,ornithine-oxo-acid transaminase activity; GO:0030170,pyridoxal phosphate binding; GO:0008270,zinc ion binding; GO:0019544,arginine catabolic process to glutamate; GO:0009816,defense response to bacterium, incompatible interaction; GO:0042538,hyperosmotic salinity response; GO:0055129,L-proline biosynthetic process; …	PF00202.21:Aminotransferase class-III
Sspon.01G0026110-2B	13.17	20.03	25.6	63.87	59.58	65.68	1.1185e-07	1.47432	K00819 ornithine--oxo-acid transaminase [EC:2.6.1.13] | (RefSeq) ornithine aminotransferase, mitochondrial (A)	GO:0005759,mitochondrial matrix; GO:0042802,identical protein binding; GO:0004587,ornithine-oxo-acid transaminase activity; GO:0030170,pyridoxal phosphate binding; GO:0008270,zinc ion binding; GO:0019544,arginine catabolic process to glutamate; GO:0009816,defense response to bacterium, incompatible interaction; GO:0042538,hyperosmotic salinity response; GO:0055129,L-proline biosynthetic process; …	PF00202.21:Aminotransferase class-III
Sspon.01G0024190-3C	0.81	0.93	0.92	2.27	6.43	4.11	0.0035115	2.06594	K00819 ornithine--oxo-acid transaminase [EC:2.6.1.13] | (RefSeq) ornithine aminotransferase, mitochondrial (A)	GO:0005759,mitochondrial matrix; GO:0042802,identical protein binding; GO:0004587,ornithine-oxo-acid transaminase activity; GO:0030170,pyridoxal phosphate binding; GO:0008270,zinc ion binding; GO:0019544,arginine catabolic process to glutamate; GO:0009816,defense response to bacterium, incompatible interaction; GO:0042538,hyperosmotic salinity response; GO:0055129,L-proline biosynthetic process; …	PF00202.21:Aminotransferase class-III
novel.8924	1.00018	0.711911	1.38458	3.15094	4.04008	4.65607	6.16103e-08	1.64561	K00819 ornithine--oxo-acid transaminase [EC:2.6.1.13] | (RefSeq) ornithine aminotransferase, mitochondrial (A)	GO:0005759,mitochondrial matrix; GO:0042802,identical protein binding; GO:0004587,ornithine-oxo-acid transaminase activity; GO:0030170,pyridoxal phosphate binding; GO:0008270,zinc ion binding; GO:0019544,arginine catabolic process to glutamate; GO:0009816,defense response to bacterium, incompatible interaction; GO:0042538,hyperosmotic salinity response; GO:0055129,L-proline biosynthetic process; …	PF00202.21:Aminotransferase class-III
Sspon.01G0025950-1A	26.4	30.67	26.38	15.46	16.17	9.22	0.000743313	-1.23428	K01426 amidase [EC:3.5.1.4] | (RefSeq) putative amidase C869.01 (A)	GO:0004040,amidase activity	PF01425.21:Amidase
Sspon.01G0047030-1B	0.89	1.36	0	48.36	48.05	40.92	1.21554e-21	5.69019	K01426 amidase [EC:3.5.1.4] | (RefSeq) LOW QUALITY PROTEIN: uncharacterized protein LOC105643773 (A)	GO:0009055,electron transfer activity; GO:0046872,metal ion binding	PF02298.17:Plastocyanin-like domain
Sspon.01G0025950-2B	16.42	16.24	22.84	7.02	4.59	11.44	0.000126241	-1.49783	K01426 amidase [EC:3.5.1.4] | (RefSeq) putative amidase C869.01 (A)	GO:0004040,amidase activity	PF01425.21:Amidase
Sspon.01G0047030-2C	2.93	1.71	1.35	44.78	34.3	38.42	4.35927e-17	4.07851	K01426 amidase [EC:3.5.1.4] | (RefSeq) LOW QUALITY PROTEIN: uncharacterized protein LOC105643773 (A)	GO:0009055,electron transfer activity; GO:0046872,metal ion binding	PF02298.17:Plastocyanin-like domain
Sspon.01G0047030-1T	0.19	0.18	0.2	9.38	9.87	15.83	1.76612e-08	5.73029	K01426 amidase [EC:3.5.1.4] | (RefSeq) LOW QUALITY PROTEIN: uncharacterized protein LOC105643773 (A)	GO:0009055,electron transfer activity; GO:0046872,metal ion binding	PF02298.17:Plastocyanin-like domain
Sspon.01G0047030-3D	3.86	0.94	3.38	290.4	292.47	301.55	3.05344e-83	6.56634	K01426 amidase [EC:3.5.1.4] | (RefSeq) LOW QUALITY PROTEIN: uncharacterized protein LOC105643773 (A)	GO:0009055,electron transfer activity; GO:0046872,metal ion binding	PF02298.17:Plastocyanin-like domain
Sspon.02G0038170-2D	8.39	8.88	10.33	5.52	4.91	4.81	1.75925e-05	-1.06831	K01426 amidase [EC:3.5.1.4] | (RefSeq) putative amidase C869.01 (A)	GO:0004040,amidase activity	PF01425.21:Amidase
Sspon.02G0056070-1D	10.61	8.87	10.03	1.09	1.21	1.5	1.38457e-12	-3.17462	K01426 amidase [EC:3.5.1.4] | (RefSeq) putative amidase C869.01 (A)	GO:0004040,amidase activity	PF01425.21:Amidase
Sspon.05G0010310-2D	0.6	0.41	1.36	10.01	10.01	7.36	8.33552e-07	3.35174	K01426 amidase [EC:3.5.1.4] | (RefSeq) LOW QUALITY PROTEIN: uncharacterized protein LOC105643773 (A)	GO:0009055,electron transfer activity; GO:0046872,metal ion binding	PF02298.17:Plastocyanin-like domain
novel.9687	0	0.263993	0.025613	3.22221	2.23325	2.38254	1.30241e-05	4.44081	K01426 amidase [EC:3.5.1.4] | (RefSeq) LOW QUALITY PROTEIN: uncharacterized protein LOC105643773 (A)	GO:0009055,electron transfer activity; GO:0046872,metal ion binding	PF02298.17:Plastocyanin-like domain
novel.15912	3.40582	2.86363	1.73244	0.831061	1.3772	0.285852	0.00187568	-1.93152	K01426 amidase [EC:3.5.1.4] | (RefSeq) putative amidase C869.01 (A)	GO:0004040,amidase activity	--
novel.16680	4.75531	4.30286	3.89036	2.03296	1.67144	0.765783	0.000105412	-1.7959	K01426 amidase [EC:3.5.1.4] | (RefSeq) LOW QUALITY PROTEIN: uncharacterized protein LOC105643773 (A)	GO:0031225,anchored component of membrane; GO:0046658,anchored component of plasma membrane; GO:0009055,electron transfer activity; GO:0046872,metal ion binding	PF02298.17:Plastocyanin-like domain
novel.37619	0	0	0	0.831725	0.792997	0.233296	0.000207198	6.53006	K01426 amidase [EC:3.5.1.4] | (RefSeq) putative amidase C869.01 (A)	GO:0004040,amidase activity	PF01425.21:Amidase
novel.37754	161.111	154.102	140.128	59.418	53.4181	47.0153	5.74165e-34	-1.78168	K01581 ornithine decarboxylase [EC:4.1.1.17] | (RefSeq) ornithine decarboxylase (A)	GO:0004586,ornithine decarboxylase activity; GO:0033387,putrescine biosynthetic process from ornithine	PF02784.16:Pyridoxal-dependent decarboxylase, pyridoxal binding domain
novel.39683	36.041	30.2029	33.3071	12.5706	11.4232	12.8047	3.60638e-44	-1.70834	K01581 ornithine decarboxylase [EC:4.1.1.17] | (RefSeq) ornithine decarboxylase (A)	GO:0004586,ornithine decarboxylase activity; GO:0033387,putrescine biosynthetic process from ornithine	PF02784.16:Pyridoxal-dependent decarboxylase, pyridoxal binding domain
novel.39685	29.7348	72.0403	132.827	35.1328	30.9519	34.6939	0.00068368	-1.48851	K01581 ornithine decarboxylase [EC:4.1.1.17] | (RefSeq) ornithine decarboxylase (A)	GO:0004586,ornithine decarboxylase activity; GO:0033387,putrescine biosynthetic process from ornithine	PF02784.16:Pyridoxal-dependent decarboxylase, pyridoxal binding domain
novel.43551	85.1633	75.7846	85.6129	23.6004	20.5534	23.5485	4.6734e-85	-2.13786	K01581 ornithine decarboxylase [EC:4.1.1.17] | (RefSeq) ornithine decarboxylase (A)	GO:0004586,ornithine decarboxylase activity; GO:0033387,putrescine biosynthetic process from ornithine	PF02784.16:Pyridoxal-dependent decarboxylase, pyridoxal binding domain
novel.66337	47.9948	46.6414	44.57	17.5888	15.3706	14.8145	8.26948e-48	-1.81493	K01581 ornithine decarboxylase [EC:4.1.1.17] | (RefSeq) ornithine decarboxylase (A)	GO:0004586,ornithine decarboxylase activity; GO:0033387,putrescine biosynthetic process from ornithine	PF02784.16:Pyridoxal-dependent decarboxylase, pyridoxal binding domain
Sspon.05G0007830-1A	25.47	24.2	22.34	11.74	10.88	8.06	1.20911e-07	-1.43895	K01611 S-adenosylmethionine decarboxylase [EC:4.1.1.50] | (RefSeq) S-adenosylmethionine decarboxylase proenzyme (A)	--	PF08132.11:S-adenosyl-l-methionine decarboxylase leader peptide
Sspon.04G0008470-2P	847.3	833.23	971.48	335.89	360.9	318.57	4.24638e-25	-1.59291	K01611 S-adenosylmethionine decarboxylase [EC:4.1.1.50] | (RefSeq) S-adenosylmethionine decarboxylase proenzyme (A)	--	PF08132.11:S-adenosyl-l-methionine decarboxylase leader peptide
novel.31303	0.939326	0.865084	1.33691	3.80301	3.31749	3.53144	7.81397e-06	1.48592	K01611 S-adenosylmethionine decarboxylase [EC:4.1.1.50] | (RefSeq) S-adenosylmethionine decarboxylase proenzyme (A)	GO:0004014,adenosylmethionine decarboxylase activity; GO:0006557,S-adenosylmethioninamine biosynthetic process; GO:0008295,spermidine biosynthetic process; GO:0006597,spermine biosynthetic process	PF01536.16:Adenosylmethionine decarboxylase
Sspon.05G0009580-2B	3.27	3.94	3.69	9.17	9.21	7.67	0.003874	1.04482	K10536 agmatine deiminase [EC:3.5.3.12] | (RefSeq) agmatine deiminase (A)	GO:0047632,agmatine deiminase activity; GO:0004668,protein-arginine deiminase activity; GO:0006596,polyamine biosynthetic process; GO:0033388,putrescine biosynthetic process from arginine	PF04371.15:Porphyromonas-type peptidyl-arginine deiminase
Sspon.03G0002750-2C	0.65	2.6	0.99	35.11	8.77	101.93	6.12237e-09	4.81554	K12657 delta-1-pyrroline-5-carboxylate synthetase [EC:2.7.2.11 1.2.1.41] | (RefSeq) delta-1-pyrroline-5-carboxylate synthase 2 (A)	GO:0005737,cytoplasm; GO:0005524,ATP binding; GO:0004349,glutamate 5-kinase activity; GO:0004350,glutamate-5-semialdehyde dehydrogenase activity; GO:0055129,L-proline biosynthetic process; GO:0006561,proline biosynthetic process	PF00171.22:Aldehyde dehydrogenase family
Sspon.03G0002750-1P	4.95	0.86	0.08	22.1	21.44	11.42	0.00270485	3.01267	K12657 delta-1-pyrroline-5-carboxylate synthetase [EC:2.7.2.11 1.2.1.41] | (RefSeq) delta-1-pyrroline-5-carboxylate synthase 2 (A)	GO:0005737,cytoplasm; GO:0005524,ATP binding; GO:0004349,glutamate 5-kinase activity; GO:0004350,glutamate-5-semialdehyde dehydrogenase activity; GO:0055129,L-proline biosynthetic process; GO:0006561,proline biosynthetic process	PF00696.28:Amino acid kinase family
Sspon.03G0002750-3D	13.13	13.52	11.19	67.16	69.45	53.81	4.01529e-21	2.12055	K12657 delta-1-pyrroline-5-carboxylate synthetase [EC:2.7.2.11 1.2.1.41] | (RefSeq) delta-1-pyrroline-5-carboxylate synthase 2 (A)	GO:0005737,cytoplasm; GO:0005524,ATP binding; GO:0004349,glutamate 5-kinase activity; GO:0004350,glutamate-5-semialdehyde dehydrogenase activity; GO:0055129,L-proline biosynthetic process; GO:0006561,proline biosynthetic process	PF00696.28:Amino acid kinase family
novel.69045	14.3505	7.71823	8.82027	24.5056	28.1809	26.8164	2.94725e-05	1.09226	K12657 delta-1-pyrroline-5-carboxylate synthetase [EC:2.7.2.11 1.2.1.41] | (RefSeq) delta-1-pyrroline-5-carboxylate synthase (A)	GO:0005737,cytoplasm; GO:0005524,ATP binding; GO:0004349,glutamate 5-kinase activity; GO:0004350,glutamate-5-semialdehyde dehydrogenase activity; GO:0055129,L-proline biosynthetic process; GO:0006561,proline biosynthetic process	PF13966.6:zinc-binding in reverse transcriptase
novel.69046	5.24884	2.30788	4.2739	15.8938	18.1997	26.2604	8.73172e-09	2.07086	K12657 delta-1-pyrroline-5-carboxylate synthetase [EC:2.7.2.11 1.2.1.41] | (RefSeq) delta-1-pyrroline-5-carboxylate synthase 1 (A)	GO:0005737,cytoplasm; GO:0005524,ATP binding; GO:0004349,glutamate 5-kinase activity; GO:0004350,glutamate-5-semialdehyde dehydrogenase activity; GO:0055129,L-proline biosynthetic process; GO:0006561,proline biosynthetic process	--
Sspon.01G0005170-1A	469.42	369.44	631.43	171.88	171.06	309.25	5.6672e-07	-1.39403	K13366 polyamine oxidase [EC:1.5.3.14 1.5.3.16 1.5.3.-] | (RefSeq) polyamine oxidase-like (A)	GO:0052898,N1-acetylspermidine:oxygen oxidoreductase (propane-1,3-diamine-forming) activity; GO:0052893,N1-acetylspermine:oxygen oxidoreductase (propane-1,3-diamine-forming) activity; GO:0052897,N8-acetylspermidine:oxygen oxidoreductase (propane-1,3-diamine-forming) activity; GO:0052896,spermidine oxidase (propane-1,3-diamine-forming) activity; GO:0052900,spermine oxidase (propane-1,3-diamine-for…	PF01593.24:Flavin containing amine oxidoreductase
Sspon.01G0005170-2B	1601.08	1457.18	1455.61	846.19	694.28	773.95	3.61814e-22	-1.18044	K13366 polyamine oxidase [EC:1.5.3.14 1.5.3.16 1.5.3.-] | (RefSeq) polyamine oxidase-like (A)	GO:0052898,N1-acetylspermidine:oxygen oxidoreductase (propane-1,3-diamine-forming) activity; GO:0052893,N1-acetylspermine:oxygen oxidoreductase (propane-1,3-diamine-forming) activity; GO:0052897,N8-acetylspermidine:oxygen oxidoreductase (propane-1,3-diamine-forming) activity; GO:0052896,spermidine oxidase (propane-1,3-diamine-forming) activity; GO:0052900,spermine oxidase (propane-1,3-diamine-for…	PF01593.24:Flavin containing amine oxidoreductase
novel.40299	1.50334	1.71553	1.30323	0.952796	1.00667	0.457708	0.00155057	-1.16779	K13427 nitric-oxide synthase, plant [EC:1.14.13.39] | (Kazusa) Lj3g3v3640230.1; - (A)	GO:0009507,chloroplast; GO:0009570,chloroplast stroma; GO:0005739,mitochondrion; GO:0005525,GTP binding; GO:0003924,GTPase activity; GO:0019843,rRNA binding; GO:0009742,brassinosteroid mediated signaling pathway; GO:0009658,chloroplast organization; GO:1901259,chloroplast rRNA processing; GO:0032502,developmental process; GO:1904143,positive regulation of carotenoid biosynthetic process; GO:19023…	PF01926.23:50S ribosome-binding GTPase
Sspon.02G0013900-1A	8.58	12.92	8.12	58.11	81.85	42.5	5.58638e-11	2.41801	K14085 aldehyde dehydrogenase family 7 member A1 [EC:1.2.1.31 1.2.1.8 1.2.1.3] | (RefSeq) aldehyde dehydrogenase family 7 member A1 (A)	GO:0004029,aldehyde dehydrogenase (NAD) activity; GO:0006081,cellular aldehyde metabolic process	PF00171.22:Aldehyde dehydrogenase family
Sspon.02G0013900-2C	1.46	1	1.57	14.06	4.92	14.15	7.96862e-07	2.81003	K14085 aldehyde dehydrogenase family 7 member A1 [EC:1.2.1.31 1.2.1.8 1.2.1.3] | (RefSeq) aldehyde dehydrogenase family 7 member A1 (A)	GO:0004029,aldehyde dehydrogenase (NAD) activity; GO:0006081,cellular aldehyde metabolic process	PF00171.22:Aldehyde dehydrogenase family
Sspon.02G0049510-1C	2.73	0.83	1.84	9.34	8.09	8.98	0.000945724	2.08645	K14085 aldehyde dehydrogenase family 7 member A1 [EC:1.2.1.31 1.2.1.8 1.2.1.3] | (RefSeq) aldehyde dehydrogenase family 7 member A1 (A)	GO:0004029,aldehyde dehydrogenase (NAD) activity	PF00171.22:Aldehyde dehydrogenase family
Sspon.02G0013900-3D	9.55	7.48	9.05	42.41	46.2	56.09	1.09685e-25	2.25662	K14085 aldehyde dehydrogenase family 7 member A1 [EC:1.2.1.31 1.2.1.8 1.2.1.3] | (RefSeq) aldehyde dehydrogenase family 7 member A1 (A)	GO:0004029,aldehyde dehydrogenase (NAD) activity; GO:0006081,cellular aldehyde metabolic process	PF00171.22:Aldehyde dehydrogenase family
novel.13464	6.89359	7.04815	6.96505	37.3208	32.1753	38.872	6.0016e-78	2.09889	K14085 aldehyde dehydrogenase family 7 member A1 [EC:1.2.1.31 1.2.1.8 1.2.1.3] | (RefSeq) aldehyde dehydrogenase family 7 member A1 (A)	GO:0005829,cytosol; GO:0004029,aldehyde dehydrogenase (NAD) activity; GO:0006081,cellular aldehyde metabolic process; GO:0009737,response to abscisic acid; GO:0009269,response to desiccation; GO:0009651,response to salt stress	PF00171.22:Aldehyde dehydrogenase family
novel.3647	1.06882	0.999984	1.15514	0.414581	0.771406	0.403452	0.0114458	-1.28446	K14085 aldehyde dehydrogenase family 7 member A1 [EC:1.2.1.31 1.2.1.8 1.2.1.3] | (RefSeq) aldehyde dehydrogenase family 2 member C4-like (A)	GO:0016788,hydrolase activity, acting on ester bonds	PF04827.14:Plant transposon protein
Sspon.03G0006020-2B	1.79	1.23	1.06	21.62	3.96	3.39	0.00426116	2.61144	K14454 aspartate aminotransferase, cytoplasmic [EC:2.6.1.1] | (RefSeq) aspartate aminotransferase, cytoplasmic (A)	GO:0005737,cytoplasm; GO:0004069,L-aspartate:2-oxoglutarate aminotransferase activity; GO:0080130,L-phenylalanine:2-oxoglutarate aminotransferase activity; GO:0030170,pyridoxal phosphate binding; GO:0006103,2-oxoglutarate metabolic process; GO:0006522,alanine metabolic process; GO:0006531,aspartate metabolic process; GO:0009058,biosynthetic process; GO:0006536,glutamate metabolic process; GO:0006…	PF00155.21:Aminotransferase class I and II
Sspon.05G0002950-1A	404.41	346.74	402.23	37.51	28.17	41.96	1.22708e-121	-3.64286	K17839 polyamine oxidase [EC:1.5.3.17 1.5.3.-] | (RefSeq) lysine-specific histone demethylase 1 (A)	GO:0005777,peroxisome; GO:0046592,polyamine oxidase activity; GO:0006598,polyamine catabolic process	PF01593.24:Flavin containing amine oxidoreductase
Sspon.05G0002950-2B	9.27	11.14	9.39	0.07	0.2	0.14	9.50948e-20	-6.39092	K17839 polyamine oxidase [EC:1.5.3.17 1.5.3.-] | (RefSeq) probable polyamine oxidase 2 isoform X1 (A)	GO:0005777,peroxisome; GO:0046592,polyamine oxidase activity; GO:0006598,polyamine catabolic process	PF01593.24:Flavin containing amine oxidoreductase
Sspon.05G0002950-3C	688.65	642.46	691.72	71.13	62.59	78.54	3.85219e-267	-3.47074	K17839 polyamine oxidase [EC:1.5.3.17 1.5.3.-] | (RefSeq) lysine-specific histone demethylase 1 (A)	GO:0005777,peroxisome; GO:0046592,polyamine oxidase activity; GO:0006598,polyamine catabolic process	PF01593.24:Flavin containing amine oxidoreductase
Sspon.05G0002950-4D	19.51	12.51	17.69	3.82	3.43	2.63	1.96637e-14	-2.53391	K17839 polyamine oxidase [EC:1.5.3.17 1.5.3.-] | (RefSeq) lysine-specific histone demethylase 1 (A)	GO:0005777,peroxisome; GO:0046592,polyamine oxidase activity; GO:0006598,polyamine catabolic process	PF01593.24:Flavin containing amine oxidoreductase
novel.42566	35.8023	29.2803	24.8292	5.10218	3.36474	4.02395	7.05476e-47	-3.12112	K17839 polyamine oxidase [EC:1.5.3.17 1.5.3.-] | (RefSeq) probable polyamine oxidase 2 isoform X1 (A)	GO:0005777,peroxisome; GO:0052895,N1-acetylspermine:oxygen oxidoreductase (N1-acetylspermidine-forming) activity; GO:0052894,norspermine:oxygen oxidoreductase activity; GO:0046592,polyamine oxidase activity; GO:0052901,spermine:oxygen oxidoreductase (spermidine-forming) activity; GO:0006598,polyamine catabolic process	PF01593.24:Flavin containing amine oxidoreductase
